# Supplementary material for: Water Stress Differentially Modulates the Expression of Tomato Cell Wall Metabolism-Related Genes in Meloidogyne incognita Feeding Sites
Source: Front Plant Sci. 2022 Apr 15;13:817185. doi: 10.3389/fpls.2022.817185 (PMC9051518; doi:10.3389/fpls.2022.817185)
Supplement: Supplementary file 1 [file Data_Sheet_1.zip › Table S1.xlsx]

## Sheet: Foglio1
Supplementary table 1 : TPM mean values of subsets selected because differentially expressed in drought stressed tomato root inoculated with M. incognita (RKN_WS) compared to control with statistically significant differences (pValue ≤ 0.05) for almost one condition. No significant values are indicated in grey box.
ID		7				14
		C	WS	RKN	RKN_WS	C	WS	RKN	RKN_WS
Solyc09g075550.3_1	Cellulose synthase (AHRD V3.3 *** A0A1R3H0Z2_COCAP)	10.4	5.46	37.04	18.31	12.3	2.31	10.07	4.81
Solyc12g014430.2_1	Cellulose synthase (AHRD V3.3 *** A0A200QCL6_9MAGN)	18.57	17.39	36.29	17.98	14.21	15.62	7.79	7.36
Solyc11g005560.3_1	Cellulose synthase (AHRD V3.3 *** K4D4G9_SOLLC)	3.73	9.63	5.97	9.78	2.42	8.74	19.99	11.47
Solyc01g065530.3_1	COBRA-like protein (AHRD V3.3 *** A0A2G3AIT3_CAPAN)	380.92	245.08	192.17	129.47	435.71	330.04	332.07	180.8
Solyc02g065765.1_1	COBRA-like protein (AHRD V3.3 *** K4B708_SOLLC)	230.75	123.37	312.71	98.06	233.1	51.48	225.36	65.62
Solyc02g089120.4_1	COBRA-like protein (AHRD V3.3 *** K4BC66_SOLLC)	21.58	25.81	5.06	25.89	7.08	33.3	22.85	46.53
Solyc03g070440.4_1	COBRA-like protein (AHRD V3.3 *** K4BHH3_SOLLC)	19.59	16.35	32.48	12.63	12.4	7.3	24.03	31.62
Solyc03g114890.4_1	COBRA-like protein (AHRD V3.3 *** K4BKZ1_SOLLC)	43.19	8.42	62.98	5.65	38.08	2.54	12.47	1.94
Solyc03g114900.3_1	COBRA-like protein (AHRD V3.3 *** K4BKZ2_SOLLC)	29.61	15.73	16.95	3.51	32.7	2.36	35.87	11.6
Solyc09g075540.1_1	COBRA-like protein 8 (AHRD V3.3 *** A0A2G3BWC4_CAPCH)	14.25	2.77	4.92	2.07	10.05	2.05	5.41	2.84
Solyc12g055980.1_1	Endoglucanase (AHRD V3.3 *-* A0A2G2VH75_CAPBA)	24.93	64.3	54.52	82.58	39.48	27.39	6.13	53.94
Solyc04g081870.4_1	Expansin-like B1 (AHRD V3.3 *** A0A2G2VI71_CAPBA)	38.78	13.02	106.02	29.4	82.83	4.86	45.76	10.51
Solyc08g077910.3_1	Expansin A11	35.96	28.19	129.27	27.61	31.09	6.2	36.32	12.96
Solyc10g005960.1_1	Fasciclin-like arabinogalactan protein (AHRD V3.3 *** A0A2R6P548_ACTCH)	95.53	80.81	216.16	90.34	115.23	48.72	121.3	68.4
Solyc01g091530.4_1	Fasciclin-like arabinogalactan protein (AHRD V3.3 *** E3WHD6_9ROSI)	137.74	70.58	285.14	85.62	168.95	19.74	131.82	79.4
Solyc12g015690.3_1	fasciclin-like arabinogalactan protein 1 (AHRD V3.3 *** A0A1U8G960_CAPAN)	60.72	33.05	71.9	14.31	82.44	10.09	30.78	5.18
Solyc09g007650.3_1	Fasciclin-like arabinogalactan protein 11 (AHRD V3.3 *** A0A2G3BJB7_CAPCH)	16.67	7.1	44.23	4.4	19.55	0	15.8	2.22
Solyc12g006110.3_1	fasciclin-like arabinogalactan protein 2 (AHRD V3.3 *** A0A1U8E1W9_CAPAN)	157.37	17.67	18.04	0.3	137.96	0	3.55	0
Solyc07g045440.1_1	Fasciclin-like arabinogalactan protein 2 (AHRD V3.3 *** A0A2G3BYC2_CAPCH)	376.43	126.74	716.79	109.09	620.1	39.44	360.11	75.15
Solyc01g104950.4_1	LEXYL2	15.71	21.27	38.72	8.74	28.91	3.5	17.86	3.95
Solyc09g008380.3_1	Pectate lyase (AHRD V3.3 *** A0A2G2VX49_CAPBA)	15.07	16.6	78.54	65.84	13.55	4.14	20.98	25.89
Solyc03g111690.4_1	Pectate lyase (AHRD V3.3 *** A0A2G2ZW27_CAPAN)	20.17	15.2	193.55	178.54	5	3.28	61.32	64.49
Solyc08g005800.4_1	Pectin acetylesterase (AHRD V3.3 *** A0A1U8F2I8_CAPAN)	82.37	32.65	276.59	31.65	161.05	9.59	189.65	21.78
Solyc08g075020.3_1	Pectin acetylesterase (AHRD V3.3 *** K4CMM0_SOLLC)	1.91	12.85	10.02	11.73	5.25	10.33	13.85	8.03
Solyc01g094970.4_1	Pectin lyase-like superfamily protein (AHRD V3.3 *** A0A1I9LS88_ARATH)	7.52	58.3	25.63	42.25	9.9	46.43	53.75	29.92
Solyc08g082170.4_1	Pectin lyase-like superfamily protein (AHRD V3.3 *** A0A2U1LXC7_ARTAN)	21.28	11.75	44.24	9.46	24.07	6.01	21.92	5.06
Solyc05g005170.4_1	Pectin lyase-like superfamily protein (AHRD V3.3 *** O22699_ARATH)	3.58	6.98	6.17	30.52	1.78	5.09	6.52	10.26
Solyc12g019120.2_1	Pectin lyase-like superfamily protein (AHRD V3.3 *** O80559_ARATH)	7.29	0.23	0	0	5.8	0	0	0
Solyc05g005040.4_1	Pectin lyase-like superfamily protein (AHRD V3.3 *** Q38958_ARATH)	13.76	9.02	1.82	0.96	10.68	0.88	0.43	0.89
Solyc06g060170.3_1	Pectin lyase-like superfamily protein (AHRD V3.3 *** Q84K13_ARATH)	48.58	20.49	24.17	15.18	38.74	12.98	27.56	7.6
Solyc08g014560.3_1	Pectin lyase-like superfamily protein (AHRD V3.3 *** Q9SLM8_ARATH)	22.3	8.75	0	0.03	20.8	0	0	0
Solyc12g019130.3_1	Pectin lyase-like superfamily protein (AHRD V3.3 *** Q9SLM8_ARATH)	11.05	2.75	0	0	5.52	0	0	0
Solyc12g019140.3_1	Pectin lyase-like superfamily protein (AHRD V3.3 *** Q9SLM8_ARATH)	33.96	6.51	0	0.15	15.9	0	0.81	0
Solyc03g123630.4_1	pectin methylesterase pmeu1	287.48	131.75	612.37	135.5	488.3	51.11	323.53	83.46
Solyc11g070187.1_1	Pectinesterase (AHRD V3.3 *-* A0A2G3BBX7_CAPCH)	1.99	15	1.23	14.96	3.26	18.58	9.07	19.18
Solyc03g083840.3_1	Pectinesterase (AHRD V3.3 *** A0A1U8G949_CAPAN)	35.07	4.78	0	0.33	28.78	0.03	0	0
Solyc02g014300.2_1	Pectinesterase (AHRD V3.3 *** A0A2G2VTJ6_CAPBA)	8.92	0.37	0	0.37	12.11	0.37	0.03	0
Solyc09g075350.4_1	Pectinesterase (AHRD V3.3 *** A0A2G2W0I1_CAPBA)	31.56	5.26	20.44	2.87	35.7	0.52	19.32	1.95
Solyc12g008530.2_1	Pectinesterase (AHRD V3.3 *** A0A2G2YV59_CAPAN)	97.26	64.1	12.69	32.63	9.7	32.8	31.12	22.54
Solyc09g075330.4_1	Pectinesterase (AHRD V3.3 *** A0A2G2ZVW5_CAPAN)	34.93	3.31	46.75	3.66	40.69	1.53	38.71	3.4
Solyc11g070175.1_1	Pectinesterase (AHRD V3.3 *** A0A2G3BBX7_CAPCH)	31.85	115.79	46.89	114.2	46.4	139.92	70.58	123.74
Solyc06g009190.4_1	Pectinesterase (AHRD V3.3 *** A0A2G3C3P4_CAPCH)	2.28	9.41	12.06	8.05	6.98	2.31	11.11	1.57
Solyc03g083360.3_1	Pectinesterase (AHRD V3.3 *** A0A2G3CX60_CAPCH)	20.36	2.05	27.54	2.72	32.53	0.84	11.24	1.45
Solyc03g123620.4_1	Pectinesterase (AHRD V3.3 *** A0A2G3D1E1_CAPCH)	294.13	171.02	197.99	97.09	491.52	152.32	259.74	168.89
Solyc09g008320.4_1	Xyloglucan endotransglucosylase/hydrolase (AHRD V3.3 *** A0A1U8EG04_CAPAN)	19	5.96	82.81	10.34	38.56	0.54	27.58	13.5
Solyc11g066270.3_1	xyloglucan endotransglucosylase-hydrolase 6	92.62	30.23	225.71	31.3	56.7	2.77	49.6	11.92
Solyc12g097090.3_1	Dirigent protein (AHRD V3.3 *** K4DHI2_SOLLC)	19.57	11.98	11.54	3.49	24.88	0.66	3.69	0
Solyc04g010270.1_1	Dirigent protein (AHRD V3.3 *** K4BPI1_SOLLC)	56.39	30.98	62.87	9.25	67.73	4.48	12.77	0.64
Solyc06g075630.4_1	Dirigent protein (AHRD V3.3 *** K4C9S8_SOLLC)	124.2	71.91	118.58	20.56	132.63	14.05	16.58	3.67
Solyc07g042300.1_1	Dirigent protein (AHRD V3.3 *** K4CE93_SOLLC)	64.61	40.22	73.96	22.65	61.04	11.74	29.35	7.03
Solyc04g005620.3_1	Casparian strip membrane protein 1 (AHRD V3.3 *** CASP1_SOLDE)	18.13	11.59	19.83	3.76	20.03	1.99	1.94	0.35
Solyc05g007790.3_1	Casparian strip membrane protein 1 (AHRD V3.3 *** CASP1_SOLDE)	8.65	1.96	0.89	0.03	6.6	0.31	0	0
Solyc10g083250.2_1	Casparian strip membrane protein 1 (AHRD V3.3 *** CASP1_TOBAC)	15.56	10.29	23.91	2.16	19.38	3.13	4.92	2
