# Supplementary material for: Water Stress Differentially Modulates the Expression of Tomato Cell Wall Metabolism-Related Genes in Meloidogyne incognita Feeding Sites
Source: Front Plant Sci. 2022 Apr 15;13:817185. doi: 10.3389/fpls.2022.817185 (PMC9051518; doi:10.3389/fpls.2022.817185)
Supplement: Supplementary file 1 [file Data_Sheet_1.zip › Table S10.xlsx]

## Sheet: Foglio1
Supplementary table 10: cell wall related genes differentially expressed (respect to control) in water-stressed tomato roots infected with M. incognita (RKN_WS) after 14 dpi. In red no significant transcripts (p value >0,05 or Fold change <2 >-2) used in the text for comparison with DEG at 7dpi.
Feature ID	Fold change	P-value	Description
Solyc01g005120.3_1	2.07	4.75e-05	Xyloglucan endotransglucosylase/hydrolase (AHRD V3.3 *** A0A2G3AYH1_CAPCH)
Solyc01g005850.2_1	-9.68	7.13e-15	Extensin-like protein Dif54 (AHRD V3.3 *-* Q43505_SOLLC)
Solyc01g005880.1_1	-554.49	0.00387	Extensin-like protein Dif10 (AHRD V3.3 *-* Q43504_SOLLC)
Solyc01g008620.4_1	-58.1	7.33e-12	Glucan endo-1, 3-beta-glucosidase (AHRD V3.3 *** A0A1U8FGD7_CAPAN)
Solyc01g021600.4_1	-10.37	0.00228	Dirigent protein (AHRD V3.3 *** K4AV41_SOLLC)
Solyc01g059900.4_1	-7306.08	7.02e-06	Dirigent protein (AHRD V3.3 *** K4AW97_SOLLC)
Solyc01g065530.3_1	-2.74	1.99e-06	COBRA-like protein (AHRD V3.3 *** A0A2G3AIT3_CAPAN)
Solyc01g067330.3_1	-1548.34	0.000311	CASP-like protein (AHRD V3.3 *** A0A2G3DII6_CAPCH)
Solyc01g067930.4_1	-2.79	9.66e-10	Xyloglucan 6-xylosyltransferase 1 (AHRD V3.3 *** A0A1J3JYE5_NOCCA)
Solyc01g079570.3_1	-2.66	0.01	Beta-D-xylosidase 1 (AHRD V3.3 *** A0A1U8DZL0_CAPAN)
Solyc01g079920.3_1	-886.28	0.00122	Eukaryotic aspartyl protease family protein (AHRD V3.3 *** A0A2U1M5P2_ARTAN)
Solyc01g079940.4_1	-3.26	7.42e-09	Eukaryotic aspartyl protease family protein (AHRD V3.3 *** A0A2U1KXX4_ARTAN)
Solyc01g079950.3_1	3	0.000517	Eukaryotic aspartyl protease family protein (AHRD V3.3 *** A0A2U1ML86_ARTAN)
Solyc01g079980.3_1	-7.33	1.51e-06	Eukaryotic aspartyl protease family protein (AHRD V3.3 *** A0A2U1ML86_ARTAN)
Solyc01g080010.2_1	-2.51	4.81e-05	xyloglucan endoglucanase inhibitor
Solyc01g080020.2_1	-10.62	3.73e-21	Eukaryotic aspartyl protease family protein (AHRD V3.3 *** A0A2U1ML86_ARTAN)
Solyc01g087870.4_1	-3.57	5.6e-09	Glutamine--fructose-6-phosphate aminotransferase [isomerizing] (AHRD V3.3 *** A0A2I0VLF2_9ASPA)
Solyc01g088590.5_1	5.23	0.03	Pectinesterase inhibitor (AHRD V3.3 *** A0A2U1KTC1_ARTAN)
Solyc01g091050.4_1	-2059.95	0.000163	Pectinesterase (AHRD V3.3 *** A0A2G2XP44_CAPBA)
Solyc01g091530.4_1	-2.41	2.48e-08	Fasciclin-like arabinogalactan protein (AHRD V3.3 *** E3WHD6_9ROSI)
Solyc01g094970.4_1	2.67	0.000669	Pectin lyase-like superfamily protein (AHRD V3.3 *** A0A1I9LS88_ARATH)
Solyc01g097680.2_1	-3158.2	5.58e-05	Extensin-like protein Dif10 (AHRD V3.3 *-* Q43504_SOLLC)
Solyc01g097690.2_1	-15.44	4.83e-06	Extensin-like protein Dif10 (AHRD V3.3 *-* Q43504_SOLLC)
Solyc01g097720.1_1	-3.72	0.00151	Extensin-like protein Dif10 (AHRD V3.3 *-* Q43504_SOLLC)
Solyc01g099940.3_1	-1175.03	0.000617	Pectinesterase (AHRD V3.3 *** A0A2G2XYC5_CAPAN)
Solyc01g101120.4_1	4.03	7.57e-17	Carbohydrate-binding X8 domain superfamily protein (AHRD V3.3 *-* F4I0Z2_ARATH)
Solyc01g104950.4_1	-8.29	3.91e-19	LEXYL2
Solyc01g107220.2_1	-5.17	1.59e-06	extensin-2-like (AHRD V3.3 *-* XP_004231387.1)
Solyc01g107800.4_1	-2.03	0.00646	glucuronoxylan 4-O-methyltransferase 1-like (AHRD V3.3 *** A0A2I4H011_9ROSI)
Solyc01g107910.4_1	-3.6	1.35e-14	caffeoyl-CoA O-methyltransferase (AHRD V3.3 *** A0A2I4EET3_9ROSI)
Solyc01g111230.3_1	-5.81	1.83e-05	Dirigent protein (AHRD V3.3 *** K4B3Y5_SOLLC)
Solyc01g112000.4_1	-2.51	0.000369	expansin-like protein precursor 1
Solyc02g014220.3_1	-3.59	0.000175	Endoglucanase (AHRD V3.3 *** A0A2G3D2B5_CAPCH)
Solyc02g014300.2_1	-2090.67	0.000153	Pectinesterase (AHRD V3.3 *** A0A2G2VTJ6_CAPBA)
Solyc02g030220.1_1	-103.67	1.32e-08	Extensin-like protein Dif10 (AHRD V3.3 *-* Q43504_SOLLC)
Solyc02g032030.1_1	-991.41	0.000969	Dirigent protein (AHRD V3.3 *** K4B5E9_SOLLC)
Solyc02g065740.3_1	-1200.09	0.000601	alpha-1, 4-glucan-protein synthase [UDP-forming] 1-like (AHRD V3.3 *** A0A2G3A5L5_CAPAN)
Solyc02g065765.1_1	-4.03	4.84e-17	COBRA-like protein (AHRD V3.3 *** K4B708_SOLLC)
Solyc02g068410.3_1	971.13	0.00132	Pectin lyase-like superfamily protein (AHRD V3.3 *** A0A2U1KSX1_ARTAN)
Solyc02g069250.4_1	-28.65	1.1e-07	Alcohol dehydrogenase superfamily (AHRD V3.3 *-* A0A200Q008_9MAGN)
Solyc02g069730.3_1	4.67	0.0025	CASP-like protein (AHRD V3.3 *** A0A2G3D4D7_CAPCH)
Solyc02g070560.3_1	-2.55	0.00695	Phospho-N-acetylmuramoyl-pentapeptide-transferase-like protein (AHRD V3.3 *** A0A2G2XE40_CAPBA)
Solyc02g071120.3_1	-2.27	4.15e-06	O-acetyltransferase family protein (AHRD V3.3 *** A0A2U1PD69_ARTAN)
Solyc02g076760.3_1	-2.23	0.01	N-(5'-phosphoribosyl)anthranilate isomerase (AHRD V3.3 *** S8D1B0_9LAMI)
Solyc02g078250.4_1	3.44	0.02	CASP-like protein (AHRD V3.3 *** A0A218WXP0_PUNGR)
Solyc02g078950.4_1	-2936.24	6.77e-05	Beta-galactosidase (AHRD V3.3 *** A0A2G3A8L8_CAPAN)
Solyc02g080290.3_1	-3.25	0.000109	Beta-glucosidase 46 (AHRD V3.3 *** A0A1U8FUJ5_CAPAN)
Solyc02g080300.3_1	-2.42	0.02	Beta-glucosidase 46 (AHRD V3.3 *** A0A1U8FUJ5_CAPAN)
Solyc02g080310.2_1	-2.68	0.00846	Beta-glucosidase 46 (AHRD V3.3 *** A0A1U8FUJ5_CAPAN)
Solyc02g083980.3_1	-2.14	0.05	Endoglucanase (AHRD V3.3 *** A0A2G3D7Z9_CAPCH)
Solyc02g084720.3_1	-2.11	6.05e-06	beta-galactosidase 6
Solyc02g084990.3_1	2.32	0.00274	Mannan endo-1, 4-beta-mannosidase (AHRD V3.3 *** A0A2K3NB99_TRIPR)
Solyc02g085660.1_1	-16.99	0.000368	Glycosyltransferase (AHRD V3.3 *** A0A2I4ENI5_9ROSI)
Solyc02g086770.3_1	-2.24	0.02	Cinnamoyl-CoA reductase (AHRD V3.3 *** A0A172WBP6_DAUCA)
Solyc02g088500.1_1	-2.64	0.01	Glycosyltransferase (AHRD V3.3 *** A0A2I4FYE0_9ROSI)
Solyc02g088630.4_1	-2.75	2.43e-06	Hexosyltransferase (AHRD V3.3 *** A0A1U8FQ34_CAPAN)
Solyc02g089120.4_1	5.79	9.68e-20	COBRA-like protein (AHRD V3.3 *** K4BC66_SOLLC)
Solyc02g089170.4_1	-139.15	7.48e-05	Alpha-1, 4-glucan-protein synthase [udp-forming] 1 (AHRD V3.3 *** A0A1J6L3S7_NICAT)
Solyc02g089640.3_1	-2.41	1.69e-05	Cellulose-synthase-like C4 (AHRD V3.3 *** A0A2U1LSH2_ARTAN)
Solyc02g092790.3_1	-2.86	9.19e-06	Arabinogalactan (AHRD V3.3 *-* Q43719_SOLLC)
Solyc02g093090.1_1	-3.2	5.53e-05	Glucuronoxylan 4-o-methyltransferase 1-like protein (AHRD V3.3 *** A0A2K3MTC9_TRIPR)
Solyc02g093230.4_1	-18.42	1.28e-21	Caffeoyl-CoA O-methyltransferase (AHRD V3.3 *** A0A1U8FPA5_CAPAN)
Solyc02g093250.3_1	-3.03	6.04e-11	Caffeoyl-CoA O-methyltransferase (AHRD V3.3 *** A0A1U8FPA5_CAPAN)
Solyc03g005450.3_1	3.68	2.05e-06	Cellulose synthase (AHRD V3.3 *** A0A200Q4F9_9MAGN)
Solyc03g007970.2_1	3.03	0.04	UDP-N-acetylmuramate--L-alanine ligase (AHRD V3.3 *** A8KZ98_FRASN)
Solyc03g019890.3_1	2.74	3.17e-06	beta-galactosidase 7
Solyc03g031800.3_1	-10.71	9.13e-14	Xyloglucan endotransglucosylase/hydrolase (AHRD V3.3 *** A0A2G2WX11_CAPBA)
Solyc03g031840.3_1	2.34	0.0019	expansin precursor 3
Solyc03g032220.3_1	-5.85	0.000268	Caffeoyl-CoA O-methyltransferase (AHRD V3.3 *** A0A2G3CKP4_CAPCH)
Solyc03g070440.4_1	2.26	0.00844	COBRA-like protein (AHRD V3.3 *** K4BHH3_SOLLC)
Solyc03g071570.3_1	-3.19	1.29e-07	Pectate lyase (AHRD V3.3 *** A0A2G2X594_CAPBA)
Solyc03g082770.1_1	-28.61	0.000176	Extensin-like protein Dif10 (AHRD V3.3 *-* Q43504_SOLLC)
Solyc03g082790.4_1	-12748	1.67e-06	extensin-like 54
Solyc03g083360.3_1	-25.32	2.38e-17	Pectinesterase (AHRD V3.3 *** A0A2G3CX60_CAPCH)
Solyc03g083660.1_1	-1016.1	0.000923	Plant invertase/pectin methylesterase inhibitor superfamily protein (AHRD V3.3 *** A0A2U1KPL8_ARTAN)
Solyc03g083710.1_1	-48.38	6.73e-12	Plant invertase/pectin methylesterase inhibitor superfamily protein (AHRD V3.3 *** A0A2U1LKC0_ARTAN)
Solyc03g083720.1_1	-22.5	1.11e-08	Plant invertase/pectin methylesterase inhibitor superfamily protein, putative (AHRD V3.3 *** A0A061G4U8_THECC)
Solyc03g083730.1_1	-258.04	9.55e-61	Plant invertase/pectin methylesterase inhibitor superfamily protein, putative (AHRD V3.3 *** A0A061G4U8_THECC)
Solyc03g083840.3_1	-4658.06	2.22e-05	Pectinesterase (AHRD V3.3 *** A0A1U8G949_CAPAN)
Solyc03g093080.3_1	-4.5	3.89e-19	Xyloglucan endotransglucosylase/hydrolase (AHRD V3.3 *** Q6RHY0_SOLLC)
Solyc03g093110.3_1	-3.07	7.02e-10	Xyloglucan endotransglucosylase/hydrolase (AHRD V3.3 *** Q6RHY0_SOLLC)
Solyc03g093120.5.1_1	-3.52	1.27e-11	Xyloglucan endotransglucosylase/hydrolase (AHRD V3.3 *** Q6RHY0_SOLLC)
Solyc03g093130.3_1	-3.65	1.76e-07	xyloglucan endotransglucosylase-hydrolase 3
Solyc03g097050.3_1	-4.6	3.41e-07	Cellulose synthase (AHRD V3.3 *** A0A2U1M9E5_ARTAN)
Solyc03g097500.3_1	2.06	0.02	Transferase (AHRD V3.3 *** A0A200QGG9_9MAGN)
Solyc03g098090.2_1	-6.77	0.03	CASP-like protein (AHRD V3.3 *** A0A2G3CXI9_CAPCH)
Solyc03g111170.3_1	-6.94	1.03e-20	4-coumarate-CoA ligase (AHRD V3.3 *** E5GBV5_CUCME)
Solyc03g111690.4_1	11.28	2.39e-29	Pectate lyase (AHRD V3.3 *** A0A2G2ZW27_CAPAN)
Solyc03g112800.2_1	-5.74	0.00231	CASP-like protein (AHRD V3.3 *** A0A2G3CYC0_CAPCH)
Solyc03g112960.1_1	-2.34	0.03	Pectinesterase (AHRD V3.3 *-* A0A200PZQ0_9MAGN)
Solyc03g114860.4_1	-4.45	1.91e-08	alpha-1, 4-glucan-protein synthase [UDP-forming] 2-like (AHRD V3.3 *** A0A2G3A1X9_CAPAN)
Solyc03g114890.4_1	-21.57	3.1e-22	COBRA-like protein (AHRD V3.3 *** K4BKZ1_SOLLC)
Solyc03g114900.3_1	-3.2	2.01e-05	COBRA-like protein (AHRD V3.3 *** K4BKZ2_SOLLC)
Solyc03g115740.2_1	-2.88	1.45e-11	Galactosyl transferase GMA12/MNN10 family protein (AHRD V3.3 *** A0A2U1L978_ARTAN)
Solyc03g116500.4_1	-4.9	2.81e-08	polygalacturonase (XOPG1)
Solyc03g116580.4_1	-12.79	1.39e-06	Pectin lyase-like superfamily protein (AHRD V3.3 *** A0A2U1PQE9_ARTAN)
Solyc03g116910.3_1	-4.29	4.44e-15	cinnamoyl-CoA reductase 2
Solyc03g117190.1_1	3.5	0.02	extensin-1-like (AHRD V3.3 *-* XP_019068238.1)
Solyc03g121540.3_1	-20.44	4.11e-36	beta-galactosidase 3
Solyc03g123620.4_1	-3.31	5.63e-07	Pectinesterase (AHRD V3.3 *** A0A2G3D1E1_CAPCH)
Solyc03g123630.4_1	-6.63	4.36e-30	pectin methylesterase pmeu1
Solyc04g005330.3_1	2.31	1.86e-07	Transducin/WD40 repeat-like superfamily protein (AHRD V3.3 *** A0A2U1N878_ARTAN)
Solyc04g005620.3_1	-54.27	3.86e-09	Casparian strip membrane protein 1 (AHRD V3.3 *** CASP1_SOLDE)
Solyc04g005620.3_1	-54.27	3.86e-09	Casparian strip membrane protein 1 (AHRD V3.3 *** CASP1_SOLDE)
Solyc04g010270.1_1	-116.95	1.08e-36	Dirigent protein (AHRD V3.3 *** K4BPI1_SOLLC)
Solyc04g011480.3_1	-410.76	0.00726	CASP-like protein (AHRD V3.3 *** A0A2G2ZG68_CAPAN)
Solyc04g016470.4_1	20.97	1.38e-06	LEQA L.esculentum TomQ'a beta(1, 3)glucanase
Solyc04g025440.3_1	3.1	0.000108	Pectin lyase-like superfamily protein (AHRD V3.3 *** A0A2U1QD15_ARTAN)
Solyc04g051200.2_1	-2.38	2.04e-05	Alpha-1, 4-glucan-protein synthase (AHRD V3.3 *** A0A2K3PGD6_TRIPR)
Solyc04g051270.2_1	-338.07	0.01	CASP-like protein (AHRD V3.3 *** A0A2K3NJJ6_TRIPR)
Solyc04g071080.2_1	-22.47	1.17e-60	extensin-like, partial (AHRD V3.3 *-* XP_019067293.2)
Solyc04g071650.4_1	-3.79	8.09e-15	Cellulose synthase (AHRD V3.3 *** K4BTF5_SOLLC)
Solyc04g074290.3_1	-7.65	8.71e-30	S-adenosyl-L-methionine-dependent methyltransferases superfamily protein (AHRD V3.3 *** A0A2U1P6Q5_ARTAN)
Solyc04g076660.3_1	5.29	8.46e-16	Rhamnogalacturonate lyase family protein (AHRD V3.3 *** A0A2U1NT41_ARTAN)
Solyc04g080840.3_1	-2.5	0.05	Beta-galactosidase (AHRD V3.3 *** A0A2G2X180_CAPBA)
Solyc04g081870.4_1	-2.71	0.000277	Expansin A11
Solyc05g005040.4_1	-13.52	0.000162	Pectin lyase-like superfamily protein (AHRD V3.3 *** Q38958_ARATH)
Solyc05g005080.3_1	-3.92	4.93e-16	Endoglucanase (AHRD V3.3 *** A0A2G2V2B4_CAPBA)
Solyc05g005170.4_1	5.03	0.000429	Pectin lyase-like superfamily protein (AHRD V3.3 *** O22699_ARATH)
Solyc05g005540.4_1	-15486	1e-06	Polygalacturonase-1 non-catalytic subunit beta (AHRD V3.3 *** GP1_SOLLC)
Solyc05g005560.4_1	-4.54	3.79e-10	polygalacturonase isoenzyme 1 beta subunit
Solyc05g006210.3_1	16.08	0.00176	Glucan endo-1, 3-beta-glucosidase 5 (AHRD V3.3 *** A0A2G3B8G3_CAPCH)
Solyc05g007790.3_1	-587.13	0.00343	Casparian strip membrane protein 1 (AHRD V3.3 *** CASP1_SOLDE)
Solyc05g007790.3_1	-587.13	0.00343	Casparian strip membrane protein 1 (AHRD V3.3 *** CASP1_SOLDE)
Solyc05g007830.3_1	5.24	2.18e-05	expansin12
Solyc05g012070.3_1	-2.41	1.19e-07	UDP-glucose:protein transglucosylase-like protein
Solyc05g012730.1_1	-106.8	2.81e-06	Exostosin-like (AHRD V3.3 *** A0A200QGS1_9MAGN)
Solyc05g052250.3_1	-963.75	0.00102	Expansin (AHRD V3.3 *** K4C1Q6_SOLLC)
Solyc05g053120.1_1	-3.46	0.00548	Glycosyltransferase (AHRD V3.3 *** A0A0A1WC49_NICAT)
Solyc05g053400.3_1	-6.71	4.5e-07	Glycosyltransferase (AHRD V3.3 *** A0A0A1WC49_NICAT)
Solyc05g054780.3_1	-11.54	9.01e-17	Dirigent protein (AHRD V3.3 *** K4C2F5_SOLLC)
Solyc05g055490.3_1	-1593.95	0.00029	monocopper oxidase-like protein SKU5 (AHRD V3.3 *** A0A2I4GW02_9ROSI)
Solyc06g005560.4_1	9.46	8.44e-07	expansin9
Solyc06g007960.4_1	-95.01	2e-33	O-methyltransferase (AHRD V3.3 *** A0A076NBT0_VACCO)
Solyc06g009190.4_1	-5.11	0.00206	Pectinesterase (AHRD V3.3 *** A0A2G3C3P4_CAPCH)
Solyc06g034370.1_1	-2.34	0.01	Plant invertase/pectin methylesterase inhibitor superfamily protein (AHRD V3.3 *** A0A061G797_THECC)
Solyc06g035960.3_1	-3.26	2.33e-10	Oxalate--CoA ligase (AHRD V3.3 *** A0A1U8FIW0_CAPAN)
Solyc06g036640.4_1	11.24	1.07e-27	alpha-(1,6)-fucosyltransferase (AHRD V3.3 *** AT5G28910.2)
Solyc06g049050.3_1	-12.91	0.0026	expansin 2
Solyc06g051960.3_1	-2.36	0.00655	Pectinesterase (AHRD V3.3 *** A0A2G2WIV2_CAPBA)
Solyc06g054320.1_1	6.07	3.38e-06	Dirigent protein (AHRD V3.3 *** K4C6B8_SOLLC)
Solyc06g060170.3_1	-5.75	8.62e-15	Pectin lyase-like superfamily protein (AHRD V3.3 *** Q84K13_ARATH)
Solyc06g060970.2_1	12840.8	1.01e-109	Expansin-like B1 (AHRD V3.3 *** A0A1U8H7M6_CAPAN)
Solyc06g061210.4_1	-2922.08	6.78e-05	Fucosyltransferase 2 (AHRD V3.3 *** A0A1P8B2Z4_ARATH)
Solyc06g062580.3_1	-6	4.14e-10	Beta-galactosidase (AHRD V3.3 *** A0A2G3C8Y3_CAPCH)
Solyc06g071440.4_1	2.43	0.01	CASP-like protein (AHRD V3.3 *** A0A2G3C9P3_CAPCH)
Solyc06g072350.3_1	-2.52	0.00265	CASP-like protein (AHRD V3.3 *** A0A2G3CXI9_CAPCH)
Solyc06g072530.3_1	19.34	3.25e-07	CASP-like protein (AHRD V3.3 *** A0A328D0P9_9ASTE)
Solyc06g074230.3_1	-2061.35	0.00016	Casparian strip membrane protein 1 (AHRD V3.3 *** CASP1_HELAN)
Solyc06g074230.3_1	-2061.35	0.00016	Casparian strip membrane protein 1 (AHRD V3.3 *** CASP1_HELAN)
Solyc06g075220.1_1	-3.26	0.000458	Fasciclin-like arabinogalactan protein 11 (AHRD V3.3 *** A0A2G2V1G2_CAPBA)
Solyc06g075630.4_1	-42.39	1.94e-62	Dirigent protein (AHRD V3.3 *** K4C9S8_SOLLC)
Solyc06g076420.1_1	1493.77	0.000648	extensin-like (AHRD V3.3 *-* XP_004242070.1)
Solyc07g005330.3_1	-2.24	2.11e-06	Glucan endo-1, 3-beta-glucosidase (AHRD V3.3 *** A0A2U1LWN7_ARTAN)
Solyc07g005760.3_1	-9.09	8.29e-23	hydroxycinnamoyl CoA quinate transferase
Solyc07g006850.3_1	-7.99	4.2e-07	Xyloglucan endotransglucosylase/hydrolase (AHRD V3.3 *** A0A2G2WAC4_CAPBA)
Solyc07g006860.3_1	58.16	5.38e-52	Xyloglucan endotransglucosylase/hydrolase (AHRD V3.3 *** A0A2G2WAA0_CAPBA)
Solyc07g006870.4_1	30.59	4.24e-08	Xyloglucan endotransglucosylase/hydrolase (AHRD V3.3 *** A0A1U8HGQ4_CAPAN)
Solyc07g038120.1_1	-42.94	8.28e-06	Beta-galactosidase (AHRD V3.3 *** A0A2G3BNT0_CAPCH)
Solyc07g042300.1_1	-9.7	6.72e-10	Dirigent protein (AHRD V3.3 *** K4CE93_SOLLC)
Solyc07g043390.4_1	-7.31	1.08e-33	Cellulose synthase (AHRD V3.3 *** A0A200Q4F9_9MAGN)
Solyc07g043480.1_1	-4.26	1.7e-07	Glycosyltransferase (AHRD V3.3 *** A0A2G3BZR4_CAPCH)
Solyc07g044960.1_1	-8.01	1.03e-28	Xyloglucan galactosyltransferase KATAMARI1 (AHRD V3.3 *** A0A2K3L4H3_TRIPR)
Solyc07g045440.1_1	-9.3	7.18e-42	Fasciclin-like arabinogalactan protein 2 (AHRD V3.3 *** A0A2G3BYC2_CAPCH)
Solyc07g052980.3_1	-9.8	7.29e-19	xyloglucan endotransglycosylase/hydrolase 16
Solyc07g053540.1_1	-43.14	5.38e-54	Fasciclin-like arabinogalactan protein 9 (AHRD V3.3 *** A0A1U8HBV4_CAPAN)
Solyc07g053640.1_1	3.67	2.46e-06	Arabinogalactan-protein (AHRD V3.3 *-* Q41256_NICAL)
Solyc07g055930.3_1	-2.53	0.00113	Hexosyltransferase (AHRD V3.3 *** A0A2G2WG07_CAPBA)
Solyc07g055990.3_1	-45.33	4.95e-60	Xyloglucan endotransglucosylase/hydrolase (AHRD V3.3 *** A0A2G3C1I6_CAPCH)
Solyc07g056000.2_1	-2.54	4.77e-07	Xyloglucan endotransglucosylase/hydrolase (AHRD V3.3 *** Q43528_SOLLC)
Solyc07g056040.3_1	14.65	2.49e-09	CASP-like protein (AHRD V3.3 *** A0A2I4GR32_9ROSI)
Solyc07g061920.4_1	2.39	9.11e-07	Callose synthase 1 (AHRD V3.3 *** A0A2G2WF26_CAPBA)
Solyc07g063210.3_1	-954.07	0.00104	Expansin (AHRD V3.3 *** K4CH04_SOLLC)
Solyc07g063390.3_1	-3.64	7.17e-15	Beta-glucosidase 16 (AHRD V3.3 *** A0A2G2WEV4_CAPBA)
Solyc07g064870.3_1	-27.45	1.35e-08	Endoglucanase (AHRD V3.3 *** A0A2G2WGL3_CAPBA)
Solyc07g065660.4_1	-6.08	4.02e-12	Cellulose synthase-like protein E1 (AHRD V3.3 *** A0A2G2Z684_CAPAN)
Solyc08g005800.4_1	-8.33	1.09e-38	Pectin acetylesterase (AHRD V3.3 *** A0A1U8F2I8_CAPAN)
Solyc08g007090.3_1	-149.35	0.05	Expansin-like B1 (AHRD V3.3 *-* A0A2G2W3G6_CAPBA)
Solyc08g007780.3_1	-627.6	0.0029	Expansin (AHRD V3.3 *** K4CIR5_SOLLC)
Solyc08g014560.3_1	-2452.14	9.83e-05	Pectin lyase-like superfamily protein (AHRD V3.3 *** Q9SLM8_ARATH)
Solyc08g060970.4_1	-10.7	2.19e-20	polygalacturonase AF118567
Solyc08g068190.3_1	-33.43	2.75e-08	Aldehyde dehydrogenase (AHRD V3.3 *** A0A2U1M8J4_ARTAN)
Solyc08g075020.3_1	1.36	0.49	Pectin acetylesterase (AHRD V3.3 *** K4CMM0_SOLLC)
Solyc08g075340.3_1	-2.21	5.35e-07	Nucleotide-diphospho-sugar transferase (AHRD V3.3 *** A0A2U1PWR4_ARTAN)
Solyc08g076320.3_1	-3.74	3.72e-12	Cellulose synthase (AHRD V3.3 *** A0A2U1KRA4_ARTAN)
Solyc08g076620.1_1	-90.28	1e-27	Eukaryotic aspartyl protease family protein (AHRD V3.3 *** A0A2U1KXX4_ARTAN)
Solyc08g076630.3_1	-1078.72	0.000791	Eukaryotic aspartyl protease family protein (AHRD V3.3 *** A0A2U1ML86_ARTAN)
Solyc08g076640.1_1	-3189.76	5.4e-05	Eukaryotic aspartyl protease family protein (AHRD V3.3 *** A0A2U1KXX4_ARTAN)
Solyc08g077910.3_1	-8.85	2.3e-17	Expansin-like B1 (AHRD V3.3 *** A0A2G2VI71_CAPBA)
Solyc08g078030.4_1	3.59	0.05	Transferase domain-containing protein (AHRD V3.3 *** A0A1Q3BID0_CEPFO)
Solyc08g080060.4_1	-579.84	0.0036	Expansin (AHRD V3.3 *** K4CP06_SOLLC)
Solyc08g081170.4_1	8.6	9.94e-15	UDP-N-acetylmuramoyl-L-alanyl-D-glutamate--2, 6-diaminopimelate ligase (AHRD V3.3 *** A0A1J3G2W3_NOCCA)
Solyc08g081780.1_1	-2188.99	0.000133	Dirigent protein (AHRD V3.3 *** K4CPH4_SOLLC)
Solyc08g082170.4_1	-5.33	9.77e-09	Pectin lyase-like superfamily protein (AHRD V3.3 *** A0A2U1LXC7_ARTAN)
Solyc08g082640.2_1	-5.13	4.98e-13	Cellulose synthase (AHRD V3.3 *** A0A200QCL6_9MAGN)
Solyc08g082670.4_1	-5.82	1.71e-06	Cellulose synthase (AHRD V3.3 *** A0A200QCL6_9MAGN)
Solyc09g007650.3_1	-9.85	0.000275	Fasciclin-like arabinogalactan protein 11 (AHRD V3.3 *** A0A2G3BJB7_CAPCH)
Solyc09g007660.1_1	-5.87	1.72e-11	Fasciclin-like arabinogalactan protein 11 (AHRD V3.3 *** A0A2G3BJB8_CAPCH)
Solyc09g008320.4_1	-3.26	9.79e-06	Xyloglucan endotransglucosylase/hydrolase (AHRD V3.3 *** A0A1U8EG04_CAPAN)
Solyc09g008380.3_1	1.69	0.08	Pectate lyase (AHRD V3.3 *** A0A2G2VX49_CAPBA)
Solyc09g010200.4_1	-5256.02	1.54e-05	Casparian strip membrane protein 1 (AHRD V3.3 *** CASP1_TOBAC)
Solyc09g010200.4_1	-5256.02	1.54e-05	Casparian strip membrane protein 1 (AHRD V3.3 *** CASP1_TOBAC)
Solyc09g010210.3_1	-3.61	1.85e-05	endo-1, 4-beta-glucanase precursor (Cel2)
Solyc09g014480.3_1	-6.1	0.01	Polygalacturonase inhibiting protein (AHRD V3.3 *** D7RJV7_CAPAN)
Solyc09g014590.3_1	-7686.11	6.2e-06	Polygalacturonase inhibiting protein (AHRD V3.3 *** D7RJV7_CAPAN)
Solyc09g061890.3_1	-10.48	2.75e-32	Pectate lyase (AHRD V3.3 *** A0A2G2VZE8_CAPBA)
Solyc09g064470.3_1	-2.63	6.13e-07	Xyloglucan galactosyltransferase KATAMARI1 (AHRD V3.3 *** A0A1U8E641_CAPAN)
Solyc09g064480.1_1	-2.45	1.2e-05	Xyloglucan galactosyltransferase KATAMARI1 (AHRD V3.3 *-* A0A1U8E641_CAPAN)
Solyc09g075070.3_1	-5.35	9.45e-26	Beta-glucosidase 1 (AHRD V3.3 *** A0A1U8F8A5_CAPAN)
Solyc09g075330.4_1	-13.21	1.04e-24	Pectinesterase (AHRD V3.3 *** A0A2G2ZVW5_CAPAN)
Solyc09g075350.4_1	-20.32	1.48e-26	Pectinesterase (AHRD V3.3 *** A0A2G2W0I1_CAPBA)
Solyc09g075540.1_1	-3.91	0.00101	COBRA-like protein 8 (AHRD V3.3 *** A0A2G3BWC4_CAPCH)
Solyc09g075550.3_1	-2.91	8.78e-05	Cellulose synthase (AHRD V3.3 *** A0A1R3H0Z2_COCAP)
Solyc09g089573.1_1	-400.56	0.00818	Cellulose synthase (AHRD V3.3 *-* A0A200Q4F9_9MAGN)
Solyc09g089577.1_1	-892.37	0.0012	Cellulose synthase (AHRD V3.3 *** A0A200Q4F9_9MAGN)
Solyc09g091210.4_1	-21.5	3.89e-30	Dirigent protein (AHRD V3.3 *** K4CWE7_SOLLC)
Solyc09g091430.4_1	-3.42	1.46e-05	Pectate lyase (AHRD V3.3 *** A0A2G2W1U1_CAPBA)
Solyc09g092160.2_1	2.11	0.000812	beta-galactosidase 2
Solyc09g092520.3_1	-3.68	8.91e-09	xyloglucan endotransglycosylase
Solyc09g097830.4_1	3.67	1.29e-14	Tetratricopeptide repeat (TPR)-like superfamily protein (AHRD V3.3 *** A0A2U1Q1B2_ARTAN)
Solyc09g098270.4_1	3.33	0.00452	Pectin lyase-like superfamily protein (AHRD V3.3 *** A0A2U1QD15_ARTAN)
Solyc09g098510.3_1	-5.36	1.03e-22	Extensin-3 (AHRD V3.3 *-* A0A2G2ZT41_CAPAN)
Solyc10g005350.3_1	-511.4	0.0046	Xyloglucan endotransglucosylase/hydrolase (AHRD V3.3 *** A0A2G3CKE5_CAPCH)
Solyc10g005960.1_1	-1.91	0.000113	Fasciclin-like arabinogalactan protein (AHRD V3.3 *** A0A2R6P548_ACTCH)
Solyc10g006500.4_1	2.96	0.000756	Hexosyltransferase (AHRD V3.3 *** A0A2G3ATI8_CAPCH)
Solyc10g008900.3_1	-1160.22	0.000646	Dirigent protein (AHRD V3.3 *** K4CY66_SOLLC)
Solyc10g018320.1_1	-423.08	0.00693	Plant invertase/pectin methylesterase inhibitor superfamily protein (AHRD V3.3 *** A0A061G797_THECC)
Solyc10g038130.3_1	-4.76	0.000132	Pectin acetylesterase (AHRD V3.3 *** K4CZD6_SOLLC)
Solyc10g055190.1_1	-2225.65	0.000127	Dirigent protein (AHRD V3.3 *** K4D1B2_SOLLC)
Solyc10g055230.1_1	-2213.64	0.000128	Dirigent protein (AHRD V3.3 *** K4D1B5_SOLLC)
Solyc10g074920.2_1	2.08	0.0016	Mannan endo-1, 4-beta-mannosidase (AHRD V3.3 *** A0A2K3PQN7_TRIPR)
Solyc10g078240.2_1	-2.37	0.000189	Cytochrome P450 (AHRD V3.3 *** A0A2U1MC34_ARTAN)
Solyc10g079540.1_1	-684.38	0.00235	myricetin O-methyltransferase-like (AHRD V3.3 *** A0A1U8ECF5_CAPAN)
Solyc10g083250.2_1	-11.12	0.000256	Casparian strip membrane protein 1 (AHRD V3.3 *** CASP1_TOBAC)
Solyc10g083250.2_1	-11.12	0.000256	Casparian strip membrane protein 1 (AHRD V3.3 *** CASP1_TOBAC)
Solyc10g084440.3_1	3.22	0.02	Dirigent protein 17 (AHRD V3.3 *** A0A2G3BG42_CAPCH)
Solyc10g084780.3_1	-920.38	0.00117	Expansin (AHRD V3.3 *** K4D3R2_SOLLC)
Solyc10g085400.3_1	-2.39	3.93e-05	D-alanine--D-alanine ligase (AHRD V3.3 *** A0A200QQE9_9MAGN)
Solyc10g086120.2_1	2.35	0.00548	CASP-like protein (AHRD V3.3 *** S8D9C8_9LAMI)
Solyc10g086480.3_1	-3.66	0.02	Pectin acetylesterase (AHRD V3.3 *** K4D480_SOLLC)
Solyc10g086520.2_1	-17.84	4.31e-17	expansin 6
Solyc11g005560.3_1	4.2	1.88e-05	Cellulose synthase (AHRD V3.3 *** K4D4G9_SOLLC)
Solyc11g007970.2_1	-4575.84	2.21e-05	4-coumarate--CoA ligase-like 5 (AHRD V3.3 *** A0A2I4GVX2_9ROSI)
Solyc11g008820.2_1	-1141.78	0.000705	Endoglucanase (AHRD V3.3 *** A0A2G2VEA7_CAPBA)
Solyc11g011300.2_1	2.57	0.03	Rhamnogalacturonate lyase (AHRD V3.3 *** A0A200QXQ6_9MAGN)
Solyc11g011330.2_1	-17.78	5.67e-55	Cinnamyl alcohol dehydrogenase (AHRD V3.3 *** J7IAL0_FRAAN)
Solyc11g012590.3_1	12.01	6.89e-38	CASP-like protein (AHRD V3.3 *** A0A328E4A6_9ASTE)
Solyc11g040140.2_1	-3466.93	4.33e-05	Xyloglucan endotransglucosylase/hydrolase (AHRD V3.3 *** A0A2G3CEF2_CAPCH)
Solyc11g044910.2_1	-26.46	9.64e-11	Beta-D-xylosidase 4 (AHRD V3.3 *** A0A2G2VN32_CAPBA)
Solyc11g065910.1_1	-223.25	1.29e-58	extensin-2-like (AHRD V3.3 *** XP_019066504.1)
Solyc11g066270.3_1	-5.38	1.32e-08	xyloglucan endotransglucosylase-hydrolase 6
Solyc11g070175.1_1	2.36	1.43e-06	Pectinesterase (AHRD V3.3 *** A0A2G3BBX7_CAPCH)
Solyc11g070187.1_1	5.14	0.00157	Pectinesterase (AHRD V3.3 *-* A0A2G3BBX7_CAPCH)
Solyc11g071470.1_1	-3.7	1.37e-12	Transferase (AHRD V3.3 *** A0A200R9Q7_9MAGN)
Solyc11g071640.3_1	-8.24	2.91e-39	Glycosyl hydrolase family protein (AHRD V3.3 *** A0A1P8BG25_ARATH)
Solyc12g005070.2_1	5.64	0.00142	CASP-like protein (AHRD V3.3 *** A0A2G3D0J5_CAPCH)
Solyc12g006110.3_1	-16555.5	8.44e-07	fasciclin-like arabinogalactan protein 2 (AHRD V3.3 *** A0A1U8E1W9_CAPAN)
Solyc12g007030.3_1	-5.32	3.37e-10	Aldehyde dehydrogenase (AHRD V3.3 *** Q70T30_BIXOR)
Solyc12g007250.1_1	-824.11	0.00147	Xyloglucan endotransglucosylase/hydrolase (AHRD V3.3 *** A0A2G2YUJ1_CAPAN)
Solyc12g007260.2_1	-544.71	0.00407	Xyloglucan endotransglucosylase/hydrolase (AHRD V3.3 *** A0A2G2YUJ1_CAPAN)
Solyc12g007270.3_1	-20.54	0.000148	Xyloglucan endotransglucosylase/hydrolase (AHRD V3.3 *** A0A2G2X3I0_CAPBA)
Solyc12g008530.2_1	2.07	0.03	Pectinesterase (AHRD V3.3 *** A0A2G2YV59_CAPAN)
Solyc12g010200.2_1	-3.26	1.5e-05	Hexosyltransferase (AHRD V3.3 *** A0A2G3CCZ7_CAPCH)
Solyc12g011023.1_1	-16.74	2.64e-06	Xyloglucan endotransglucosylase/hydrolase (AHRD V3.3 *** Q6RHX7_SOLLC)
Solyc12g011030.3_1	-120.03	5.43e-23	xyloglucan endotransglucosylase-hydrolase 9
Solyc12g013750.2_1	3.46	3.27e-05	Mannan endo-1, 4-beta-mannosidase 1 (AHRD V3.3 *-* A0A2G2YDS5_CAPAN)
Solyc12g014430.2_1	-2.18	0.01	Cellulose synthase (AHRD V3.3 *** A0A200QCL6_9MAGN)
Solyc12g015690.3_1	-18.17	3.28e-27	fasciclin-like arabinogalactan protein 1 (AHRD V3.3 *** A0A1U8G960_CAPAN)
Solyc12g017240.2_1	-2.26	1.12e-06	xyloglucan endo-transglycosylase B1
Solyc12g019120.2_1	-749.48	0.00196	Pectin lyase-like superfamily protein (AHRD V3.3 *** O80559_ARATH)
Solyc12g019130.3_1	-640.72	0.00289	Pectin lyase-like superfamily protein (AHRD V3.3 *** Q9SLM8_ARATH)
Solyc12g019140.3_1	-1854.83	0.000204	Pectin lyase-like superfamily protein (AHRD V3.3 *** Q9SLM8_ARATH)
Solyc12g019440.3_1	-564.02	0.00373	Pectin acetylesterase (AHRD V3.3 *** K4DDH0_SOLLC)
Solyc12g042360.3_1	-2.07	0.00176	Exostosin-like (AHRD V3.3 *** A0A200R3S4_9MAGN)
Solyc12g049070.1_1	-1443.67	0.000384	extensin-like
Solyc12g049090.3_1	-879.55	0.00125	Extensin-like protein Ext1 (AHRD V3.3 *** Q8VWM5_SOLLC)
Solyc12g049160.1_1	-1039.31	0.000864	Extensin-like protein Ext1 (AHRD V3.3 *** Q8VWM5_SOLLC)
Solyc12g049170.2_1	-1156.03	0.000651	Extensin-like protein Ext1 (AHRD V3.3 *** Q8VWM5_SOLLC)
Solyc12g055980.1_1	1.2	0.55	Endoglucanase (AHRD V3.3 *-* A0A2G2VH75_CAPBA)
Solyc12g056580.2_1	-2.78	1.03e-07	Cellulose synthase (AHRD V3.3 *** K4DFY9_SOLLC)
Solyc12g056960.2_1	-54.19	1.23e-66	'putative glucan 1, 3-beta-glucosidase (AHRD V3.3 *** Q5W708_ORYSJ)
Solyc12g089380.2_1	-43.41	9.24e-15	expansin 8
Solyc12g094520.2_1	-8.34	2.38e-31	4-coumarate--CoA ligase-like 4 (AHRD V3.3 *** A0A2G3B4I9_CAPCH)
Solyc12g097090.3_1	-1859.91	0.0002	Dirigent protein (AHRD V3.3 *** K4DHI2_SOLLC)
Solyc12g098780.2_1	-18.01	1.56e-69	extensin-2-like (AHRD V3.3 *-* A0A1U8ESB3_CAPAN)
Solyc12g099200.2_1	4.59	2.16e-21	Invertase inhibitor (AHRD V3.3 *** O49908_TOBAC)
Solyc12g100080.1_1	-2207.66	0.00013	Extensin-like protein Ext1 (AHRD V3.3 *** Q8VWM5_SOLLC)
Solyc12g100090.1_1	-1492.04	0.000344	Extensin-like protein Ext1 (AHRD V3.3 *** Q8VWM5_SOLLC)
Solyc12g100100.1_1	-722.82	0.00216	Extensin-like protein Ext1 (AHRD V3.3 *** Q8VWM5_SOLLC)
Solyc12g100110.1_1	-4183.64	2.79e-05	Extensin-like protein Ext1 (AHRD V3.3 *** Q8VWM5_SOLLC)
Solyc12g150131.1_1	-38.54	3.07e-99	extensin-2-like (AHRD V3.3 *-* A0A1U8ESB3_CAPAN)
Solyc12g150132.1_1	-18.05	2.09e-62	extensin-2-like (AHRD V3.3 *-* A0A1U8ESB3_CAPAN)
