# Supplementary material for: Water Stress Differentially Modulates the Expression of Tomato Cell Wall Metabolism-Related Genes in Meloidogyne incognita Feeding Sites
Source: Front Plant Sci. 2022 Apr 15;13:817185. doi: 10.3389/fpls.2022.817185 (PMC9051518; doi:10.3389/fpls.2022.817185)
Supplement: Supplementary file 1 [file Data_Sheet_1.zip › Table S11.xlsx]

## Sheet: Foglio1
Supplementary table 11: Transcripts list of DEGs at 7 and 14 dpi in stressed galls (RKN_WS vs C), involved in cell wall biosynthesis,degradation, remodelling and extension.
7 dpi (246 DEGs)		14 dpi (288 DEGs)
Up regulated	Down regulated	Up regulated	Down regulated
Solyc01g006370.3_1	Solyc01g005850.2_1	Solyc01g005120.3_1	Solyc01g005850.2_1
Solyc01g067300.3_1	Solyc01g005880.1_1	Solyc01g079950.3_1	Solyc01g005880.1_1
Solyc01g079950.3_1	Solyc01g059900.4_1	Solyc01g088590.5_1	Solyc01g008620.4_1
Solyc01g080010.2_1	Solyc01g065530.3_1	Solyc01g094970.4_1	Solyc01g021600.4_1
Solyc01g094970.4_1	Solyc01g079570.3_1	Solyc01g101120.4_1	Solyc01g059900.4_1
Solyc01g099630.4_1	Solyc01g079920.3_1	Solyc02g068410.3_1	Solyc01g065530.3_1
Solyc01g101120.4_1	Solyc01g079980.3_1	Solyc02g069730.3_1	Solyc01g067330.3_1
Solyc01g110000.3_1	Solyc01g080020.2_1	Solyc02g078250.4_1	Solyc01g067930.4_1
Solyc02g065420.3_1	Solyc01g081060.4_1	Solyc02g084990.3_1	Solyc01g079570.3_1
Solyc02g068400.3_1	Solyc01g091110.3_1	Solyc02g089120.4_1	Solyc01g079920.3_1
Solyc02g069730.3_1	Solyc01g097680.2_1	Solyc03g005450.3_1	Solyc01g079940.4_1
Solyc02g078250.4_1	Solyc01g097690.2_1	Solyc03g007970.2_1	Solyc01g079980.3_1
Solyc02g084990.3_1	Solyc01g097720.1_1	Solyc03g019890.3_1	Solyc01g080010.2_1
Solyc03g019890.3_1	Solyc01g100980.4_1	Solyc03g031840.3_1	Solyc01g080020.2_1
Solyc03g097030.3_1	Solyc01g107220.2_1	Solyc03g070440.4_1	Solyc01g087870.4_1
Solyc03g097500.3_1	Solyc01g107590.3_1	Solyc03g097500.3_1	Solyc01g091050.4_1
Solyc03g111690.4_1	Solyc01g107800.4_1	Solyc03g111690.4_1	Solyc01g091530.4_1
Solyc03g115200.3_1	Solyc01g107910.4_1	Solyc03g117190.1_1	Solyc01g097680.2_1
Solyc04g005330.3_1	Solyc01g111230.3_1	Solyc04g005330.3_1	Solyc01g097690.2_1
Solyc04g011420.4_1	Solyc01g112000.4_1	Solyc04g016470.4_1	Solyc01g097720.1_1
Solyc04g016470.4_1	Solyc02g014300.2_1	Solyc04g025440.3_1	Solyc01g099940.3_1
Solyc04g063210.3_1	Solyc02g030220.1_1	Solyc04g076660.3_1	Solyc01g104950.4_1
Solyc04g076660.3_1	Solyc02g032030.1_1	Solyc05g005170.4_1	Solyc01g107220.2_1
Solyc05g005170.4_1	Solyc02g065740.3_1	Solyc05g006210.3_1	Solyc01g107800.4_1
Solyc05g007830.3_1	Solyc02g065765.1_1	Solyc05g007830.3_1	Solyc01g107910.4_1
Solyc05g054560.3_1	Solyc02g069250.4_1	Solyc06g005560.4_1	Solyc01g111230.3_1
Solyc06g005560.4_1	Solyc02g072240.3_1	Solyc06g036640.4_1	Solyc01g112000.4_1
Solyc06g009190.4_1	Solyc02g078950.4_1	Solyc06g054320.1_1	Solyc02g014220.3_1
Solyc06g034360.2_1	Solyc02g081990.3_1	Solyc06g060970.2_1	Solyc02g014300.2_1
Solyc06g036640.4_1	Solyc02g082740.1_1	Solyc06g071440.4_1	Solyc02g030220.1_1
Solyc06g051800.3_1	Solyc02g083980.3_1	Solyc06g072530.3_1	Solyc02g032030.1_1
Solyc06g060970.2_1	Solyc02g086770.3_1	Solyc06g076420.1_1	Solyc02g065740.3_1
Solyc06g072530.3_1	Solyc02g088500.1_1	Solyc07g006860.3_1	Solyc02g065765.1_1
Solyc06g072550.3_1	Solyc02g089170.4_1	Solyc07g006870.4_1	Solyc02g069250.4_1
Solyc07g006860.3_1	Solyc02g089640.3_1	Solyc07g053640.1_1	Solyc02g070560.3_1
Solyc07g006870.4_1	Solyc02g093090.1_1	Solyc07g056040.3_1	Solyc02g071120.3_1
Solyc07g008360.2_1	Solyc02g093230.4_1	Solyc07g061920.4_1	Solyc02g076760.3_1
Solyc07g017600.3_1	Solyc02g093250.3_1	Solyc08g078030.4_1	Solyc02g078950.4_1
Solyc07g049300.3_1	Solyc03g005830.4_1	Solyc08g081170.4_1	Solyc02g080290.3_1
Solyc07g053640.1_1	Solyc03g031800.3_1	Solyc09g092160.2_1	Solyc02g080300.3_1
Solyc07g056040.3_1	Solyc03g032220.3_1	Solyc09g097830.4_1	Solyc02g080310.2_1
Solyc08g005120.3_1	Solyc03g042560.3_1	Solyc09g098270.4_1	Solyc02g083980.3_1
Solyc08g075020.3_1	Solyc03g082770.1_1	Solyc10g006500.4_1	Solyc02g084720.3_1
Solyc08g078030.4_1	Solyc03g082790.4_1	Solyc10g074920.2_1	Solyc02g085660.1_1
Solyc08g081170.4_1	Solyc03g083360.3_1	Solyc10g084440.3_1	Solyc02g086770.3_1
Solyc08g082250.3_1	Solyc03g083660.1_1	Solyc10g086120.2_1	Solyc02g088500.1_1
Solyc09g008380.3_1	Solyc03g083710.1_1	Solyc11g005560.3_1	Solyc02g088630.4_1
Solyc09g075360.4_1	Solyc03g083730.1_1	Solyc11g011300.2_1	Solyc02g089170.4_1
Solyc09g097830.4_1	Solyc03g083840.3_1	Solyc11g012590.3_1	Solyc02g089640.3_1
Solyc10g006500.4_1	Solyc03g093080.3_1	Solyc11g070175.1_1	Solyc02g092790.3_1
Solyc10g055200.1_1	Solyc03g093110.3_1	Solyc11g070187.1_1	Solyc02g093090.1_1
Solyc10g079860.2_1	Solyc03g093120.5.1_1	Solyc12g005070.2_1	Solyc02g093230.4_1
Solyc11g005560.3_1	Solyc03g093130.3_1	Solyc12g008530.2_1	Solyc02g093250.3_1
Solyc11g011300.2_1	Solyc03g097050.3_1	Solyc12g013750.2_1	Solyc03g031800.3_1
Solyc11g012590.3_1	Solyc03g114890.4_1	Solyc12g099200.2_1	Solyc03g032220.3_1
Solyc11g040340.3_1	Solyc03g114900.3_1		Solyc03g071570.3_1
Solyc11g070175.1_1	Solyc03g115740.2_1		Solyc03g082770.1_1
Solyc11g070187.1_1	Solyc03g121540.3_1		Solyc03g082790.4_1
Solyc11g071470.1_1	Solyc03g123620.4_1		Solyc03g083360.3_1
Solyc12g008840.2_1	Solyc03g123630.4_1		Solyc03g083660.1_1
Solyc12g013750.2_1	Solyc04g005620.3_1		Solyc03g083710.1_1
Solyc12g040860.2_1	Solyc04g005620.3_1		Solyc03g083720.1_1
Solyc12g055980.1_1	Solyc04g010270.1_1		Solyc03g083730.1_1
	Solyc04g011480.3_1		Solyc03g083840.3_1
	Solyc04g051270.2_1		Solyc03g093080.3_1
	Solyc04g071080.2_1		Solyc03g093110.3_1
	Solyc04g071650.4_1		Solyc03g093120.5.1_1
	Solyc04g074290.3_1		Solyc03g093130.3_1
	Solyc04g077190.4_1		Solyc03g097050.3_1
	Solyc04g078990.4_1		Solyc03g098090.2_1
	Solyc05g005040.4_1		Solyc03g111170.3_1
	Solyc05g005080.3_1		Solyc03g112800.2_1
	Solyc05g005540.4_1		Solyc03g112960.1_1
	Solyc05g005560.4_1		Solyc03g114860.4_1
	Solyc05g007790.3_1		Solyc03g114890.4_1
	Solyc05g007790.3_1		Solyc03g114900.3_1
	Solyc05g012730.1_1		Solyc03g115740.2_1
	Solyc05g049980.3_1		Solyc03g116500.4_1
	Solyc05g053120.1_1		Solyc03g116580.4_1
	Solyc05g053400.3_1		Solyc03g116910.3_1
	Solyc05g054780.3_1		Solyc03g121540.3_1
	Solyc05g055490.3_1		Solyc03g123620.4_1
	Solyc06g007960.4_1		Solyc03g123630.4_1
	Solyc06g060170.3_1		Solyc04g005620.3_1
	Solyc06g062580.3_1		Solyc04g005620.3_1
	Solyc06g068440.4_1		Solyc04g010270.1_1
	Solyc06g068650.4_1		Solyc04g011480.3_1
	Solyc06g072350.3_1		Solyc04g051200.2_1
	Solyc06g074230.3_1		Solyc04g051270.2_1
	Solyc06g074230.3_1		Solyc04g071080.2_1
	Solyc06g075220.1_1		Solyc04g071650.4_1
	Solyc06g075630.4_1		Solyc04g074290.3_1
	Solyc06g076120.2_1		Solyc04g080840.3_1
	Solyc07g005760.3_1		Solyc04g081870.4_1
	Solyc07g005840.2_1		Solyc05g005040.4_1
	Solyc07g006850.3_1		Solyc05g005080.3_1
	Solyc07g014580.3_1		Solyc05g005540.4_1
	Solyc07g042160.3_1		Solyc05g005560.4_1
	Solyc07g042300.1_1		Solyc05g007790.3_1
	Solyc07g043480.1_1		Solyc05g007790.3_1
	Solyc07g044960.1_1		Solyc05g012070.3_1
	Solyc07g045440.1_1		Solyc05g012730.1_1
	Solyc07g052980.3_1		Solyc05g052250.3_1
	Solyc07g053540.1_1		Solyc05g053120.1_1
	Solyc07g055990.3_1		Solyc05g053400.3_1
	Solyc07g056000.2_1		Solyc05g054780.3_1
	Solyc07g063390.3_1		Solyc05g055490.3_1
	Solyc07g064870.3_1		Solyc06g007960.4_1
	Solyc07g065660.4_1		Solyc06g009190.4_1
	Solyc08g005800.4_1		Solyc06g034370.1_1
	Solyc08g007450.1_1		Solyc06g035960.3_1
	Solyc08g014560.3_1		Solyc06g049050.3_1
	Solyc08g060970.4_1		Solyc06g051960.3_1
	Solyc08g068190.3_1		Solyc06g060170.3_1
	Solyc08g076320.3_1		Solyc06g061210.4_1
	Solyc08g076620.1_1		Solyc06g062580.3_1
	Solyc08g076630.3_1		Solyc06g072350.3_1
	Solyc08g076640.1_1		Solyc06g074230.3_1
	Solyc08g077900.3_1		Solyc06g074230.3_1
	Solyc08g080060.4_1		Solyc06g075220.1_1
	Solyc08g081780.1_1		Solyc06g075630.4_1
	Solyc08g081800.1_1		Solyc07g005330.3_1
	Solyc08g082170.4_1		Solyc07g005760.3_1
	Solyc08g082640.2_1		Solyc07g006850.3_1
	Solyc09g007420.4_1		Solyc07g038120.1_1
	Solyc09g007660.1_1		Solyc07g042300.1_1
	Solyc09g007920.4_1		Solyc07g043390.4_1
	Solyc09g010200.4_1		Solyc07g043480.1_1
	Solyc09g010200.4_1		Solyc07g044960.1_1
	Solyc09g072820.4_1		Solyc07g045440.1_1
	Solyc09g075070.3_1		Solyc07g052980.3_1
	Solyc09g075330.4_1		Solyc07g053540.1_1
	Solyc09g075350.4_1		Solyc07g055930.3_1
	Solyc09g075540.1_1		Solyc07g055990.3_1
	Solyc09g089577.1_1		Solyc07g056000.2_1
	Solyc09g091210.4_1		Solyc07g063210.3_1
	Solyc09g098510.3_1		Solyc07g063390.3_1
	Solyc10g005350.3_1		Solyc07g064870.3_1
	Solyc10g008900.3_1		Solyc07g065660.4_1
	Solyc10g011930.1_1		Solyc08g005800.4_1
	Solyc10g018320.1_1		Solyc08g007090.3_1
	Solyc10g055190.1_1		Solyc08g007780.3_1
	Solyc10g055230.1_1		Solyc08g014560.3_1
	Solyc10g083250.2_1		Solyc08g060970.4_1
	Solyc10g083250.2_1		Solyc08g068190.3_1
	Solyc10g084780.3_1		Solyc08g075340.3_1
	Solyc10g086520.2_1		Solyc08g076320.3_1
	Solyc11g007970.2_1		Solyc08g076620.1_1
	Solyc11g008820.2_1		Solyc08g076630.3_1
	Solyc11g011330.2_1		Solyc08g076640.1_1
	Solyc11g040140.2_1		Solyc08g077910.3_1
	Solyc11g065910.1_1		Solyc08g080060.4_1
	Solyc11g066270.3_1		Solyc08g081780.1_1
	Solyc11g066320.2_1		Solyc08g082170.4_1
	Solyc11g069050.2_1		Solyc08g082640.2_1
	Solyc11g069250.2_1		Solyc08g082670.4_1
	Solyc11g071230.2_1		Solyc09g007650.3_1
	Solyc12g006110.3_1		Solyc09g007660.1_1
	Solyc12g007030.3_1		Solyc09g008320.4_1
	Solyc12g007250.1_1		Solyc09g010200.4_1
	Solyc12g008530.2_1		Solyc09g010200.4_1
	Solyc12g010200.2_1		Solyc09g010210.3_1
	Solyc12g011023.1_1		Solyc09g014480.3_1
	Solyc12g011030.3_1		Solyc09g014590.3_1
	Solyc12g015690.3_1		Solyc09g061890.3_1
	Solyc12g017240.2_1		Solyc09g064470.3_1
	Solyc12g019120.2_1		Solyc09g064480.1_1
	Solyc12g019130.3_1		Solyc09g075070.3_1
	Solyc12g019140.3_1		Solyc09g075330.4_1
	Solyc12g019440.3_1		Solyc09g075350.4_1
	Solyc12g042360.3_1		Solyc09g075540.1_1
	Solyc12g049150.1_1		Solyc09g075550.3_1
	Solyc12g056260.1_1		Solyc09g089573.1_1
	Solyc12g056960.2_1		Solyc09g089577.1_1
	Solyc12g089380.2_1		Solyc09g091210.4_1
	Solyc12g094520.2_1		Solyc09g091430.4_1
	Solyc12g097090.3_1		Solyc09g092520.3_1
	Solyc12g098780.2_1		Solyc09g098510.3_1
	Solyc12g099190.1_1		Solyc10g005350.3_1
	Solyc12g100080.1_1		Solyc10g008900.3_1
	Solyc12g100110.1_1		Solyc10g018320.1_1
	Solyc12g150131.1_1		Solyc10g038130.3_1
	Solyc12g150132.1_1		Solyc10g055190.1_1
			Solyc10g055230.1_1
			Solyc10g078240.2_1
			Solyc10g079540.1_1
			Solyc10g083250.2_1
			Solyc10g083250.2_1
			Solyc10g084780.3_1
			Solyc10g085400.3_1
			Solyc10g086480.3_1
			Solyc10g086520.2_1
			Solyc11g007970.2_1
			Solyc11g008820.2_1
			Solyc11g011330.2_1
			Solyc11g040140.2_1
			Solyc11g044910.2_1
			Solyc11g065910.1_1
			Solyc11g066270.3_1
			Solyc11g071470.1_1
			Solyc11g071640.3_1
			Solyc12g006110.3_1
			Solyc12g007030.3_1
			Solyc12g007250.1_1
			Solyc12g007260.2_1
			Solyc12g007270.3_1
			Solyc12g010200.2_1
			Solyc12g011023.1_1
			Solyc12g011030.3_1
			Solyc12g014430.2_1
			Solyc12g015690.3_1
			Solyc12g017240.2_1
			Solyc12g019120.2_1
			Solyc12g019130.3_1
			Solyc12g019140.3_1
			Solyc12g019440.3_1
			Solyc12g042360.3_1
			Solyc12g049070.1_1
			Solyc12g049090.3_1
			Solyc12g049160.1_1
			Solyc12g049170.2_1
			Solyc12g056580.2_1
			Solyc12g056960.2_1
			Solyc12g089380.2_1
			Solyc12g094520.2_1
			Solyc12g097090.3_1
			Solyc12g098780.2_1
			Solyc12g100080.1_1
			Solyc12g100090.1_1
			Solyc12g100100.1_1
			Solyc12g100110.1_1
			Solyc12g150131.1_1
			Solyc12g150132.1_1
