# Supplementary material for: Water Stress Differentially Modulates the Expression of Tomato Cell Wall Metabolism-Related Genes in Meloidogyne incognita Feeding Sites
Source: Front Plant Sci. 2022 Apr 15;13:817185. doi: 10.3389/fpls.2022.817185 (PMC9051518; doi:10.3389/fpls.2022.817185)
Supplement: Supplementary file 1 [file Data_Sheet_1.zip › Table S12.xlsx]

## Sheet: Foglio1
Supplementary table 12: cell wall related RKN_WS DEGs commune at both time of infection (7 and 14 dpi). Letters U and D indicates up and down-regulated
ID	RKN_WS		Description
	7 dpi	14 dpi
Solyc01g005880.1_1	D	D	Extensin-like_protein_Dif10_(AHRD_V3.3_*-*_Q43504_SOLLC)
Solyc01g059900.4_1	D	D	Dirigent_protein_(AHRD_V3.3_***_K4AW97_SOLLC)
Solyc01g065530.3_1	D	D	COBRA-like_protein_(AHRD_V3.3_***_A0A2G3AIT3_CAPAN)
Solyc01g079570.3_1	D	D	Beta-D-xylosidase_1_(AHRD_V3.3_***_A0A1U8DZL0_CAPAN)
Solyc01g079920.3_1	D	D	Eukaryotic_aspartyl_protease_family_protein_(AHRD_V3.3_***_A0A2U1M5P2_ARTAN)
Solyc01g079950.3_1	U	U	Eukaryotic_aspartyl_protease_family_protein_(AHRD_V3.3_***_A0A2U1ML86_ARTAN)
Solyc01g079980.3_1	D	D	Eukaryotic_aspartyl_protease_family_protein_(AHRD_V3.3_***_A0A2U1ML86_ARTAN)
Solyc01g080010.2_1	U	D	xyloglucan_endoglucanase_inhibitor
Solyc01g080020.2_1	D	D	Eukaryotic_aspartyl_protease_family_protein_(AHRD_V3.3_***_A0A2U1ML86_ARTAN)
Solyc01g094970.4_1	U	U	Pectin_lyase-like_superfamily_protein_(AHRD_V3.3_***_A0A1I9LS88_ARATH)
Solyc01g097680.2_1	D	D	Extensin-like_protein_Dif10_(AHRD_V3.3_*-*_Q43504_SOLLC)
Solyc01g097690.2_1	D	D	Extensin-like_protein_Dif10_(AHRD_V3.3_*-*_Q43504_SOLLC)
Solyc01g097720.1_1	D	D	Extensin-like_protein_Dif10_(AHRD_V3.3_*-*_Q43504_SOLLC)
Solyc01g101120.4_1	U	U	Carbohydrate-binding_X8_domain_superfamily_protein_(AHRD_V3.3_*-*_F4I0Z2_ARATH)
Solyc01g107220.2_1	D	D	extensin-2-like_(AHRD_V3.3_*-*_XP_004231387.1)
Solyc01g107800.4_1	D	D	glucuronoxylan_4-O-methyltransferase_1-like_(AHRD_V3.3_***_A0A2I4H011_9ROSI)
Solyc01g107910.4_1	D	D	caffeoyl-CoA_O-methyltransferase_(AHRD_V3.3_***_A0A2I4EET3_9ROSI)
Solyc01g111230.3_1	D	D	Dirigent_protein_(AHRD_V3.3_***_K4B3Y5_SOLLC)
Solyc01g112000.4_1	D	D	expansin-like_protein_precursor_1
Solyc02g014300.2_1	D	D	Pectinesterase_(AHRD_V3.3_***_A0A2G2VTJ6_CAPBA)
Solyc02g030220.1_1	D	D	Extensin-like_protein_Dif10_(AHRD_V3.3_*-*_Q43504_SOLLC)
Solyc02g032030.1_1	D	D	Dirigent_protein_(AHRD_V3.3_***_K4B5E9_SOLLC)
Solyc02g065740.3_1	D	D	alpha-1,_4-glucan-protein_synthase_[UDP-forming]_1-like_(AHRD_V3.3_***_A0A2G3A5L5_CAPAN)
Solyc02g065765.1_1	D	D	COBRA-like_protein_(AHRD_V3.3_***_K4B708_SOLLC)
Solyc02g069250.4_1	D	D	Alcohol_dehydrogenase_superfamily_(AHRD_V3.3_*-*_A0A200Q008_9MAGN)
Solyc02g069730.3_1	U	U	CASP-like_protein_(AHRD_V3.3_***_A0A2G3D4D7_CAPCH)
Solyc02g078250.4_1	U	U	CASP-like_protein_(AHRD_V3.3_***_A0A218WXP0_PUNGR)
Solyc02g078950.4_1	D	D	Beta-galactosidase_(AHRD_V3.3_***_A0A2G3A8L8_CAPAN)
Solyc02g083980.3_1	D	D	Endoglucanase_(AHRD_V3.3_***_A0A2G3D7Z9_CAPCH)
Solyc02g084990.3_1	U	U	Mannan_endo-1,_4-beta-mannosidase_(AHRD_V3.3_***_A0A2K3NB99_TRIPR)
Solyc02g086770.3_1	D	D	Cinnamoyl-CoA_reductase_(AHRD_V3.3_***_A0A172WBP6_DAUCA)
Solyc02g088500.1_1	D	D	Glycosyltransferase_(AHRD_V3.3_***_A0A2I4FYE0_9ROSI)
Solyc02g089170.4_1	D	D	Alpha-1,_4-glucan-protein_synthase_[udp-forming]_1_(AHRD_V3.3_***_A0A1J6L3S7_NICAT)
Solyc02g089640.3_1	D	D	Cellulose-synthase-like_C4_(AHRD_V3.3_***_A0A2U1LSH2_ARTAN)
Solyc02g093090.1_1	D	D	Glucuronoxylan_4-o-methyltransferase_1-like_protein_(AHRD_V3.3_***_A0A2K3MTC9_TRIPR)
Solyc02g093230.4_1	D	D	Caffeoyl-CoA_O-methyltransferase_(AHRD_V3.3_***_A0A1U8FPA5_CAPAN)
Solyc02g093250.3_1	D	D	Caffeoyl-CoA_O-methyltransferase_(AHRD_V3.3_***_A0A1U8FPA5_CAPAN)
Solyc03g019890.3_1	U	U	beta-galactosidase_7
Solyc03g031800.3_1	D	D	Xyloglucan_endotransglucosylase/hydrolase_(AHRD_V3.3_***_A0A2G2WX11_CAPBA)
Solyc03g032220.3_1	D	D	Caffeoyl-CoA_O-methyltransferase_(AHRD_V3.3_***_A0A2G3CKP4_CAPCH)
Solyc03g082770.1_1	D	D	Extensin-like_protein_Dif10_(AHRD_V3.3_*-*_Q43504_SOLLC)
Solyc03g082790.4_1	D	D	extensin-like_54
Solyc03g083360.3_1	D	D	Pectinesterase_(AHRD_V3.3_***_A0A2G3CX60_CAPCH)
Solyc03g083660.1_1	D	D	Plant_invertase/pectin_methylesterase_inhibitor_superfamily_protein_(AHRD_V3.3_***_A0A2U1KPL8_ARTAN)
Solyc03g083710.1_1	D	D	Plant_invertase/pectin_methylesterase_inhibitor_superfamily_protein_(AHRD_V3.3_***_A0A2U1LKC0_ARTAN)
Solyc03g083730.1_1	D	D	Plant_invertase/pectin_methylesterase_inhibitor_superfamily_protein,_putative_(AHRD_V3.3_***_A0A061G4U8_THECC)
Solyc03g083840.3_1	D	D	Pectinesterase_(AHRD_V3.3_***_A0A1U8G949_CAPAN)
Solyc03g093080.3_1	D	D	Xyloglucan_endotransglucosylase/hydrolase_(AHRD_V3.3_***_Q6RHY0_SOLLC)
Solyc03g093110.3_1	D	D	Xyloglucan_endotransglucosylase/hydrolase_(AHRD_V3.3_***_Q6RHY0_SOLLC)
Solyc03g093120.5.1_1	D	D	Xyloglucan endotransglucosylase/hydrolase (AHRD V3.3 *** Q6RHY0_SOLLC)
Solyc03g093130.3_1	D	D	xyloglucan_endotransglucosylase-hydrolase_3
Solyc03g097050.3_1	D	D	Cellulose_synthase_(AHRD_V3.3_***_A0A2U1M9E5_ARTAN)
Solyc03g097500.3_1	U	U	Transferase_(AHRD_V3.3_***_A0A200QGG9_9MAGN)
Solyc03g111690.4_1	U	U	Pectate_lyase_(AHRD_V3.3_***_A0A2G2ZW27_CAPAN)
Solyc03g114890.4_1	D	D	COBRA-like_protein_(AHRD_V3.3_***_K4BKZ1_SOLLC)
Solyc03g114900.3_1	D	D	COBRA-like_protein_(AHRD_V3.3_***_K4BKZ2_SOLLC)
Solyc03g115740.2_1	D	D	Galactosyl_transferase_GMA12/MNN10_family_protein_(AHRD_V3.3_***_A0A2U1L978_ARTAN)
Solyc03g121540.3_1	D	D	beta-galactosidase_3
Solyc03g123620.4_1	D	D	Pectinesterase_(AHRD_V3.3_***_A0A2G3D1E1_CAPCH)
Solyc03g123630.4_1	D	D	pectin_methylesterase_pmeu1
Solyc04g005330.3_1	U	U	Transducin/WD40_repeat-like_superfamily_protein_(AHRD_V3.3_***_A0A2U1N878_ARTAN)
Solyc04g005620.3_1	D	D	Casparian_strip_membrane_protein_1_(AHRD_V3.3_***_CASP1_SOLDE)
Solyc04g010270.1_1	D	D	Dirigent_protein_(AHRD_V3.3_***_K4BPI1_SOLLC)
Solyc04g011480.3_1	D	D	CASP-like_protein_(AHRD_V3.3_***_A0A2G2ZG68_CAPAN)
Solyc04g016470.4_1	U	U	LEQA_L.esculentum_TomQ'a_beta(1,_3)glucanase
Solyc04g051270.2_1	D	D	CASP-like_protein_(AHRD_V3.3_***_A0A2K3NJJ6_TRIPR)
Solyc04g071080.2_1	D	D	extensin-like,_partial_(AHRD_V3.3_*-*_XP_019067293.2)
Solyc04g071650.4_1	D	D	Cellulose_synthase_(AHRD_V3.3_***_K4BTF5_SOLLC)
Solyc04g074290.3_1	D	D	S-adenosyl-L-methionine-dependent_methyltransferases_superfamily_protein_(AHRD_V3.3_***_A0A2U1P6Q5_ARTAN)
Solyc04g076660.3_1	U	U	Rhamnogalacturonate_lyase_family_protein_(AHRD_V3.3_***_A0A2U1NT41_ARTAN)
Solyc05g005040.4_1	D	D	Pectin_lyase-like_superfamily_protein_(AHRD_V3.3_***_Q38958_ARATH)
Solyc05g005080.3_1	D	D	Endoglucanase_(AHRD_V3.3_***_A0A2G2V2B4_CAPBA)
Solyc05g005170.4_1	U	U	Pectin_lyase-like_superfamily_protein_(AHRD_V3.3_***_O22699_ARATH)
Solyc05g005540.4_1	D	D	Polygalacturonase-1_non-catalytic_subunit_beta_(AHRD_V3.3_***_GP1_SOLLC)
Solyc05g005560.4_1	D	D	polygalacturonase_isoenzyme_1_beta_subunit
Solyc05g007790.3_1	D	D	Casparian_strip_membrane_protein_1_(AHRD_V3.3_***_CASP1_SOLDE)
Solyc05g007830.3_1	U	U	expansin12
Solyc05g012730.1_1	D	D	Exostosin-like_(AHRD_V3.3_***_A0A200QGS1_9MAGN)
Solyc05g053120.1_1	D	D	Glycosyltransferase_(AHRD_V3.3_***_A0A0A1WC49_NICAT)
Solyc05g053400.3_1	D	D	Glycosyltransferase_(AHRD_V3.3_***_A0A0A1WC49_NICAT)
Solyc05g054780.3_1	D	D	Dirigent_protein_(AHRD_V3.3_***_K4C2F5_SOLLC)
Solyc05g055490.3_1	D	D	monocopper_oxidase-like_protein_SKU5_(AHRD_V3.3_***_A0A2I4GW02_9ROSI)
Solyc06g005560.4_1	U	U	expansin9
Solyc06g007960.4_1	D	D	O-methyltransferase_(AHRD_V3.3_***_A0A076NBT0_VACCO)
Solyc06g009190.4_1	U	D	Pectinesterase_(AHRD_V3.3_***_A0A2G3C3P4_CAPCH)
Solyc06g036640.4_1	U	U	alpha-(1,6)-fucosyltransferase_(AHRD_V3.3_***_AT5G28910.2)
Solyc06g051800.3_1	U	U	expansin 1
Solyc06g060170.3_1	D	D	Pectin_lyase-like_superfamily_protein_(AHRD_V3.3_***_Q84K13_ARATH)
Solyc06g060970.2_1	U	U	Expansin-like_B1_(AHRD_V3.3_***_A0A1U8H7M6_CAPAN)
Solyc06g062580.3_1	D	D	Beta-galactosidase_(AHRD_V3.3_***_A0A2G3C8Y3_CAPCH)
Solyc06g072350.3_1	D	D	CASP-like_protein_(AHRD_V3.3_***_A0A2G3CXI9_CAPCH)
Solyc06g072530.3_1	U	U	CASP-like_protein_(AHRD_V3.3_***_A0A328D0P9_9ASTE)
Solyc06g074230.3_1	D	D	Casparian_strip_membrane_protein_1_(AHRD_V3.3_***_CASP1_HELAN)
Solyc06g075220.1_1	D	D	Fasciclin-like_arabinogalactan_protein_11_(AHRD_V3.3_***_A0A2G2V1G2_CAPBA)
Solyc06g075630.4_1	D	D	Dirigent_protein_(AHRD_V3.3_***_K4C9S8_SOLLC)
Solyc07g005760.3_1	D	D	hydroxycinnamoyl_CoA_quinate_transferase
Solyc07g006850.3_1	D	D	Xyloglucan_endotransglucosylase/hydrolase_(AHRD_V3.3_***_A0A2G2WAC4_CAPBA)
Solyc07g006860.3_1	U	U	Xyloglucan_endotransglucosylase/hydrolase_(AHRD_V3.3_***_A0A2G2WAA0_CAPBA)
Solyc07g006870.4_1	U	U	Xyloglucan_endotransglucosylase/hydrolase_(AHRD_V3.3_***_A0A1U8HGQ4_CAPAN)
Solyc07g042300.1_1	D	D	Dirigent_protein_(AHRD_V3.3_***_K4CE93_SOLLC)
Solyc07g043480.1_1	D	D	Glycosyltransferase_(AHRD_V3.3_***_A0A2G3BZR4_CAPCH)
Solyc07g044960.1_1	D	D	Xyloglucan_galactosyltransferase_KATAMARI1_(AHRD_V3.3_***_A0A2K3L4H3_TRIPR)
Solyc07g045440.1_1	D	D	Fasciclin-like_arabinogalactan_protein_2_(AHRD_V3.3_***_A0A2G3BYC2_CAPCH)
Solyc07g052980.3_1	D	D	xyloglucan_endotransglycosylase/hydrolase_16
Solyc07g053540.1_1	D	D	Fasciclin-like_arabinogalactan_protein_9_(AHRD_V3.3_***_A0A1U8HBV4_CAPAN)
Solyc07g053640.1_1	U	U	Arabinogalactan-protein_(AHRD_V3.3_*-*_Q41256_NICAL)
Solyc07g055990.3_1	D	D	Xyloglucan_endotransglucosylase/hydrolase_(AHRD_V3.3_***_A0A2G3C1I6_CAPCH)
Solyc07g056000.2_1	D	D	Xyloglucan_endotransglucosylase/hydrolase_(AHRD_V3.3_***_Q43528_SOLLC)
Solyc07g056040.3_1	U	U	CASP-like_protein_(AHRD_V3.3_***_A0A2I4GR32_9ROSI)
Solyc07g063390.3_1	D	D	Beta-glucosidase_16_(AHRD_V3.3_***_A0A2G2WEV4_CAPBA)
Solyc07g064870.3_1	D	D	Endoglucanase_(AHRD_V3.3_***_A0A2G2WGL3_CAPBA)
Solyc07g065660.4_1	D	D	Cellulose_synthase-like_protein_E1_(AHRD_V3.3_***_A0A2G2Z684_CAPAN)
Solyc08g005800.4_1	D	D	Pectin_acetylesterase_(AHRD_V3.3_***_A0A1U8F2I8_CAPAN)
Solyc08g014560.3_1	D	D	Pectin_lyase-like_superfamily_protein_(AHRD_V3.3_***_Q9SLM8_ARATH)
Solyc08g060970.4_1	D	D	polygalacturonase_AF118567
Solyc08g068190.3_1	D	D	Aldehyde_dehydrogenase_(AHRD_V3.3_***_A0A2U1M8J4_ARTAN)
Solyc08g076320.3_1	D	D	Cellulose_synthase_(AHRD_V3.3_***_A0A2U1KRA4_ARTAN)
Solyc08g076620.1_1	D	D	Eukaryotic_aspartyl_protease_family_protein_(AHRD_V3.3_***_A0A2U1KXX4_ARTAN)
Solyc08g076630.3_1	D	D	Eukaryotic_aspartyl_protease_family_protein_(AHRD_V3.3_***_A0A2U1ML86_ARTAN)
Solyc08g076640.1_1	D	D	Eukaryotic_aspartyl_protease_family_protein_(AHRD_V3.3_***_A0A2U1KXX4_ARTAN)
Solyc08g078030.4_1	U	U	Transferase_domain-containing_protein_(AHRD_V3.3_***_A0A1Q3BID0_CEPFO)
Solyc08g080060.4_1	D	D	Expansin_(AHRD_V3.3_***_K4CP06_SOLLC)
Solyc08g081170.4_1	U	U	UDP-N-acetylmuramoyl-L-alanyl-D-glutamate--2,_6-diaminopimelate_ligase_(AHRD_V3.3_***_A0A1J3G2W3_NOCCA)
Solyc08g081780.1_1	D	D	Dirigent_protein_(AHRD_V3.3_***_K4CPH4_SOLLC)
Solyc08g082170.4_1	D	D	Pectin_lyase-like_superfamily_protein_(AHRD_V3.3_***_A0A2U1LXC7_ARTAN)
Solyc08g082640.2_1	D	D	Cellulose_synthase_(AHRD_V3.3_***_A0A200QCL6_9MAGN)
Solyc09g007660.1_1	D	D	Fasciclin-like_arabinogalactan_protein_11_(AHRD_V3.3_***_A0A2G3BJB8_CAPCH)
Solyc09g010200.4_1	D	D	Casparian_strip_membrane_protein_1_(AHRD_V3.3_***_CASP1_TOBAC)
Solyc09g075070.3_1	D	D	Beta-glucosidase_1_(AHRD_V3.3_***_A0A1U8F8A5_CAPAN)
Solyc09g075330.4_1	D	D	Pectinesterase_(AHRD_V3.3_***_A0A2G2ZVW5_CAPAN)
Solyc09g075350.4_1	D	D	Pectinesterase_(AHRD_V3.3_***_A0A2G2W0I1_CAPBA)
Solyc09g075540.1_1	D	D	COBRA-like_protein_8_(AHRD_V3.3_***_A0A2G3BWC4_CAPCH)
Solyc09g089577.1_1	D	D	Cellulose_synthase_(AHRD_V3.3_***_A0A200Q4F9_9MAGN)
Solyc09g091210.4_1	D	D	Dirigent_protein_(AHRD_V3.3_***_K4CWE7_SOLLC)
Solyc09g097830.4_1	U	U	Tetratricopeptide_repeat_(TPR)-like_superfamily_protein_(AHRD_V3.3_***_A0A2U1Q1B2_ARTAN)
Solyc09g098510.3_1	D	D	Extensin-3_(AHRD_V3.3_*-*_A0A2G2ZT41_CAPAN)
Solyc10g005350.3_1	D	D	Xyloglucan_endotransglucosylase/hydrolase_(AHRD_V3.3_***_A0A2G3CKE5_CAPCH)
Solyc10g006500.4_1	U	U	Hexosyltransferase_(AHRD_V3.3_***_A0A2G3ATI8_CAPCH)
Solyc10g008900.3_1	D	D	Dirigent_protein_(AHRD_V3.3_***_K4CY66_SOLLC)
Solyc10g018320.1_1	D	D	Plant_invertase/pectin_methylesterase_inhibitor_superfamily_protein_(AHRD_V3.3_***_A0A061G797_THECC)
Solyc10g055190.1_1	D	D	Dirigent_protein_(AHRD_V3.3_***_K4D1B2_SOLLC)
Solyc10g055230.1_1	D	D	Dirigent_protein_(AHRD_V3.3_***_K4D1B5_SOLLC)
Solyc10g083250.2_1	D	D	Casparian_strip_membrane_protein_1_(AHRD_V3.3_***_CASP1_TOBAC)
Solyc10g084780.3_1	D	D	Expansin_(AHRD_V3.3_***_K4D3R2_SOLLC)
Solyc10g086520.2_1	D	D	expansin_6
Solyc11g005560.3_1	U	U	Cellulose_synthase_(AHRD_V3.3_***_K4D4G9_SOLLC)
Solyc11g007970.2_1	D	D	4-coumarate--CoA_ligase-like_5_(AHRD_V3.3_***_A0A2I4GVX2_9ROSI)
Solyc11g008820.2_1	D	D	Endoglucanase_(AHRD_V3.3_***_A0A2G2VEA7_CAPBA)
Solyc11g011300.2_1	U	U	Rhamnogalacturonate_lyase_(AHRD_V3.3_***_A0A200QXQ6_9MAGN)
Solyc11g011330.2_1	D	D	Cinnamyl_alcohol_dehydrogenase_(AHRD_V3.3_***_J7IAL0_FRAAN)
Solyc11g012590.3_1	U	U	CASP-like_protein_(AHRD_V3.3_***_A0A328E4A6_9ASTE)
Solyc11g040140.2_1	D	D	Xyloglucan_endotransglucosylase/hydrolase_(AHRD_V3.3_***_A0A2G3CEF2_CAPCH)
Solyc11g065910.1_1	D	D	extensin-2-like_(AHRD_V3.3_***_XP_019066504.1)
Solyc11g066270.3_1	D	D	xyloglucan_endotransglucosylase-hydrolase_6
Solyc11g070175.1_1	U	U	Pectinesterase_(AHRD_V3.3_***_A0A2G3BBX7_CAPCH)
Solyc11g070187.1_1	U	U	Pectinesterase_(AHRD_V3.3_*-*_A0A2G3BBX7_CAPCH)
Solyc11g071470.1_1	U	D	Transferase_(AHRD_V3.3_***_A0A200R9Q7_9MAGN)
Solyc12g006110.3_1	D	D	fasciclin-like_arabinogalactan_protein_2_(AHRD_V3.3_***_A0A1U8E1W9_CAPAN)
Solyc12g007030.3_1	D	D	Aldehyde_dehydrogenase_(AHRD_V3.3_***_Q70T30_BIXOR)
Solyc12g007250.1_1	D	D	Xyloglucan_endotransglucosylase/hydrolase_(AHRD_V3.3_***_A0A2G2YUJ1_CAPAN)
Solyc12g008530.2_1	D	U	Pectinesterase_(AHRD_V3.3_***_A0A2G2YV59_CAPAN)
Solyc12g010200.2_1	D	D	Hexosyltransferase_(AHRD_V3.3_***_A0A2G3CCZ7_CAPCH)
Solyc12g011023.1_1	D	D	Xyloglucan_endotransglucosylase/hydrolase_(AHRD_V3.3_***_Q6RHX7_SOLLC)
Solyc12g011030.3_1	D	D	xyloglucan_endotransglucosylase-hydrolase_9
Solyc12g013750.2_1	U	U	Mannan_endo-1,_4-beta-mannosidase_1_(AHRD_V3.3_*-*_A0A2G2YDS5_CAPAN)
Solyc12g015690.3_1	D	D	fasciclin-like_arabinogalactan_protein_1_(AHRD_V3.3_***_A0A1U8G960_CAPAN)
Solyc12g017240.2_1	D	D	xyloglucan_endo-transglycosylase_B1
Solyc12g019120.2_1	D	D	Pectin_lyase-like_superfamily_protein_(AHRD_V3.3_***_O80559_ARATH)
Solyc12g019130.3_1	D	D	Pectin_lyase-like_superfamily_protein_(AHRD_V3.3_***_Q9SLM8_ARATH)
Solyc12g019140.3_1	D	D	Pectin_lyase-like_superfamily_protein_(AHRD_V3.3_***_Q9SLM8_ARATH)
Solyc12g019440.3_1	D	D	Pectin_acetylesterase_(AHRD_V3.3_***_K4DDH0_SOLLC)
Solyc12g042360.3_1	D	D	Exostosin-like_(AHRD_V3.3_***_A0A200R3S4_9MAGN)
Solyc12g056960.2_1	D	D	putative_glucan_1,_3-beta-glucosidase_(AHRD_V3.3_***_Q5W708_ORYSJ)
Solyc12g089380.2_1	D	D	expansin_8
Solyc12g094520.2_1	D	D	4-coumarate--CoA_ligase-like_4_(AHRD_V3.3_***_A0A2G3B4I9_CAPCH)
Solyc12g097090.3_1	D	D	Dirigent_protein_(AHRD_V3.3_***_K4DHI2_SOLLC)
Solyc12g098780.2_1	D	D	extensin-2-like_(AHRD_V3.3_*-*_A0A1U8ESB3_CAPAN)
Solyc12g100080.1_1	D	D	Extensin-like_protein_Ext1_(AHRD_V3.3_***_Q8VWM5_SOLLC)
Solyc12g100110.1_1	D	D	Extensin-like_protein_Ext1_(AHRD_V3.3_***_Q8VWM5_SOLLC)
Solyc12g150131.1_1	D	D	extensin-2-like_(AHRD_V3.3_*-*_A0A1U8ESB3_CAPAN)
Solyc12g150132.1_1	D	D	extensin-2-like_(AHRD_V3.3_*-*_A0A1U8ESB3_CAPAN)
