# Supplementary material for: Water Stress Differentially Modulates the Expression of Tomato Cell Wall Metabolism-Related Genes in Meloidogyne incognita Feeding Sites
Source: Front Plant Sci. 2022 Apr 15;13:817185. doi: 10.3389/fpls.2022.817185 (PMC9051518; doi:10.3389/fpls.2022.817185)
Supplement: Supplementary file 1 [file Data_Sheet_1.zip › Table S4.xlsx]

## Sheet: Foglio1
Supplementary table 4: Transcripts list of RKN_WS differentially expressed genes used for comparative Venn diagram. Blue or red character indicates down or up regulated respectively, compared to control.
7 days after RKN inoculation			14 days after RKN inoculation
RKN	WS	RKN_WS	RKN	WS	RKN_WS
Solyc11g069430.2	Solyc04g150161.1	Solyc04g150161.1	Solyc12g098790.1	Solyc04g150161.1	Solyc04g150161.1
Solyc08g081190.3	Solyc04g082200.2	Solyc09g098510.3	Solyc12g150131.1	Solyc09g098510.3	Solyc09g098510.3
Solyc06g060760.3	Solyc09g098510.3	Solyc11g069430.2	Solyc11g069430.2	Solyc12g098790.1	Solyc04g082200.2
Solyc06g005465.1	Solyc11g069430.2	Solyc01g109660.2	Solyc01g095150.3	Solyc04g071070.2	Solyc12g098790.1
Solyc06g007510.3	Solyc08g081190.3	Solyc08g081190.3	Solyc08g082120.2	Solyc12g150131.1	Solyc12g057150.1
Solyc12g056220.2	Solyc06g060760.3	Solyc06g060760.3	Solyc12g150132.1	Solyc11g069430.2	Solyc12g150131.1
Solyc06g070980.3	Solyc06g005465.1	Solyc06g005465.1	Solyc10g009150.3	Solyc01g095150.3	Solyc11g069430.2
Solyc04g077980.1	Solyc05g052560.1	Solyc05g052560.1	Solyc07g052510.4	Solyc08g082120.2	Solyc01g095150.3
Solyc06g061200.1	Solyc11g012320.3	Solyc11g012320.3	Solyc09g007900.4	Solyc02g092790.3	Solyc08g082120.2
Solyc09g075210.3	Solyc12g098790.1	Solyc12g098790.1	Solyc03g093130.3	Solyc10g081575.1	Solyc02g092790.3
Solyc08g082090.1	Solyc12g056220.2	Solyc06g007510.3	Solyc11g010390.1	Solyc12g057140.1	Solyc10g081575.1
Solyc07g040960.1	Solyc06g061200.1	Solyc12g056220.2	Solyc12g009220.2	Solyc12g150132.1	Solyc01g109660.2
Solyc10g084120.2	Solyc11g010390.1	Solyc06g070980.3	Solyc02g094400.4	Solyc10g009150.3	Solyc12g057140.1
Solyc04g080960.4	Solyc10g084120.2	Solyc12g057150.1	Solyc01g099370.3	Solyc11g012320.3	Solyc12g150132.1
Solyc06g074030.1	Solyc04g080960.4	Solyc08g082120.2	Solyc10g085420.3	Solyc09g008280.2	Solyc10g009150.3
Solyc02g082700.3	Solyc05g014470.3	Solyc04g077980.1	Solyc12g098780.2	Solyc10g081170.2	Solyc08g006890.3
Solyc06g075650.3	Solyc02g082700.3	Solyc06g061200.1	Solyc08g081190.3	Solyc07g052510.4	Solyc11g012320.3
Solyc03g079880.4	Solyc06g075650.3	Solyc11g010390.1	Solyc06g005465.1	Solyc01g095140.4	Solyc09g008280.2
Solyc06g009140.3	Solyc09g007900.4	Solyc08g082090.1	Solyc11g011330.2	Solyc09g007900.4	Solyc10g081170.2
Solyc11g069900.3	Solyc12g150131.1	Solyc07g053740.1	Solyc08g068690.1	Solyc10g081510.2	Solyc07g052510.4
Solyc09g007920.4	Solyc09g007920.4	Solyc07g040960.1	Solyc03g083620.1	Solyc11g010390.1	Solyc01g095140.4
Solyc01g099370.3	Solyc06g074820.3	Solyc10g084120.2	Solyc06g074820.3	Solyc12g009220.2	Solyc09g007900.4
Solyc10g085850.1	Solyc01g099370.3	Solyc04g080960.4	Solyc01g090120.3	Solyc02g094400.4	Solyc10g081510.2
Solyc02g086458.1	Solyc10g009150.3	Solyc12g057140.1	Solyc10g008350.4	Solyc07g062700.3	Solyc03g093130.3
Solyc10g083880.2	Solyc10g081170.2	Solyc06g074030.1	Solyc12g098805.1	Solyc01g099370.3	Solyc11g010390.1
Solyc07g006230.1	Solyc10g085850.1	Solyc02g082700.3	Solyc07g006890.1	Solyc10g085420.3	Solyc12g009220.2
Solyc03g119210.1	Solyc05g052550.1	Solyc06g075650.3	Solyc11g010250.1	Solyc05g014470.3	Solyc02g094400.4
Solyc05g013630.1	Solyc02g086458.1	Solyc01g095150.3	Solyc01g111980.3	Solyc06g076140.4	Solyc07g062700.3
Solyc01g108860.3	Solyc09g091940.2	Solyc09g007900.4	Solyc08g036640.3	Solyc01g112000.4	Solyc01g099370.3
Solyc08g006320.4	Solyc11g011380.2	Solyc05g052570.3	Solyc07g006280.3	Solyc12g098780.2	Solyc10g085420.3
Solyc03g032130.4	Solyc10g085420.3	Solyc07g052510.4	Solyc03g117980.3	Solyc04g005160.3	Solyc06g076140.4
Solyc08g082190.3	Solyc10g083880.2	Solyc06g009140.3	Solyc08g082190.3	Solyc06g005465.1	Solyc01g112000.4
Solyc07g009230.3	Solyc12g150132.1	Solyc12g150131.1	Solyc02g094000.1	Solyc11g011330.2	Solyc12g098780.2
Solyc11g073120.2	Solyc07g006230.1	Solyc11g069900.3	Solyc01g007040.4	Solyc04g005480.1	Solyc04g005160.3
Solyc09g010800.5	Solyc09g009260.3	Solyc09g007920.4	Solyc04g005040.1	Solyc08g078870.3	Solyc06g005465.1
Solyc02g094000.1	Solyc05g013630.1	Solyc06g074820.3	Solyc12g057060.2	Solyc05g012580.1	Solyc11g011330.2
Solyc06g076630.3	Solyc08g006320.4	Solyc01g099370.3	Solyc04g009440.3	Solyc03g122190.3	Solyc08g075690.3
Solyc10g006700.1	Solyc03g032130.4	Solyc10g009150.3	Solyc10g076240.3	Solyc08g068690.1	Solyc04g005480.1
Solyc02g064970.4	Solyc10g083970.1	Solyc10g081170.2	Solyc03g122340.3	Solyc10g081570.3	Solyc08g078870.3
Solyc01g109895.1	Solyc07g009230.3	Solyc01g112000.4	Solyc01g108240.3	Solyc06g150137.1	Solyc04g080850.3
Solyc02g078100.3	Solyc11g073120.2	Solyc10g085850.1	Solyc05g050120.3	Solyc03g083620.1	Solyc05g012580.1
Solyc07g017780.4	Solyc12g009220.2	Solyc05g052550.1	Solyc04g074680.1	Solyc10g085850.1	Solyc03g122190.3
Solyc04g080280.3	Solyc02g094000.1	Solyc02g086458.1	Solyc06g060760.3	Solyc06g074820.3	Solyc08g068690.1
Solyc04g007580.1	Solyc06g150137.1	Solyc09g091940.2	Solyc01g108860.3	Solyc04g011750.3	Solyc10g081570.3
Solyc01g015080.3	Solyc08g068780.3	Solyc11g011380.2	Solyc07g063940.2	Solyc01g090120.3	Solyc06g150137.1
Solyc10g007290.4	Solyc11g011330.2	Solyc10g085420.3	Solyc12g008590.3	Solyc05g009790.1	Solyc03g083620.1
Solyc01g107170.2	Solyc01g111980.3	Solyc10g083880.2	Solyc12g056220.2	Solyc10g008350.4	Solyc10g085850.1
Solyc10g009110.1	Solyc11g012325.1	Solyc12g150132.1	Solyc04g150104.1	Solyc12g098805.1	Solyc06g074820.3
Solyc03g093140.3	Solyc06g076630.3	Solyc07g006230.1	Solyc02g067605.1	Solyc03g093080.3	Solyc04g011750.3
Solyc05g011970.3	Solyc06g073190.3	Solyc09g009260.3	Solyc04g054690.3	Solyc10g054440.3	Solyc01g090120.3
Solyc03g096290.3	Solyc02g064970.4	Solyc05g013630.1	Solyc08g007830.1	Solyc10g083970.1	Solyc05g009790.1
Solyc01g107590.3	Solyc04g071083.1	Solyc01g108860.3	Solyc08g068600.3	Solyc07g042170.3	Solyc10g008350.4
Solyc01g065700.3	Solyc02g078100.3	Solyc08g006320.4	Solyc08g074682.1	Solyc11g010250.1	Solyc12g098805.1
Solyc12g088670.2	Solyc04g011510.4	Solyc03g032130.4	Solyc08g062690.2	Solyc01g111980.3	Solyc03g093080.3
Solyc07g007130.1	Solyc12g098780.2	Solyc10g083970.1	Solyc08g068610.3	Solyc09g007920.4	Solyc10g054440.3
Solyc05g005260.3	Solyc07g006280.3	Solyc07g009230.3	Solyc05g016060.4	Solyc11g011380.2	Solyc10g083970.1
Solyc01g102890.4	Solyc08g068690.1	Solyc11g073120.2	Solyc02g078100.3	Solyc08g036640.3	Solyc07g043420.3
Solyc03g115650.4	Solyc01g090120.3	Solyc12g009220.2	Solyc09g075890.3	Solyc07g006280.3	Solyc07g042170.3
Solyc12g009240.1	Solyc04g007580.1	Solyc02g094000.1	Solyc12g005340.3	Solyc03g117980.3	Solyc07g006890.1
Solyc07g008980.3	Solyc01g015080.3	Solyc06g150137.1	Solyc09g009390.3	Solyc02g082700.3	Solyc11g010250.1
Solyc04g080540.2	Solyc10g007290.4	Solyc04g005160.3	Solyc12g009000.1	Solyc02g094000.1	Solyc01g111980.3
Solyc03g093800.1	Solyc02g094400.4	Solyc04g005480.1	Solyc01g107820.2	Solyc11g005150.3	Solyc11g011380.2
Solyc04g078420.1	Solyc10g009110.1	Solyc06g060110.3	Solyc09g007910.4	Solyc01g007040.4	Solyc08g036640.3
Solyc12g005340.3	Solyc12g098805.1	Solyc03g118470.4	Solyc01g107590.3	Solyc10g074740.2	Solyc07g006280.3
Solyc04g058150.3	Solyc04g150160.1	Solyc08g068780.3	Solyc02g064680.4	Solyc07g056000.2	Solyc03g117980.3
Solyc06g071060.1	Solyc01g007040.4	Solyc11g010250.1	Solyc04g079730.1	Solyc12g057060.2	Solyc02g094000.1
Solyc08g062690.2	Solyc10g086280.2	Solyc11g011330.2	Solyc10g083880.2	Solyc12g006980.2	Solyc11g005150.3
Solyc11g007200.3	Solyc03g093140.3	Solyc04g150104.1	Solyc12g098800.2	Solyc04g009440.3	Solyc01g007040.4
Solyc01g105410.4	Solyc05g011970.3	Solyc01g111980.3	Solyc05g041910.3	Solyc10g076240.3	Solyc04g005040.1
Solyc04g007030.4	Solyc03g096290.3	Solyc11g012325.1	Solyc09g075670.1	Solyc03g116890.3	Solyc10g074740.2
Solyc09g007760.4	Solyc12g008590.3	Solyc06g076630.3	Solyc06g074570.2	Solyc05g050120.3	Solyc07g056000.2
Solyc08g077900.3	Solyc01g107590.3	Solyc10g006700.1	Solyc06g071060.1	Solyc04g150160.1	Solyc12g057060.2
Solyc12g045030.2	Solyc01g065700.3	Solyc06g073190.3	Solyc04g025650.3	Solyc06g060760.3	Solyc04g009440.3
Solyc05g007470.4	Solyc08g068600.3	Solyc02g064970.4	Solyc03g121360.1	Solyc01g108860.3	Solyc10g076240.3
Solyc10g006660.3	Solyc12g088670.2	Solyc01g109895.1	Solyc02g092580.3	Solyc04g071083.1	Solyc03g116890.3
Solyc10g006130.1	Solyc04g078550.3	Solyc04g071083.1	Solyc06g075690.3	Solyc09g009260.3	Solyc08g082090.1
Solyc05g016060.4	Solyc06g074530.1	Solyc02g078100.3	Solyc11g045440.1	Solyc07g063940.2	Solyc03g122340.3
Solyc08g060920.4	Solyc05g005260.3	Solyc04g011510.4	Solyc08g080670.1	Solyc12g008590.3	Solyc01g108240.3
Solyc02g087350.3	Solyc01g095630.3	Solyc12g098780.2	Solyc01g007030.3	Solyc12g056220.2	Solyc01g099680.3
Solyc04g071030.1	Solyc01g102890.4	Solyc07g006280.3	Solyc03g123620.4	Solyc10g086280.2	Solyc04g074430.2
Solyc10g011910.4	Solyc12g009000.1	Solyc08g068690.1	Solyc10g007290.4	Solyc07g019460.3	Solyc05g050120.3
Solyc02g086930.4	Solyc04g012120.3	Solyc01g090120.3	Solyc08g007820.1	Solyc04g150104.1	Solyc04g074680.1
Solyc03g093560.1	Solyc12g009240.1	Solyc07g017780.4	Solyc05g013630.1	Solyc02g067605.1	Solyc06g060760.3
Solyc05g052980.4	Solyc08g080660.1	Solyc04g007580.1	Solyc07g017780.4	Solyc09g091940.2	Solyc01g108860.3
Solyc10g055800.2	Solyc07g008980.3	Solyc01g015080.3	Solyc10g081970.2	Solyc04g054690.3	Solyc04g071083.1
Solyc10g076245.1	Solyc06g005170.3	Solyc03g083620.1	Solyc03g121060.4	Solyc08g007830.1	Solyc07g063940.2
Solyc03g122300.3	Solyc04g080540.2	Solyc10g007290.4	Solyc04g012120.3	Solyc08g068600.3	Solyc12g008590.3
Solyc12g096620.1	Solyc10g076240.3	Solyc02g094400.4	Solyc04g058150.3	Solyc12g057160.1	Solyc12g056220.2
Solyc06g053450.4	Solyc04g058150.3	Solyc02g092930.1	Solyc11g071760.3	Solyc04g074580.1	Solyc10g086280.2
Solyc01g099840.3	Solyc06g071060.1	Solyc01g007220.4	Solyc09g010400.3	Solyc04g011510.4	Solyc07g019460.3
Solyc08g008045.1	Solyc11g073250.2	Solyc12g057160.1	Solyc02g085730.3	Solyc08g074682.1	Solyc11g071740.2
Solyc09g082860.3	Solyc01g105410.4	Solyc10g009110.1	Solyc03g116060.4	Solyc04g080960.4	Solyc04g150104.1
Solyc01g079880.3	Solyc04g007030.4	Solyc12g098805.1	Solyc01g111250.3	Solyc07g045440.1	Solyc02g067605.1
Solyc09g074890.1	Solyc09g007760.4	Solyc04g150160.1	Solyc12g045035.1	Solyc03g093110.3	Solyc09g091940.2
Solyc02g083570.3	Solyc10g008350.4	Solyc01g007040.4	Solyc08g078090.1	Solyc11g012325.1	Solyc04g054690.3
Solyc03g112100.3	Solyc03g096430.1	Solyc10g086280.2	Solyc03g093140.3	Solyc08g068610.3	Solyc08g007830.1
Solyc05g054090.3	Solyc07g019460.3	Solyc03g093140.3	Solyc01g087590.3	Solyc01g110430.3	Solyc08g068600.3
Solyc09g075890.3	Solyc04g054690.3	Solyc05g011970.3	Solyc06g073830.1	Solyc07g016215.1	Solyc12g057160.1
Solyc08g068730.1	Solyc12g045030.2	Solyc05g052040.1	Solyc02g030170.4	Solyc02g083880.3	Solyc08g077020.1
Solyc01g091590.3	Solyc01g107910.4	Solyc06g066370.4	Solyc09g074890.1	Solyc01g103220.3	Solyc04g011510.4
Solyc08g041860.1	Solyc05g007470.4	Solyc03g093130.3	Solyc06g036110.1	Solyc02g078100.3	Solyc08g074682.1
Solyc06g011350.3	Solyc07g016215.1	Solyc03g096290.3	Solyc04g074470.1	Solyc09g075890.3	Solyc04g080960.4
Solyc06g036170.1	Solyc04g072450.3	Solyc12g008590.3	Solyc05g005260.3	Solyc10g049580.2	Solyc01g087620.3
Solyc08g008280.3	Solyc05g009790.1	Solyc06g073850.1	Solyc08g068680.4	Solyc09g009390.3	Solyc08g062690.2
Solyc01g059965.1	Solyc08g060920.4	Solyc10g074740.2	Solyc01g079200.4	Solyc09g007910.4	Solyc07g045440.1
Solyc11g018530.2	Solyc09g009390.3	Solyc01g107590.3	Solyc12g056250.2	Solyc07g150104.1	Solyc03g093110.3
Solyc05g052520.3	Solyc02g087350.3	Solyc01g065700.3	Solyc01g103390.3	Solyc01g107590.3	Solyc11g012325.1
Solyc12g044330.2	Solyc01g099410.3	Solyc08g068600.3	Solyc02g078650.4	Solyc06g005170.3	Solyc08g068610.3
Solyc04g054910.4	Solyc04g071030.1	Solyc12g088670.2	Solyc01g102390.4	Solyc02g088690.4	Solyc01g110430.3
Solyc03g007570.2	Solyc06g062380.3	Solyc07g007130.1	Solyc10g079130.2	Solyc02g064680.4	Solyc07g016215.1
Solyc03g116060.4	Solyc11g013130.2	Solyc04g078550.3	Solyc06g061200.1	Solyc02g090360.3	Solyc05g016060.4
Solyc07g005090.4	Solyc03g119250.4	Solyc06g074530.1	Solyc05g015300.4	Solyc04g079730.1	Solyc02g083880.3
Solyc10g081970.2	Solyc03g093560.1	Solyc08g008370.3	Solyc01g007000.4	Solyc10g083880.2	Solyc01g103220.3
Solyc04g081440.3	Solyc01g108240.3	Solyc05g005260.3	Solyc12g088670.2	Solyc09g098310.3	Solyc02g078100.3
Solyc01g087980.4	Solyc10g076245.1	Solyc04g005040.1	Solyc04g072450.3	Solyc08g068780.3	Solyc09g075890.3
Solyc08g077780.3	Solyc01g102910.4	Solyc01g095630.3	Solyc10g006660.3	Solyc12g098800.2	Solyc12g005340.3
Solyc05g047680.4	Solyc03g122300.3	Solyc01g102890.4	Solyc09g011870.3	Solyc05g041910.3	Solyc09g009390.3
Solyc01g095200.3	Solyc12g096620.1	Solyc11g071740.2	Solyc07g008140.3	Solyc06g071060.1	Solyc02g087210.3
Solyc01g106620.2	Solyc08g008045.1	Solyc12g009000.1	Solyc02g094030.3	Solyc04g025650.3	Solyc12g009000.1
Solyc07g052670.3	Solyc03g122190.3	Solyc04g012120.3	Solyc05g007470.4	Solyc03g121360.1	Solyc01g107820.2
Solyc08g067100.2	Solyc01g007030.3	Solyc03g025850.3	Solyc04g054980.3	Solyc02g092580.3	Solyc09g007910.4
Solyc11g073075.1	Solyc09g082860.3	Solyc12g009240.1	Solyc04g078540.4	Solyc06g074530.1	Solyc07g150104.1
Solyc08g068700.1	Solyc07g045440.1	Solyc06g049020.1	Solyc06g075810.3	Solyc04g082140.3	Solyc06g005170.3
Solyc01g102390.4	Solyc09g097960.3	Solyc08g080660.1	Solyc09g075120.3	Solyc08g078070.4	Solyc02g088690.4
Solyc10g050970.1	Solyc09g074890.1	Solyc07g008980.3	Solyc02g090490.3	Solyc06g075690.3	Solyc02g064680.4
Solyc04g058100.3	Solyc02g083570.3	Solyc06g005170.3	Solyc09g061840.4	Solyc08g006320.4	Solyc02g090360.3
Solyc11g045520.2	Solyc03g112100.3	Solyc04g080540.2	Solyc10g050060.2	Solyc01g005560.3	Solyc04g079730.1
Solyc05g006850.4	Solyc05g054090.3	Solyc07g062700.3	Solyc05g011970.3	Solyc03g117590.3	Solyc10g083880.2
Solyc10g085590.1	Solyc08g068610.3	Solyc12g005340.3	Solyc07g051850.3	Solyc02g068430.4	Solyc09g098310.3
Solyc09g008200.4	Solyc09g075890.3	Solyc06g005650.2	Solyc07g008930.1	Solyc08g080670.1	Solyc08g068780.3
Solyc08g067500.1	Solyc01g091590.3	Solyc10g076240.3	Solyc02g086458.1	Solyc01g007030.3	Solyc12g098800.2
Solyc08g080650.3	Solyc08g076930.1	Solyc04g058150.3	Solyc12g045030.2	Solyc03g123620.4	Solyc05g041910.3
Solyc07g056480.3	Solyc06g011350.3	Solyc06g071060.1	Solyc03g116510.1	Solyc10g007290.4	Solyc09g075670.1
Solyc11g068700.2	Solyc08g078090.1	Solyc01g105410.4	Solyc01g102890.4	Solyc03g123630.4	Solyc06g074570.2
Solyc03g005570.3	Solyc08g008280.3	Solyc04g007030.4	Solyc01g006950.3	Solyc01g007220.4	Solyc06g071060.1
Solyc04g082960.1	Solyc01g059965.1	Solyc09g007760.4	Solyc01g106620.2	Solyc10g081970.2	Solyc04g025650.3
Solyc06g068520.3	Solyc03g116890.3	Solyc07g006890.1	Solyc06g071810.1	Solyc01g079420.4	Solyc03g121360.1
Solyc02g082960.3	Solyc11g018530.2	Solyc10g008350.4	Solyc01g096420.3	Solyc01g105410.4	Solyc02g092580.3
Solyc10g055810.2	Solyc12g044330.2	Solyc03g122340.3	Solyc02g081190.4	Solyc03g025850.3	Solyc05g008460.4
Solyc08g083050.1	Solyc03g117980.3	Solyc03g096430.1	Solyc01g097880.4	Solyc12g099000.3	Solyc06g074530.1
Solyc04g081810.4	Solyc03g007570.2	Solyc04g054690.3	Solyc07g056480.3	Solyc06g073190.3	Solyc04g082140.3
Solyc07g043320.3	Solyc08g007820.1	Solyc08g077900.3	Solyc01g058720.4	Solyc04g078750.3	Solyc08g078070.4
Solyc03g113730.3	Solyc07g005090.4	Solyc12g045030.2	Solyc08g075540.5.1	Solyc03g097050.3	Solyc06g075690.3
Solyc11g005720.1	Solyc10g081970.2	Solyc01g107910.4	Solyc07g006230.1	Solyc03g121060.4	Solyc01g005560.3
Solyc01g090610.3	Solyc11g010470.2	Solyc05g007470.4	Solyc02g036480.1	Solyc04g012120.3	Solyc03g117590.3
Solyc11g012510.3	Solyc04g081440.3	Solyc10g006660.3	Solyc11g012510.3	Solyc10g009110.1	Solyc02g068430.4
Solyc04g017690.3	Solyc04g074510.3	Solyc10g006130.1	Solyc03g122300.3	Solyc04g058150.3	Solyc08g080670.1
Solyc01g108320.3	Solyc08g077780.3	Solyc04g072450.3	Solyc07g056200.3	Solyc10g011740.3	Solyc01g007030.3
Solyc09g014990.4	Solyc03g007870.3	Solyc04g074680.1	Solyc08g080660.1	Solyc09g010400.3	Solyc03g123620.4
Solyc09g018280.1	Solyc05g047680.4	Solyc05g009790.1	Solyc12g042980.2	Solyc02g085730.3	Solyc10g007290.4
Solyc02g081690.1	Solyc12g057060.2	Solyc08g060920.4	Solyc07g052670.3	Solyc09g092390.2	Solyc08g007820.1
Solyc09g090360.3	Solyc09g007910.4	Solyc09g009390.3	Solyc07g042520.4	Solyc03g116060.4	Solyc03g123630.4
Solyc03g113270.3	Solyc01g106620.2	Solyc02g087350.3	Solyc06g076040.3	Solyc09g098540.3	Solyc05g013630.1
Solyc07g009080.4	Solyc07g052670.3	Solyc04g071030.1	Solyc07g053540.1	Solyc01g111250.3	Solyc01g007220.4
Solyc04g072000.4	Solyc08g067100.2	Solyc10g011910.4	Solyc08g005050.4	Solyc12g045035.1	Solyc07g017780.4
Solyc12g099190.1	Solyc08g078070.4	Solyc02g086930.4	Solyc03g093930.4	Solyc02g077710.1	Solyc10g081970.2
Solyc01g066430.3	Solyc11g073075.1	Solyc06g062380.3	Solyc10g086100.2	Solyc03g098050.3	Solyc01g079420.4
Solyc04g007500.1	Solyc08g068700.1	Solyc11g013130.2	Solyc03g033540.3	Solyc01g099520.3	Solyc01g105410.4
Solyc03g026270.3	Solyc08g078060.3	Solyc03g119250.4	Solyc11g018530.2	Solyc03g093140.3	Solyc03g025850.3
Solyc06g066830.4	Solyc01g102390.4	Solyc01g094950.3	Solyc04g074780.4	Solyc08g080500.3	Solyc12g099000.3
Solyc12g005940.2	Solyc07g043390.4	Solyc03g093560.1	Solyc10g076245.1	Solyc01g087590.3	Solyc06g073190.3
Solyc09g007520.3	Solyc04g058100.3	Solyc03g026280.3	Solyc04g074740.4	Solyc09g074890.1	Solyc10g047650.3
Solyc10g009120.2	Solyc11g045520.2	Solyc01g108240.3	Solyc04g082500.4	Solyc06g036110.1	Solyc04g078750.3
Solyc08g075320.4	Solyc10g011740.3	Solyc03g121360.1	Solyc12g094520.2	Solyc04g074470.1	Solyc03g097050.3
Solyc07g009090.4	Solyc09g098540.3	Solyc10g076245.1	Solyc06g007180.3	Solyc05g005260.3	Solyc03g121060.4
Solyc01g106605.1	Solyc09g008200.4	Solyc01g102910.4	Solyc03g083730.1	Solyc02g089640.3	Solyc04g012120.3
Solyc01g104770.4	Solyc07g056480.3	Solyc03g122300.3	Solyc05g006850.4	Solyc06g062920.3	Solyc12g009060.2
Solyc03g082370.1	Solyc11g068700.2	Solyc12g096620.1	Solyc10g007280.4	Solyc11g073250.2	Solyc10g009110.1
Solyc05g015300.4	Solyc03g005570.3	Solyc08g008045.1	Solyc08g078930.1	Solyc08g068680.4	Solyc04g058150.3
Solyc01g103390.3	Solyc03g123630.4	Solyc03g122190.3	Solyc04g014510.3	Solyc01g099410.3	Solyc10g011740.3
Solyc05g024410.4	Solyc09g083380.4	Solyc01g103410.3	Solyc04g072000.4	Solyc11g072550.2	Solyc11g071760.3
Solyc06g071230.3	Solyc02g090840.3	Solyc01g007030.3	Solyc09g011630.3	Solyc10g081720.2	Solyc01g065530.3
Solyc08g078930.1	Solyc06g075800.1	Solyc09g082860.3	Solyc01g006400.4	Solyc01g079200.4	Solyc06g082440.1
Solyc04g014510.3	Solyc07g049645.1	Solyc07g056000.2	Solyc09g011520.3	Solyc12g056250.2	Solyc10g011910.4
Solyc05g056550.3	Solyc10g085020.3	Solyc01g065530.3	Solyc09g097960.3	Solyc07g005330.3	Solyc09g010400.3
Solyc07g008130.3	Solyc02g082960.3	Solyc05g050120.3	Solyc05g006390.1	Solyc01g103390.3	Solyc02g085730.3
Solyc08g079700.3	Solyc09g075120.3	Solyc07g045440.1	Solyc06g009290.4	Solyc02g078650.4	Solyc09g092390.2
Solyc04g025040.1	Solyc03g095970.3	Solyc09g097960.3	Solyc01g100010.3	Solyc01g102390.4	Solyc03g116060.4
Solyc02g086454.1	Solyc12g056250.2	Solyc09g074890.1	Solyc08g036620.4	Solyc10g005060.4	Solyc09g098540.3
Solyc05g006390.1	Solyc04g081810.4	Solyc02g083570.3	Solyc06g075650.3	Solyc07g150103.1	Solyc01g111250.3
Solyc08g008380.4	Solyc07g043320.3	Solyc03g112100.3	Solyc04g045620.3	Solyc10g079130.2	Solyc12g045035.1
Solyc09g018170.4	Solyc03g113730.3	Solyc05g054090.3	Solyc06g061020.3	Solyc06g061200.1	Solyc08g078090.1
Solyc07g065500.2	Solyc01g099520.3	Solyc08g068610.3	Solyc01g102400.3	Solyc05g015300.4	Solyc01g081450.3
Solyc09g011630.3	Solyc04g074830.1	Solyc06g075190.1	Solyc02g093250.3	Solyc08g065150.1	Solyc03g098050.3
Solyc12g045035.1	Solyc11g005720.1	Solyc03g121620.1	Solyc01g106605.1	Solyc01g007000.4	Solyc01g099520.3
Solyc06g073583.1	Solyc01g090610.3	Solyc09g075890.3	Solyc08g008380.4	Solyc12g088670.2	Solyc03g093140.3
Solyc01g080220.3	Solyc11g012510.3	Solyc11g071760.3	Solyc03g112100.3	Solyc04g078550.3	Solyc08g080500.3
Solyc01g009860.3	Solyc01g108320.3	Solyc01g091590.3	Solyc09g090990.2	Solyc11g013130.2	Solyc01g087590.3
Solyc12g009480.2	Solyc09g014990.4	Solyc08g076930.1	Solyc08g080140.4	Solyc04g072450.3	Solyc06g073830.1
Solyc04g007060.4	Solyc02g081690.1	Solyc06g011350.3	Solyc07g043500.1	Solyc09g011870.3	Solyc02g030170.4
Solyc04g076820.1	Solyc09g090360.3	Solyc06g036170.1	Solyc11g072860.2	Solyc01g107910.4	Solyc09g074890.1
Solyc12g042980.2	Solyc07g009080.4	Solyc08g078090.1	Solyc10g055630.2	Solyc11g011920.2	Solyc06g036110.1
Solyc04g081090.3	Solyc04g072000.4	Solyc08g008280.3	Solyc07g017570.2	Solyc02g094030.3	Solyc04g074470.1
Solyc02g081390.3	Solyc06g062920.3	Solyc03g093080.3	Solyc09g090070.1	Solyc05g007470.4	Solyc05g005260.3
Solyc06g074620.3	Solyc02g089065.1	Solyc03g116890.3	Solyc05g047680.4	Solyc04g051820.4	Solyc02g089640.3
Solyc02g084930.3	Solyc10g050060.2	Solyc11g018530.2	Solyc09g011660.3	Solyc06g076050.4	Solyc06g062920.3
Solyc10g085880.1	Solyc06g075690.3	Solyc05g052520.3	Solyc12g099140.2	Solyc04g054810.3	Solyc11g073250.2
Solyc06g060690.3	Solyc07g062570.3	Solyc12g044330.2	Solyc07g055990.3	Solyc01g107340.4	Solyc08g068680.4
Solyc08g075540.5.1	Solyc08g007830.1	Solyc02g091500.1	Solyc01g097520.4	Solyc09g015770.3	Solyc01g099410.3
Solyc04g007460.4	Solyc11g008870.2	Solyc04g054910.4	Solyc02g084930.3	Solyc04g078540.4	Solyc11g072550.2
Solyc02g063450.4	Solyc04g007500.1	Solyc03g117980.3	Solyc10g085010.3	Solyc09g075120.3	Solyc01g079200.4
Solyc07g007660.1	Solyc02g087330.3	Solyc03g007570.2	Solyc03g007870.3	Solyc10g086180.2	Solyc12g056250.2
Solyc03g112340.1	Solyc06g066830.4	Solyc08g007820.1	Solyc09g010940.4	Solyc07g047800.3	Solyc07g005330.3
Solyc09g010940.4	Solyc09g007520.3	Solyc03g116060.4	Solyc05g052520.3	Solyc02g090490.3	Solyc01g059965.1
Solyc12g017960.1	Solyc10g009120.2	Solyc07g005090.4	Solyc06g053840.3	Solyc09g061840.4	Solyc01g103390.3
Solyc06g073320.3	Solyc06g073050.2	Solyc12g017240.2	Solyc03g113070.4	Solyc02g079220.4	Solyc02g078650.4
Solyc02g085010.1	Solyc08g074682.1	Solyc10g081970.2	Solyc02g067660.4	Solyc10g050060.2	Solyc01g102390.4
Solyc02g086456.1	Solyc07g009090.4	Solyc11g010470.2	Solyc08g077680.3	Solyc05g011970.3	Solyc12g017240.2
Solyc12g088970.1	Solyc02g084780.4	Solyc02g088690.4	Solyc06g074990.3	Solyc07g043390.4	Solyc07g150103.1
Solyc02g084980.3	Solyc03g096540.3	Solyc04g081440.3	Solyc03g118540.4	Solyc07g008930.1	Solyc10g079130.2
Solyc02g072080.1	Solyc01g106605.1	Solyc01g087980.4	Solyc01g090890.3	Solyc02g086458.1	Solyc06g061200.1
Solyc01g067000.4	Solyc01g104770.4	Solyc04g074510.3	Solyc07g007660.1	Solyc12g045030.2	Solyc05g015300.4
Solyc10g074950.2	Solyc03g120470.4	Solyc08g077780.3	Solyc10g052880.1	Solyc03g116510.1	Solyc08g062680.1
Solyc07g049560.3	Solyc02g092580.3	Solyc03g007870.3	Solyc05g024410.4	Solyc01g102890.4	Solyc08g065150.1
Solyc05g021390.4	Solyc03g082370.1	Solyc05g047680.4	Solyc02g090970.1	Solyc01g006950.3	Solyc03g121620.1
Solyc04g015120.3	Solyc01g103390.3	Solyc12g057060.2	Solyc12g096620.1	Solyc01g106620.2	Solyc01g007000.4
Solyc07g053050.1	Solyc05g024410.4	Solyc09g007910.4	Solyc01g109140.3	Solyc06g071810.1	Solyc12g088670.2
Solyc02g091180.1	Solyc10g005100.3	Solyc01g106620.2	Solyc12g044330.2	Solyc01g096420.3	Solyc11g013130.2
Solyc12g005790.2	Solyc02g065765.1	Solyc07g052670.3	Solyc02g077430.4	Solyc08g078060.3	Solyc04g072450.3
Solyc06g060230.3	Solyc01g096420.3	Solyc08g067100.2	Solyc11g068540.2	Solyc02g081190.4	Solyc10g006660.3
Solyc01g068460.4	Solyc08g078930.1	Solyc08g078070.4	Solyc12g005940.2	Solyc06g074670.4	Solyc09g011870.3
Solyc08g078670.2	Solyc04g014510.3	Solyc11g073075.1	Solyc12g009470.2	Solyc01g097880.4	Solyc01g107910.4
Solyc12g098800.2	Solyc02g063010.3	Solyc08g068700.1	Solyc07g048070.3	Solyc03g119530.3	Solyc11g011920.2
Solyc06g005260.3	Solyc10g076220.3	Solyc04g018110.1	Solyc06g067950.3	Solyc02g084780.4	Solyc07g008140.3
Solyc03g096460.4	Solyc06g071810.1	Solyc08g078060.3	Solyc03g118970.3	Solyc08g075540.5.1	Solyc02g094030.3
Solyc06g074320.3	Solyc05g046010.4	Solyc01g102390.4	Solyc03g120470.4	Solyc06g067940.4	Solyc05g007470.4
Solyc11g006090.3	Solyc02g086454.1	Solyc10g050970.1	Solyc03g122350.3	Solyc07g006230.1	Solyc03g116590.3
Solyc05g049980.3	Solyc05g006390.1	Solyc04g058100.3	Solyc09g014990.4	Solyc02g036480.1	Solyc04g051820.4
Solyc07g009100.3	Solyc08g008380.4	Solyc11g045520.2	Solyc09g083360.3	Solyc03g080090.4	Solyc06g076050.4
Solyc01g068630.3	Solyc09g018170.4	Solyc05g006850.4	Solyc08g076320.3	Solyc09g083380.4	Solyc04g054810.3
Solyc05g051815.1	Solyc07g053540.1	Solyc10g085590.1	Solyc05g056550.3	Solyc02g087330.3	Solyc04g054980.3
Solyc08g014610.4	Solyc07g065500.2	Solyc03g123620.4	Solyc10g078550.4	Solyc11g008870.2	Solyc01g102290.3
Solyc09g090070.1	Solyc09g011630.3	Solyc03g093110.3	Solyc10g084120.2	Solyc06g084020.4	Solyc09g015770.3
Solyc01g066970.2	Solyc11g066820.2	Solyc10g011740.3	Solyc04g058100.3	Solyc11g012510.3	Solyc04g078540.4
Solyc04g016060.1	Solyc09g090130.3	Solyc09g008200.4	Solyc02g085010.1	Solyc04g079360.1	Solyc06g075810.3
Solyc02g082760.3	Solyc06g073583.1	Solyc07g056480.3	Solyc04g015790.1	Solyc03g122300.3	Solyc09g075120.3
Solyc06g071500.3	Solyc06g048820.1	Solyc11g068700.2	Solyc02g021440.4	Solyc04g074510.3	Solyc01g103410.3
Solyc01g102400.3	Solyc05g008100.1	Solyc03g005570.3	Solyc01g073720.2	Solyc07g056200.3	Solyc07g047800.3
Solyc02g072210.1	Solyc01g095100.4	Solyc03g123630.4	Solyc07g041900.3	Solyc01g067930.4	Solyc07g053550.3
Solyc12g098320.3	Solyc01g080220.3	Solyc02g090840.3	Solyc02g062550.3	Solyc11g051160.2	Solyc02g090490.3
Solyc01g150101.1	Solyc08g068770.3	Solyc06g067940.4	Solyc01g067940.2	Solyc09g066100.3	Solyc09g061840.4
Solyc03g115950.3	Solyc06g064940.3	Solyc04g082960.1	Solyc06g053930.3	Solyc02g069090.3	Solyc02g079220.4
Solyc09g011710.4	Solyc12g009480.2	Solyc07g049645.1	Solyc08g079650.3	Solyc04g081490.3	Solyc10g050060.2
Solyc12g007030.3	Solyc04g007060.4	Solyc12g055830.2	Solyc07g048060.3	Solyc06g062380.3	Solyc05g011970.3
Solyc02g069600.3	Solyc10g008910.1	Solyc06g061020.3	Solyc03g114950.2	Solyc02g089065.1	Solyc07g051850.3
Solyc04g079520.3	Solyc12g042980.2	Solyc06g068520.3	Solyc08g077780.3	Solyc11g068700.2	Solyc07g043390.4
Solyc03g007990.2	Solyc02g080890.3	Solyc01g107820.2	Solyc05g005490.4	Solyc12g042980.2	Solyc07g008930.1
Solyc06g075780.3	Solyc02g065780.1	Solyc02g082960.3	Solyc04g005050.1	Solyc10g005100.3	Solyc02g086458.1
Solyc07g017570.2	Solyc11g072860.2	Solyc09g075120.3	Solyc04g007060.4	Solyc12g017460.1	Solyc12g045030.2
Solyc02g087060.4	Solyc07g048090.2	Solyc03g095970.3	Solyc04g007030.4	Solyc05g053810.3	Solyc03g116510.1
Solyc12g056410.2	Solyc02g084930.3	Solyc12g056250.2	Solyc01g068630.3	Solyc01g009160.2	Solyc01g102890.4
Solyc11g010930.2	Solyc10g085880.1	Solyc04g054810.3	Solyc02g086300.4	Solyc07g052670.3	Solyc01g006950.3
Solyc12g099200.2	Solyc06g060690.3	Solyc04g081810.4	Solyc06g035620.3	Solyc08g077440.3	Solyc01g106620.2
Solyc12g006110.3	Solyc08g075540.5.1	Solyc07g043320.3	Solyc03g082790.4	Solyc07g042520.4	Solyc06g071810.1
Solyc09g011140.4	Solyc01g006950.3	Solyc03g113730.3	Solyc03g096460.4	Solyc06g076040.3	Solyc01g096420.3
Solyc06g067950.3	Solyc03g033540.3	Solyc01g099520.3	Solyc03g098730.1	Solyc07g053540.1	Solyc08g078060.3
Solyc05g013640.1	Solyc04g011390.1	Solyc04g074830.1	Solyc04g072920.4	Solyc01g110480.4	Solyc05g052050.1
Solyc10g079755.1	Solyc03g122350.3	Solyc11g005720.1	Solyc02g093710.1	Solyc09g014280.1	Solyc02g081190.4
Solyc11g069735.1	Solyc11g012080.2	Solyc01g090610.3	Solyc01g112080.3	Solyc08g005050.4	Solyc04g081570.3
Solyc06g067860.3	Solyc08g068680.4	Solyc11g012510.3	Solyc02g076890.1	Solyc03g093930.4	Solyc06g074670.4
Solyc08g078190.2	Solyc09g011870.3	Solyc01g108320.3	Solyc09g013150.4	Solyc05g055440.1	Solyc10g081980.2
Solyc03g119810.1	Solyc03g112340.1	Solyc09g014990.4	Solyc02g077470.4	Solyc10g086100.2	Solyc01g097880.4
Solyc05g014260.3	Solyc12g017960.1	Solyc09g018280.1	Solyc05g012480.4	Solyc03g033540.3	Solyc07g056480.3
Solyc06g062950.1	Solyc03g096420.1	Solyc02g081690.1	Solyc11g065910.1	Solyc03g096420.1	Solyc11g072450.2
Solyc07g048060.3	Solyc06g073320.3	Solyc09g090360.3	Solyc07g041010.3	Solyc04g074950.3	Solyc01g058720.4
Solyc03g123580.4	Solyc02g085010.1	Solyc07g009080.4	Solyc09g018790.3	Solyc11g018530.2	Solyc02g084780.4
Solyc02g084240.3	Solyc02g086456.1	Solyc06g073830.1	Solyc07g056440.3	Solyc09g090130.3	Solyc08g075540.5.1
Solyc02g065680.3	Solyc12g088970.1	Solyc04g072000.4	Solyc07g043460.3	Solyc05g050230.4	Solyc06g067940.4
Solyc03g082790.4	Solyc06g069570.3	Solyc03g124110.2	Solyc01g080790.3	Solyc06g075800.1	Solyc07g006230.1
Solyc12g005670.2	Solyc02g084980.3	Solyc06g062920.3	Solyc01g080220.3	Solyc04g074780.4	Solyc02g036480.1
Solyc04g015790.1	Solyc10g074950.2	Solyc02g089065.1	Solyc04g015770.1	Solyc10g076245.1	Solyc03g080090.4
Solyc03g114150.3	Solyc07g049560.3	Solyc05g050230.4	Solyc02g082760.3	Solyc04g074740.4	Solyc10g006130.1
Solyc03g071850.1	Solyc10g079130.2	Solyc10g050060.2	Solyc11g068440.2	Solyc04g082500.4	Solyc09g083380.4
Solyc02g090390.4	Solyc08g013730.3	Solyc06g075690.3	Solyc06g060290.4	Solyc12g055830.2	Solyc02g087330.3
Solyc11g069760.1	Solyc04g015120.3	Solyc07g062570.3	Solyc01g007010.2	Solyc01g101040.3	Solyc11g008870.2
Solyc05g006750.3	Solyc07g053050.1	Solyc12g099190.1	Solyc07g007870.3	Solyc12g094520.2	Solyc06g074420.1
Solyc07g056400.1	Solyc10g086100.2	Solyc01g009160.2	Solyc03g117460.1	Solyc03g026220.3	Solyc11g012510.3
Solyc04g007050.4	Solyc01g010230.2	Solyc08g007830.1	Solyc02g091990.3	Solyc06g007180.3	Solyc04g079360.1
Solyc11g012060.2	Solyc03g071710.1	Solyc01g066430.3	Solyc02g093610.3	Solyc01g057770.3	Solyc03g122300.3
Solyc03g007760.3	Solyc12g005790.2	Solyc11g008870.2	Solyc10g008120.4	Solyc08g080290.4	Solyc04g074510.3
Solyc07g056490.4	Solyc11g068710.3	Solyc04g007500.1	Solyc02g067600.1	Solyc03g083730.1	Solyc07g056200.3
Solyc02g092990.1	Solyc01g068460.4	Solyc04g078070.4	Solyc12g005670.2	Solyc06g076850.3	Solyc01g067930.4
Solyc08g065610.3	Solyc08g078670.2	Solyc02g069490.4	Solyc09g011590.4	Solyc08g013730.3	Solyc08g080660.1
Solyc08g079720.3	Solyc12g098800.2	Solyc03g026270.3	Solyc06g073583.1	Solyc01g006820.2	Solyc11g051160.2
Solyc01g090890.3	Solyc11g005420.3	Solyc02g087330.3	Solyc02g068680.1	Solyc10g007280.4	Solyc09g066100.3
Solyc12g035400.2	Solyc03g117870.3	Solyc02g064680.4	Solyc10g081520.1	Solyc06g069570.3	Solyc08g080940.3
Solyc03g114950.2	Solyc03g096460.4	Solyc06g066830.4	Solyc01g107390.4	Solyc06g083390.4	Solyc04g049330.3
Solyc02g078210.3	Solyc06g074320.3	Solyc12g005940.2	Solyc12g056240.2	Solyc03g093120.5.1	Solyc02g069090.3
Solyc11g011500.2	Solyc01g105070.3	Solyc09g007520.3	Solyc08g036660.4	Solyc08g078930.1	Solyc04g081490.3
Solyc03g093410.3	Solyc08g080670.1	Solyc10g009120.2	Solyc06g066830.4	Solyc01g109460.3	Solyc06g062380.3
Solyc01g097310.3	Solyc05g049980.3	Solyc11g011920.2	Solyc08g006880.3	Solyc04g014510.3	Solyc11g068700.2
Solyc07g056190.3	Solyc09g015770.3	Solyc04g081490.3	Solyc01g096430.4	Solyc07g053760.4	Solyc02g089065.1
Solyc02g088090.1	Solyc06g061190.1	Solyc06g073050.2	Solyc01g090310.3	Solyc11g005880.2	Solyc12g042980.2
Solyc08g082160.3	Solyc07g009100.3	Solyc08g074682.1	Solyc04g057830.1	Solyc08g060920.4	Solyc01g065510.3
Solyc07g009435.1	Solyc07g042520.4	Solyc07g009090.4	Solyc03g006620.3	Solyc04g072000.4	Solyc10g005100.3
Solyc08g081550.4	Solyc06g083390.4	Solyc02g084780.4	Solyc07g049645.1	Solyc02g094180.3	Solyc12g017460.1
Solyc02g086452.1	Solyc05g051815.1	Solyc03g096540.3	Solyc05g050800.3	Solyc09g011630.3	Solyc01g009160.2
Solyc01g081060.4	Solyc04g074740.4	Solyc01g106605.1	Solyc02g093860.3	Solyc01g006400.4	Solyc07g052670.3
Solyc05g015390.3	Solyc01g066970.2	Solyc01g104770.4	Solyc06g068520.3	Solyc09g011520.3	Solyc08g077440.3
Solyc02g090450.3	Solyc04g016060.1	Solyc03g120470.4	Solyc02g065550.4	Solyc09g097960.3	Solyc07g042520.4
Solyc07g150120.1	Solyc08g005050.4	Solyc02g092580.3	Solyc04g007070.3	Solyc05g006390.1	Solyc06g076040.3
Solyc07g064270.3	Solyc02g072210.1	Solyc03g082370.1	Solyc01g150176.1	Solyc02g065765.1	Solyc07g053540.1
Solyc12g017350.2	Solyc12g098320.3	Solyc05g015300.4	Solyc05g054790.1	Solyc06g064940.3	Solyc06g049020.1
Solyc05g005150.1	Solyc12g009470.2	Solyc07g063940.2	Solyc01g067750.3	Solyc01g100010.3	Solyc08g005050.4
Solyc03g091000.1	Solyc01g079480.3	Solyc01g103390.3	Solyc07g055280.4	Solyc08g036620.4	Solyc03g093930.4
Solyc04g072920.4	Solyc07g055670.1	Solyc02g081190.4	Solyc09g011920.3	Solyc02g084790.3	Solyc05g013905.1
Solyc02g077750.4	Solyc01g150101.1	Solyc05g024410.4	Solyc11g020960.2	Solyc11g066820.2	Solyc01g110390.2
Solyc03g093550.1	Solyc07g041010.3	Solyc10g008400.1	Solyc08g059710.4	Solyc06g075650.3	Solyc09g091840.4
Solyc08g075890.3	Solyc02g093250.3	Solyc10g005100.3	Solyc05g046020.3	Solyc04g045620.3	Solyc10g086100.2
Solyc03g111310.3	Solyc02g069600.3	Solyc02g089640.3	Solyc11g068620.2	Solyc02g069100.4	Solyc02g091880.4
Solyc06g069400.4	Solyc01g006400.4	Solyc02g065765.1	Solyc01g005390.3	Solyc01g102400.3	Solyc03g033540.3
Solyc12g056860.2	Solyc04g079520.3	Solyc01g096420.3	Solyc07g044960.1	Solyc07g009230.3	Solyc03g096420.1
Solyc09g090700.1	Solyc06g035700.1	Solyc04g025650.3	Solyc12g006110.3	Solyc02g093250.3	Solyc04g074950.3
Solyc06g068440.4	Solyc01g110530.3	Solyc08g078930.1	Solyc09g007520.3	Solyc01g106605.1	Solyc11g018530.2
Solyc10g078600.3	Solyc07g052980.3	Solyc04g014510.3	Solyc08g029000.3	Solyc04g007750.4	Solyc09g090130.3
Solyc07g052660.1	Solyc02g087060.4	Solyc02g063010.3	Solyc05g007940.3	Solyc08g008380.4	Solyc05g050230.4
Solyc12g056920.3	Solyc10g008120.4	Solyc10g076220.3	Solyc04g049450.3	Solyc03g112100.3	Solyc06g075800.1
Solyc09g091030.3	Solyc01g007010.2	Solyc06g071810.1	Solyc03g005570.3	Solyc09g090990.2	Solyc04g074780.4
Solyc11g069940.1	Solyc12g006110.3	Solyc05g056550.3	Solyc04g079760.4	Solyc08g080140.4	Solyc10g076245.1
Solyc07g014680.4	Solyc09g011140.4	Solyc04g076030.3	Solyc04g010250.3	Solyc07g052480.3	Solyc02g080890.3
Solyc10g007070.4	Solyc06g067950.3	Solyc05g046010.4	Solyc07g040710.3	Solyc03g096430.1	Solyc04g074740.4
Solyc01g107390.4	Solyc11g069735.1	Solyc07g047800.3	Solyc01g109570.4	Solyc01g008110.4	Solyc04g082500.4
Solyc06g069150.1	Solyc09g011520.3	Solyc04g025040.1	Solyc10g085310.1	Solyc07g043500.1	Solyc12g055830.2
Solyc07g041900.3	Solyc06g036110.1	Solyc02g086454.1	Solyc02g077080.3	Solyc10g085020.3	Solyc01g101040.3
Solyc01g105370.4	Solyc06g068650.4	Solyc05g006390.1	Solyc01g090610.3	Solyc05g009420.1	Solyc06g034370.1
Solyc06g060700.1	Solyc06g067860.3	Solyc08g008380.4	Solyc01g103580.3	Solyc08g008210.3	Solyc12g094520.2
Solyc06g074990.3	Solyc08g078190.2	Solyc08g036640.3	Solyc03g098300.1	Solyc12g014420.2	Solyc03g026220.3
Solyc03g093060.1	Solyc02g078890.1	Solyc09g018170.4	Solyc05g054250.1	Solyc06g073050.2	Solyc06g007180.3
Solyc08g078950.3	Solyc07g048060.3	Solyc07g053540.1	Solyc04g079470.3	Solyc11g068770.1	Solyc01g057770.3
Solyc02g079360.3	Solyc03g123580.4	Solyc07g065500.2	Solyc11g073140.2	Solyc11g072860.2	Solyc08g080290.4
Solyc09g008480.4	Solyc02g065680.3	Solyc09g011630.3	Solyc05g055250.2	Solyc07g043320.3	Solyc04g074420.1
Solyc02g084570.4	Solyc01g005590.2	Solyc12g045035.1	Solyc08g006000.3	Solyc03g095780.3	Solyc06g150132.1
Solyc05g052630.4	Solyc04g071650.4	Solyc11g066820.2	Solyc06g075630.4	Solyc10g055630.2	Solyc03g083730.1
Solyc10g011660.3	Solyc03g082790.4	Solyc09g090130.3	Solyc08g074680.3	Solyc03g117870.3	Solyc05g006850.4
Solyc01g010185.1	Solyc05g052780.4	Solyc06g073583.1	Solyc07g007240.3	Solyc07g017570.2	Solyc06g076850.3
Solyc01g091470.3	Solyc12g005670.2	Solyc06g048820.1	Solyc07g018010.3	Solyc05g005080.3	Solyc09g059040.3
Solyc01g089857.1	Solyc05g005080.3	Solyc02g083880.3	Solyc08g014000.3	Solyc01g010430.4	Solyc10g007280.4
Solyc09g089830.4	Solyc04g015790.1	Solyc01g095100.4	Solyc08g041870.3	Solyc01g102580.3	Solyc06g069570.3
Solyc10g051373.1	Solyc06g075830.2	Solyc01g080220.3	Solyc08g066650.3	Solyc01g104770.4	Solyc03g119250.4
Solyc04g015220.4	Solyc05g005490.4	Solyc08g068770.3	Solyc03g093610.1	Solyc09g090070.1	Solyc06g083390.4
Solyc11g069280.2	Solyc03g071850.1	Solyc03g111320.1	Solyc09g082280.3	Solyc04g082030.1	Solyc03g093120.5.1
Solyc08g077460.3	Solyc05g054250.1	Solyc06g064940.3	Solyc07g005090.4	Solyc03g096840.4	Solyc08g078930.1
Solyc03g118540.4	Solyc06g076040.3	Solyc12g009480.2	Solyc07g049550.3	Solyc01g112250.4	Solyc01g109460.3
Solyc01g103580.3	Solyc11g069760.1	Solyc04g007060.4	Solyc03g082530.1	Solyc05g047680.4	Solyc04g014510.3
Solyc12g014310.2	Solyc02g084790.3	Solyc04g009440.3	Solyc02g064970.4	Solyc09g011660.3	Solyc07g053760.4
Solyc02g080450.1	Solyc10g007280.4	Solyc08g008210.3	Solyc07g008130.3	Solyc04g048900.3	Solyc08g008280.3
Solyc07g009060.4	Solyc05g006750.3	Solyc11g051160.2	Solyc04g064880.4	Solyc01g007020.4	Solyc07g062130.3
Solyc08g008290.3	Solyc07g056400.1	Solyc03g096840.4	Solyc11g071470.1	Solyc02g079750.4	Solyc11g005880.2
Solyc01g096810.3	Solyc08g076320.3	Solyc12g042980.2	Solyc12g005570.2	Solyc12g099140.2	Solyc06g036170.1
Solyc04g064530.1	Solyc06g063240.3	Solyc02g080890.3	Solyc06g060700.1	Solyc07g055990.3	Solyc08g060920.4
Solyc06g007180.3	Solyc02g088680.1	Solyc02g081390.3	Solyc02g083570.3	Solyc01g097520.4	Solyc04g072000.4
Solyc09g091960.3	Solyc02g086300.4	Solyc06g074620.3	Solyc06g071500.3	Solyc07g007600.3	Solyc02g094180.3
Solyc01g088660.3	Solyc04g007050.4	Solyc02g065780.1	Solyc01g059900.4	Solyc02g084930.3	Solyc09g011630.3
Solyc07g017880.4	Solyc03g120710.2	Solyc02g084930.3	Solyc03g020050.3	Solyc10g085010.3	Solyc04g007580.1
Solyc06g035620.3	Solyc03g123830.4	Solyc10g085880.1	Solyc04g150111.1	Solyc01g094920.3	Solyc05g054800.3
Solyc02g080640.4	Solyc02g067660.4	Solyc06g060690.3	Solyc01g049690.4	Solyc03g007870.3	Solyc01g006400.4
Solyc08g076180.3	Solyc01g091530.4	Solyc08g075540.5.1	Solyc03g114000.3	Solyc02g069490.4	Solyc09g011520.3
Solyc02g082900.3	Solyc03g007760.3	Solyc02g081450.2	Solyc03g121100.4	Solyc09g010940.4	Solyc09g097960.3
Solyc03g120290.3	Solyc02g092990.1	Solyc01g006950.3	Solyc06g050810.3	Solyc11g068400.2	Solyc05g006390.1
Solyc12g089110.1	Solyc01g109250.2	Solyc03g033540.3	Solyc12g009480.2	Solyc10g008400.1	Solyc02g065765.1
Solyc05g008105.1	Solyc08g065610.3	Solyc03g122350.3	Solyc09g011140.4	Solyc10g008910.1	Solyc06g064940.3
Solyc03g007485.1	Solyc02g092370.1	Solyc11g012080.2	Solyc03g094160.3	Solyc04g011390.1	Solyc06g009290.4
Solyc02g064980.1	Solyc08g079720.3	Solyc06g076820.1	Solyc07g056470.3	Solyc03g113070.4	Solyc01g100010.3
Solyc05g054470.3	Solyc01g090890.3	Solyc08g068680.4	Solyc06g053810.3	Solyc02g067660.4	Solyc08g036620.4
Solyc03g112770.3	Solyc01g102895.1	Solyc09g011870.3	Solyc07g064610.3	Solyc02g063010.3	Solyc02g084790.3
Solyc11g012930.2	Solyc12g035400.2	Solyc07g007660.1	Solyc01g094410.3	Solyc06g074990.3	Solyc11g066820.2
Solyc03g114360.4	Solyc04g071080.2	Solyc03g112340.1	Solyc06g067860.3	Solyc06g076640.3	Solyc06g075650.3
Solyc10g005000.4	Solyc02g069800.1	Solyc09g010940.4	Solyc01g065700.3	Solyc10g084050.2	Solyc04g045620.3
Solyc08g082740.4	Solyc11g010200.3	Solyc12g017960.1	Solyc03g123460.4	Solyc03g118540.4	Solyc02g069100.4
Solyc07g009130.4	Solyc03g114950.2	Solyc03g096420.1	Solyc12g100270.2	Solyc01g090890.3	Solyc06g061020.3
Solyc02g068490.4	Solyc02g089900.1	Solyc06g073320.3	Solyc03g007570.2	Solyc04g007890.3	Solyc01g102400.3
Solyc03g007960.3	Solyc02g078210.3	Solyc02g085010.1	Solyc05g008210.4	Solyc01g087210.3	Solyc02g093250.3
Solyc03g082720.3	Solyc11g011500.2	Solyc02g086456.1	Solyc05g012070.3	Solyc09g010980.1	Solyc04g018110.1
Solyc12g056650.2	Solyc03g093410.3	Solyc12g088970.1	Solyc05g051530.4	Solyc05g024410.4	Solyc01g106605.1
Solyc01g092950.3	Solyc08g078900.1	Solyc01g095990.3	Solyc08g065690.1	Solyc01g095100.4	Solyc09g018280.1
Solyc01g107710.2	Solyc01g097310.3	Solyc05g041910.3	Solyc08g079720.3	Solyc01g079480.3	Solyc08g008380.4
Solyc09g083220.3	Solyc07g056190.3	Solyc01g112250.4	Solyc06g051400.3	Solyc12g096620.1	Solyc03g112100.3
Solyc03g083070.3	Solyc08g014000.3	Solyc06g069570.3	Solyc07g017880.4	Solyc11g010200.3	Solyc04g081090.3
Solyc03g113490.3	Solyc02g088090.1	Solyc01g101040.3	Solyc03g116030.4	Solyc10g150145.1	Solyc08g080140.4
Solyc08g081230.1	Solyc08g082160.3	Solyc02g072080.1	Solyc05g006750.3	Solyc04g074490.3	Solyc07g052480.3
Solyc09g011920.3	Solyc07g009435.1	Solyc10g074950.2	Solyc07g052980.3	Solyc04g054710.3	Solyc03g096430.1
Solyc04g072034.1	Solyc02g093110.3	Solyc07g049560.3	Solyc06g011350.3	Solyc01g109140.3	Solyc07g043500.1
Solyc08g077210.4	Solyc04g007070.3	Solyc05g021390.4	Solyc12g088440.2	Solyc12g044330.2	Solyc05g009420.1
Solyc05g007140.3	Solyc02g086452.1	Solyc10g079130.2	Solyc06g068950.4	Solyc01g103590.4	Solyc08g008210.3
Solyc09g083210.3	Solyc01g007020.4	Solyc08g013730.3	Solyc09g083400.3	Solyc11g062440.2	Solyc12g014420.2
Solyc04g074470.1	Solyc02g090450.3	Solyc04g015120.3	Solyc09g010380.3	Solyc02g077430.4	Solyc06g073050.2
Solyc09g057710.4	Solyc12g017350.2	Solyc07g053050.1	Solyc02g081690.1	Solyc02g083460.3	Solyc11g068770.1
Solyc04g007130.1	Solyc04g080010.4	Solyc04g074440.1	Solyc01g073890.3	Solyc02g093520.3	Solyc11g072860.2
Solyc12g005650.2	Solyc05g005150.1	Solyc02g091180.1	Solyc05g054090.3	Solyc08g079090.4	Solyc07g043320.3
Solyc04g015520.3	Solyc03g091000.1	Solyc02g069100.4	Solyc07g055670.1	Solyc01g105070.3	Solyc03g095780.3
Solyc06g051010.1	Solyc10g080500.2	Solyc10g086100.2	Solyc01g015080.3	Solyc12g009470.2	Solyc10g055630.2
Solyc07g063390.3	Solyc04g072920.4	Solyc01g010230.2	Solyc03g111810.2	Solyc07g048070.3	Solyc07g017570.2
Solyc09g011590.4	Solyc12g056240.2	Solyc03g071710.1	Solyc06g009270.3	Solyc06g067950.3	Solyc05g005080.3
Solyc08g006110.4	Solyc01g106290.3	Solyc06g076850.3	Solyc11g069280.2	Solyc03g118970.3	Solyc01g010430.4
Solyc03g115990.3	Solyc01g098730.2	Solyc12g005790.2	Solyc05g055080.2	Solyc03g120470.4	Solyc01g104770.4
Solyc12g098850.2	Solyc03g093550.1	Solyc04g015360.3	Solyc07g007590.1	Solyc12g006470.2	Solyc09g090070.1
Solyc04g078840.3	Solyc06g069400.4	Solyc11g068710.3	Solyc02g088240.4	Solyc04g071650.4	Solyc04g082030.1
Solyc05g005470.4	Solyc09g090730.2	Solyc01g068460.4	Solyc02g072190.4	Solyc03g122350.3	Solyc03g096840.4
Solyc12g005810.1	Solyc05g009610.1	Solyc11g068400.2	Solyc05g012140.3	Solyc04g081960.1	Solyc01g112250.4
Solyc12g008530.2	Solyc10g080230.2	Solyc08g078670.2	Solyc03g007660.4	Solyc11g072600.3	Solyc06g068090.3
Solyc08g076730.4	Solyc01g074000.3	Solyc12g098800.2	Solyc08g076620.1	Solyc11g068710.3	Solyc05g047680.4
Solyc06g005810.3	Solyc03g095770.3	Solyc11g005420.3	Solyc02g064980.1	Solyc09g083360.3	Solyc09g011660.3
Solyc01g059900.4	Solyc06g068440.4	Solyc02g067605.1	Solyc04g054500.3	Solyc08g076320.3	Solyc04g048900.3
Solyc08g074980.4	Solyc09g007770.3	Solyc03g096460.4	Solyc12g095880.2	Solyc05g010080.3	Solyc01g007020.4
Solyc03g116670.3	Solyc07g052660.1	Solyc06g074320.3	Solyc10g078530.2	Solyc11g005720.1	Solyc12g099140.2
Solyc01g094410.3	Solyc12g056920.3	Solyc01g105070.3	Solyc06g010030.4	Solyc03g007470.4	Solyc07g055990.3
Solyc03g113010.3	Solyc11g069940.1	Solyc11g006090.3	Solyc07g049560.3	Solyc03g119980.3	Solyc01g094370.3
Solyc01g102380.5.1	Solyc07g014680.4	Solyc04g081550.3	Solyc08g068630.4	Solyc06g082980.3	Solyc01g097520.4
Solyc01g081270.2	Solyc01g112080.3	Solyc08g080670.1	Solyc01g109110.3	Solyc05g005200.3	Solyc07g007600.3
Solyc01g087580.3	Solyc01g107390.4	Solyc05g049980.3	Solyc01g073820.4	Solyc06g063240.3	Solyc02g084930.3
Solyc06g031710.3	Solyc06g053810.3	Solyc04g079550.4	Solyc01g097340.3	Solyc10g078550.4	Solyc10g085010.3
Solyc02g093090.1	Solyc06g060700.1	Solyc09g015770.3	Solyc03g111300.1	Solyc10g084120.2	Solyc09g007180.3
Solyc02g077080.3	Solyc06g074990.3	Solyc06g061190.1	Solyc06g005920.3	Solyc02g092440.3	Solyc01g094920.3
Solyc07g009050.3	Solyc02g079760.3	Solyc07g009100.3	Solyc03g093360.3	Solyc03g096540.3	Solyc06g035700.1
Solyc02g063170.3	Solyc07g056200.3	Solyc07g042520.4	Solyc08g008045.1	Solyc04g058100.3	Solyc03g007870.3
Solyc09g007980.1	Solyc03g093060.1	Solyc01g068630.3	Solyc01g009447.1	Solyc02g093680.3	Solyc06g075670.1
Solyc01g111250.3	Solyc08g078950.3	Solyc06g083390.4	Solyc02g081240.1	Solyc02g085010.1	Solyc02g069490.4
Solyc07g009030.3	Solyc02g079360.3	Solyc05g051815.1	Solyc08g078910.1	Solyc07g065110.1	Solyc09g010940.4
Solyc08g013930.4	Solyc06g071050.4	Solyc04g074740.4	Solyc02g080920.3	Solyc04g015790.1	Solyc11g068400.2
Solyc04g015770.1	Solyc05g052630.4	Solyc08g014610.4	Solyc06g051550.4	Solyc02g021440.4	Solyc10g008400.1
Solyc07g066560.1	Solyc10g011660.3	Solyc09g090070.1	Solyc08g013930.4	Solyc12g010400.2	Solyc10g008910.1
Solyc11g065940.2	Solyc12g099260.2	Solyc01g066970.2	Solyc06g072880.2	Solyc07g041900.3	Solyc05g052520.3
Solyc01g108080.4	Solyc01g010185.1	Solyc04g016060.1	Solyc05g009550.3	Solyc02g072150.3	Solyc04g011390.1
Solyc11g012410.2	Solyc01g091470.3	Solyc06g071500.3	Solyc09g018230.1	Solyc02g062550.3	Solyc03g113070.4
Solyc02g092590.3	Solyc08g080170.3	Solyc08g005050.4	Solyc08g067370.1	Solyc08g068700.1	Solyc02g067660.4
Solyc07g005400.3	Solyc10g005080.3	Solyc01g102400.3	Solyc08g081550.4	Solyc03g113730.3	Solyc02g063010.3
Solyc09g011190.1	Solyc09g089830.4	Solyc02g072210.1	Solyc01g106080.4	Solyc07g065120.3	Solyc08g077680.3
Solyc09g064820.1	Solyc04g150111.1	Solyc12g098320.3	Solyc11g012930.2	Solyc09g011740.4	Solyc06g048820.1
Solyc03g114160.1	Solyc04g005050.1	Solyc12g009470.2	Solyc01g066970.2	Solyc01g067940.2	Solyc06g074990.3
Solyc01g107780.4	Solyc04g015220.4	Solyc01g079480.3	Solyc03g117450.1	Solyc10g009120.2	Solyc10g084050.2
Solyc04g009900.4	Solyc03g112870.3	Solyc03g097050.3	Solyc10g076250.2	Solyc12g056580.2	Solyc06g076640.3
Solyc05g046020.3	Solyc11g069280.2	Solyc07g055670.1	Solyc12g008960.2	Solyc03g082660.3	Solyc03g118540.4
Solyc03g005530.1	Solyc07g065120.3	Solyc01g150101.1	Solyc01g080020.2	Solyc04g008490.2	Solyc01g090890.3
Solyc02g081970.4	Solyc03g118540.4	Solyc07g041010.3	Solyc11g010400.3	Solyc06g053930.3	Solyc01g011000.3
Solyc02g078570.3	Solyc11g068770.1	Solyc09g011710.4	Solyc07g006790.3	Solyc02g087350.3	Solyc05g052150.4
Solyc03g093070.1	Solyc03g093610.1	Solyc12g087790.1	Solyc09g091210.4	Solyc08g079650.3	Solyc01g005620.3
Solyc02g088130.1	Solyc06g048700.1	Solyc12g007030.3	Solyc07g052660.1	Solyc07g048060.3	Solyc09g010980.1
Solyc08g005560.3	Solyc02g080450.1	Solyc02g093250.3	Solyc11g006970.2	Solyc03g114950.2	Solyc01g095990.3
Solyc05g051810.1	Solyc07g009060.4	Solyc02g069600.3	Solyc12g005790.2	Solyc12g099990.2	Solyc02g094200.3
Solyc07g007590.1	Solyc07g056570.1	Solyc04g079520.3	Solyc04g014270.3	Solyc08g077780.3	Solyc07g007660.1
Solyc01g100490.4	Solyc04g064530.1	Solyc06g035700.1	Solyc06g067910.3	Solyc05g005490.4	Solyc10g052880.1
Solyc03g033600.3	Solyc09g091960.3	Solyc06g075780.3	Solyc04g072020.3	Solyc01g102910.4	Solyc05g024410.4
Solyc03g097410.1	Solyc07g017880.4	Solyc01g110530.3	Solyc03g120260.4	Solyc11g005420.3	Solyc01g079480.3
Solyc04g072035.1	Solyc06g035720.3	Solyc11g017470.2	Solyc05g005470.4	Solyc04g005050.1	Solyc02g090970.1
Solyc08g082130.3	Solyc02g080640.4	Solyc07g017570.2	Solyc03g091000.1	Solyc02g090840.3	Solyc12g096620.1
Solyc05g013580.4	Solyc02g090490.3	Solyc07g052980.3	Solyc03g098660.3	Solyc04g007060.4	Solyc11g010200.3
Solyc06g053670.1	Solyc08g076180.3	Solyc02g087060.4	Solyc09g083290.3	Solyc02g078890.1	Solyc04g076880.3
Solyc08g007560.3	Solyc03g120290.3	Solyc10g008120.4	Solyc01g102310.3	Solyc02g088630.4	Solyc04g074490.3
Solyc05g010810.1	Solyc06g074790.2	Solyc05g009650.4	Solyc09g018170.4	Solyc04g007130.1	Solyc04g054710.3
Solyc05g052720.1	Solyc03g026220.3	Solyc01g150164.1	Solyc01g005850.2	Solyc04g007030.4	Solyc01g109140.3
Solyc09g083090.4	Solyc03g082610.1	Solyc07g043460.3	Solyc03g116910.3	Solyc02g084570.4	Solyc12g044330.2
Solyc05g054130.4	Solyc12g015860.2	Solyc01g102840.3	Solyc02g076750.3	Solyc01g091530.4	Solyc06g053630.3
Solyc03g116530.3	Solyc02g064980.1	Solyc11g010930.2	Solyc01g107710.2	Solyc02g086300.4	Solyc01g103590.4
Solyc07g007950.1	Solyc05g054470.3	Solyc01g096070.3	Solyc01g094260.4	Solyc12g005910.2	Solyc11g062440.2
Solyc11g013810.3	Solyc07g032230.3	Solyc01g007010.2	Solyc08g078920.2	Solyc09g092330.3	Solyc02g077430.4
Solyc01g080790.3	Solyc08g082110.4	Solyc12g006110.3	Solyc01g095770.3	Solyc03g082790.4	Solyc02g083460.3
Solyc02g070040.1	Solyc04g082500.4	Solyc09g056450.4	Solyc08g016150.1	Solyc03g096460.4	Solyc02g093520.3
Solyc04g025750.3	Solyc11g012930.2	Solyc01g094920.3	Solyc07g006570.4	Solyc09g011860.4	Solyc08g079090.4
Solyc10g055680.1	Solyc07g043490.1	Solyc01g049680.3	Solyc02g086454.1	Solyc04g072920.4	Solyc12g005940.2
Solyc01g105120.4	Solyc10g005000.4	Solyc09g011140.4	Solyc12g094460.2	Solyc07g052350.3	Solyc01g073690.2
Solyc08g061060.3	Solyc07g009130.4	Solyc06g067950.3	Solyc10g085880.1	Solyc10g080500.2	Solyc01g105070.3
Solyc02g080670.3	Solyc12g009930.3	Solyc11g069735.1	Solyc02g065680.3	Solyc02g093710.1	Solyc12g008630.2
Solyc04g064630.3	Solyc01g079200.4	Solyc09g011520.3	Solyc11g012410.2	Solyc02g069800.1	Solyc02g088680.1
Solyc08g078920.2	Solyc02g068490.4	Solyc06g036110.1	Solyc09g011560.3	Solyc05g056580.3	Solyc12g009470.2
Solyc06g076020.3	Solyc01g107710.2	Solyc06g068650.4	Solyc01g108320.3	Solyc01g112080.3	Solyc07g048070.3
Solyc08g083280.3	Solyc09g075070.3	Solyc06g067860.3	Solyc01g107780.4	Solyc02g076890.1	Solyc06g067950.3
Solyc04g054500.3	Solyc08g081230.1	Solyc08g078190.2	Solyc04g074890.2	Solyc07g066100.3	Solyc02g089900.1
Solyc06g067980.3	Solyc09g011920.3	Solyc06g062950.1	Solyc03g121070.3	Solyc06g007540.3	Solyc03g118970.3
Solyc06g083910.3	Solyc01g079110.4	Solyc02g078890.1	Solyc04g079520.3	Solyc09g013150.4	Solyc03g120470.4
Solyc08g006650.3	Solyc01g086820.4	Solyc07g048060.3	Solyc04g015220.4	Solyc06g068320.3	Solyc12g006470.2
Solyc08g082370.1	Solyc12g094460.2	Solyc03g123580.4	Solyc12g056960.2	Solyc02g077470.4	Solyc04g071650.4
Solyc11g065910.1	Solyc05g007140.3	Solyc02g065680.3	Solyc06g035490.3	Solyc05g012480.4	Solyc03g122350.3
Solyc12g006450.2	Solyc09g083210.3	Solyc01g005590.2	Solyc07g005440.1	Solyc11g065910.1	Solyc09g014990.4
Solyc04g054320.4	Solyc04g074470.1	Solyc04g071650.4	Solyc04g081530.1	Solyc07g007170.3	Solyc04g081960.1
Solyc11g072890.1	Solyc06g076050.4	Solyc03g082790.4	Solyc08g014610.4	Solyc07g041010.3	Solyc11g073075.1
Solyc11g013100.2	Solyc04g007130.1	Solyc05g052780.4	Solyc03g117330.4	Solyc09g018790.3	Solyc08g083330.2
Solyc02g076890.1	Solyc04g015210.4	Solyc12g005670.2	Solyc12g007030.3	Solyc01g049680.3	Solyc11g072600.3
Solyc03g113350.3	Solyc11g066390.2	Solyc05g005080.3	Solyc06g048570.3	Solyc07g056440.3	Solyc11g068710.3
Solyc10g009190.1	Solyc12g094520.2	Solyc04g015790.1	Solyc12g014310.2	Solyc07g043460.3	Solyc09g083360.3
Solyc12g017910.2	Solyc06g069270.1	Solyc12g044950.3	Solyc04g015070.3	Solyc01g080790.3	Solyc09g011880.3
Solyc04g009910.3	Solyc07g063390.3	Solyc01g007000.4	Solyc07g064240.4	Solyc01g080220.3	Solyc08g076320.3
Solyc03g114340.3	Solyc12g006470.2	Solyc05g005490.4	Solyc06g062960.3	Solyc02g089820.4	Solyc05g056550.3
Solyc05g006050.3	Solyc05g005470.4	Solyc03g071850.1	Solyc03g121420.4	Solyc12g007110.2	Solyc11g005720.1
Solyc08g007460.3	Solyc12g099140.2	Solyc05g054250.1	Solyc02g092460.3	Solyc08g005800.4	Solyc03g007470.4
Solyc03g098010.3	Solyc03g113220.3	Solyc06g076040.3	Solyc06g076300.3	Solyc04g015770.1	Solyc06g082980.3
Solyc03g121880.4	Solyc12g005810.1	Solyc11g069760.1	Solyc03g083680.1	Solyc02g082760.3	Solyc05g005200.3
Solyc02g083870.3	Solyc11g062440.2	Solyc09g061840.4	Solyc09g031517.1	Solyc11g068440.2	Solyc05g006520.4
Solyc08g083240.3	Solyc01g059900.4	Solyc02g084790.3	Solyc06g069400.4	Solyc07g048090.2	Solyc05g046390.3
Solyc01g086640.2	Solyc08g074980.4	Solyc10g007280.4	Solyc10g018150.2	Solyc10g076220.3	Solyc06g063240.3
Solyc03g007770.3	Solyc08g079090.4	Solyc05g006750.3	Solyc04g015120.3	Solyc01g007010.2	Solyc10g078550.4
Solyc06g008870.2	Solyc01g102380.5.1	Solyc06g065950.4	Solyc01g098610.4	Solyc11g071640.3	Solyc10g084120.2
Solyc02g062950.3	Solyc05g055080.2	Solyc07g056440.3	Solyc10g074690.2	Solyc03g008010.3	Solyc02g092440.3
Solyc05g012110.4	Solyc01g081270.2	Solyc07g056400.1	Solyc09g090360.3	Solyc01g088560.3	Solyc03g096540.3
Solyc01g087150.3	Solyc10g078340.2	Solyc08g076320.3	Solyc02g083870.3	Solyc07g007870.3	Solyc04g058100.3
Solyc12g005450.1	Solyc01g087580.3	Solyc06g063240.3	Solyc02g080450.1	Solyc09g064470.3	Solyc02g093680.3
Solyc04g081590.4	Solyc06g031710.3	Solyc02g086300.4	Solyc03g097840.3	Solyc03g117460.1	Solyc02g085010.1
Solyc01g097810.3	Solyc02g093090.1	Solyc04g007050.4	Solyc01g080230.3	Solyc02g080200.4	Solyc07g065110.1
Solyc06g007910.4	Solyc11g066430.2	Solyc09g011170.3	Solyc08g067620.2	Solyc11g006000.3	Solyc04g015790.1
Solyc07g065340.1	Solyc02g077080.3	Solyc03g120710.2	Solyc01g008330.4	Solyc02g068150.4	Solyc02g021440.4
Solyc08g008420.3	Solyc07g009050.3	Solyc11g012060.2	Solyc03g098010.3	Solyc03g095970.3	Solyc01g073720.2
Solyc01g087020.2	Solyc01g005550.3	Solyc03g123830.4	Solyc02g070210.3	Solyc12g044940.2	Solyc07g041900.3
Solyc10g050430.1	Solyc01g096430.4	Solyc02g067660.4	Solyc06g062540.3	Solyc03g115740.2	Solyc02g072150.3
Solyc07g062810.4	Solyc02g063170.3	Solyc03g007760.3	Solyc03g093410.3	Solyc08g075870.3	Solyc02g062550.3
Solyc12g088390.1	Solyc06g076100.3	Solyc02g092990.1	Solyc02g091193.1	Solyc02g093610.3	Solyc08g068700.1
Solyc03g115940.4	Solyc01g104500.2	Solyc01g109250.2	Solyc06g007980.4	Solyc10g008120.4	Solyc07g065120.3
Solyc07g049550.3	Solyc06g068950.4	Solyc08g065610.3	Solyc10g011810.4	Solyc02g005350.3	Solyc09g011740.4
Solyc04g078270.3	Solyc06g075930.1	Solyc02g092370.1	Solyc08g065380.3	Solyc02g067600.1	Solyc01g067940.2
Solyc08g007060.4	Solyc03g093540.1	Solyc09g015040.1	Solyc12g098320.3	Solyc11g012080.2	Solyc12g056580.2
Solyc08g007080.4	Solyc09g072700.4	Solyc05g054780.3	Solyc01g098580.3	Solyc12g005670.2	Solyc03g082660.3
Solyc07g040990.4	Solyc01g111250.3	Solyc05g053940.3	Solyc09g007940.3	Solyc01g096450.4	Solyc04g008490.2
Solyc03g117810.4	Solyc11g066270.3	Solyc08g079720.3	Solyc03g112770.3	Solyc06g005430.1	Solyc06g053930.3
Solyc10g009340.1	Solyc07g009030.3	Solyc01g090890.3	Solyc02g077370.1	Solyc06g071910.3	Solyc02g087350.3
Solyc04g014270.3	Solyc04g015770.1	Solyc01g102895.1	Solyc06g054310.1	Solyc09g011590.4	Solyc08g079650.3
Solyc04g079470.3	Solyc10g080380.1	Solyc12g035400.2	Solyc06g051010.1	Solyc06g073583.1	Solyc07g048060.3
Solyc07g005420.2	Solyc04g008290.4	Solyc04g071080.2	Solyc04g077480.3	Solyc07g062080.4	Solyc03g114950.2
Solyc06g062540.3	Solyc11g012410.2	Solyc02g069800.1	Solyc03g120040.3	Solyc02g065780.1	Solyc08g077780.3
Solyc10g080130.3	Solyc01g098910.3	Solyc03g114950.2	Solyc01g097810.3	Solyc10g081520.1	Solyc06g075780.3
Solyc10g084240.3	Solyc09g011190.1	Solyc02g089900.1	Solyc08g079630.3	Solyc08g077560.4	Solyc05g005160.3
Solyc01g104910.3	Solyc01g010430.4	Solyc02g078210.3	Solyc01g090300.2	Solyc01g107390.4	Solyc05g005490.4
Solyc08g067510.1	Solyc01g074030.3	Solyc11g011500.2	Solyc11g012400.2	Solyc02g083250.3	Solyc01g102910.4
Solyc11g066320.2	Solyc05g046020.3	Solyc06g074670.4	Solyc04g011770.2	Solyc12g056240.2	Solyc11g005420.3
Solyc07g005760.3	Solyc03g005530.1	Solyc03g093410.3	Solyc07g063200.3	Solyc08g036660.4	Solyc04g005050.1
Solyc05g052270.3	Solyc02g081970.4	Solyc08g078900.1	Solyc09g011190.1	Solyc06g066830.4	Solyc04g007060.4
Solyc07g062580.4	Solyc04g048900.3	Solyc01g097310.3	Solyc07g056500.4	Solyc06g083340.3	Solyc07g005200.3
Solyc02g062600.3	Solyc04g078460.3	Solyc07g056190.3	Solyc04g016260.3	Solyc08g006880.3	Solyc02g078890.1
Solyc01g006720.4	Solyc02g078570.3	Solyc02g088090.1	Solyc10g078340.2	Solyc12g094700.3	Solyc03g005470.3
Solyc05g009550.3	Solyc03g113980.3	Solyc06g053630.3	Solyc06g076630.3	Solyc11g007920.1	Solyc02g088630.4
Solyc03g098660.3	Solyc09g007660.1	Solyc08g082160.3	Solyc10g076610.2	Solyc01g096430.4	Solyc04g007130.1
Solyc06g051550.4	Solyc03g093070.1	Solyc07g009435.1	Solyc04g055090.1	Solyc04g074290.3	Solyc04g007030.4
Solyc03g081260.4	Solyc01g087590.3	Solyc02g093110.3	Solyc10g078600.3	Solyc01g090310.3	Solyc02g084570.4
Solyc02g078140.3	Solyc08g074680.3	Solyc08g081550.4	Solyc11g018774.1	Solyc04g057830.1	Solyc09g065830.4
Solyc10g018150.2	Solyc08g005560.3	Solyc04g007070.3	Solyc07g056420.4	Solyc09g064480.1	Solyc01g068630.3
Solyc11g012590.3	Solyc05g051810.1	Solyc02g086452.1	Solyc07g009280.3	Solyc04g079120.3	Solyc04g082960.1
Solyc08g006860.3	Solyc01g100490.4	Solyc01g081060.4	Solyc12g015690.3	Solyc12g006380.2	Solyc03g083520.4
Solyc04g051500.3	Solyc07g008930.1	Solyc01g009310.3	Solyc07g005760.3	Solyc03g006620.3	Solyc01g091530.4
Solyc07g056420.4	Solyc03g097410.1	Solyc01g007020.4	Solyc03g083480.4	Solyc07g049645.1	Solyc02g086300.4
Solyc01g106170.4	Solyc01g098690.2	Solyc02g090450.3	Solyc02g090400.4	Solyc05g050800.3	Solyc10g005510.3
Solyc07g064650.3	Solyc08g007560.3	Solyc04g080940.4	Solyc09g089830.4	Solyc02g068900.3	Solyc12g005910.2
Solyc01g094770.4	Solyc05g052720.1	Solyc12g010860.2	Solyc09g031920.1	Solyc08g082430.4	Solyc09g092330.3
Solyc04g049920.4	Solyc03g093390.4	Solyc12g017350.2	Solyc08g006750.4	Solyc02g093860.3	Solyc06g035620.3
Solyc07g014670.3	Solyc09g091210.4	Solyc04g080010.4	Solyc01g081620.3	Solyc04g054340.1	Solyc03g082790.4
Solyc11g017140.3	Solyc01g105060.3	Solyc05g012480.4	Solyc10g085170.3	Solyc05g053940.3	Solyc03g096460.4
Solyc09g098620.2	Solyc04g078640.3	Solyc03g091000.1	Solyc07g063390.3	Solyc01g005470.3	Solyc03g098730.1
Solyc01g150176.1	Solyc01g057770.3	Solyc10g080500.2	Solyc02g070020.1	Solyc06g065950.4	Solyc09g011860.4
Solyc08g082910.2	Solyc06g062330.3	Solyc04g072920.4	Solyc03g119340.3	Solyc02g065550.4	Solyc04g072920.4
Solyc07g009040.3	Solyc01g080790.3	Solyc09g018790.3	Solyc01g098500.3	Solyc04g007070.3	Solyc07g052350.3
Solyc01g095240.3	Solyc03g113580.1	Solyc12g056240.2	Solyc10g005480.3	Solyc01g110530.3	Solyc10g080500.2
Solyc01g090760.4	Solyc02g070040.1	Solyc01g106290.3	Solyc06g074780.1	Solyc01g098910.3	Solyc02g093710.1
Solyc01g005850.2	Solyc08g006790.4	Solyc02g079220.4	Solyc05g009530.3	Solyc05g054790.1	Solyc03g120980.3
Solyc01g109880.3	Solyc03g083730.1	Solyc03g093550.1	Solyc07g047740.3	Solyc01g106290.3	Solyc01g112080.3
Solyc07g005440.1	Solyc04g025750.3	Solyc01g098730.2	Solyc10g083210.2	Solyc02g092590.3	Solyc02g076890.1
Solyc04g040180.3	Solyc10g080360.1	Solyc08g075890.3	Solyc02g090080.1	Solyc01g067750.3	Solyc09g074870.4
Solyc12g055920.3	Solyc10g055680.1	Solyc03g111310.3	Solyc08g078300.4	Solyc07g055280.4	Solyc07g066100.3
Solyc06g050760.1	Solyc08g061060.3	Solyc02g094180.3	Solyc02g086452.1	Solyc09g011920.3	Solyc06g007540.3
Solyc10g081520.1	Solyc02g080670.3	Solyc08g079650.3	Solyc02g080410.3	Solyc02g077480.1	Solyc09g013150.4
Solyc10g005500.3	Solyc04g064630.3	Solyc06g069400.4	Solyc01g108170.3	Solyc03g120710.2	Solyc06g068320.3
Solyc01g103030.3	Solyc08g078920.2	Solyc09g090730.2	Solyc05g012260.3	Solyc10g086690.3	Solyc02g077470.4
Solyc06g066580.4	Solyc08g083280.3	Solyc05g009610.1	Solyc02g070440.3	Solyc08g059710.4	Solyc05g012480.4
Solyc12g043040.1	Solyc03g093930.4	Solyc10g080230.2	Solyc01g080010.2	Solyc02g071780.3	Solyc11g065910.1
Solyc06g067870.3	Solyc01g096670.4	Solyc06g075630.4	Solyc02g092820.4	Solyc02g091890.3	Solyc07g041010.3
Solyc06g048570.3	Solyc02g036480.1	Solyc01g074000.3	Solyc05g056080.4	Solyc10g008340.4	Solyc09g018790.3
Solyc11g020960.2	Solyc06g075850.1	Solyc03g095770.3	Solyc08g066890.4	Solyc05g046020.3	Solyc01g049680.3
Solyc02g069200.3	Solyc06g083910.3	Solyc06g068440.4	Solyc06g007120.3	Solyc01g109890.3	Solyc07g056440.3
Solyc09g008920.3	Solyc08g005800.4	Solyc10g078600.3	Solyc01g066520.3	Solyc11g068620.2	Solyc12g062870.2
Solyc03g113070.4	Solyc04g076010.3	Solyc05g054790.1	Solyc02g079170.3	Solyc01g005390.3	Solyc07g043460.3
Solyc11g069450.1	Solyc08g068290.3	Solyc07g052660.1	Solyc04g074770.2	Solyc07g044960.1	Solyc01g102840.3
Solyc12g056510.3	Solyc11g065910.1	Solyc12g056920.3	Solyc01g098590.3	Solyc12g006110.3	Solyc01g080790.3
Solyc09g083200.4	Solyc05g050800.3	Solyc11g069940.1	Solyc08g067610.3	Solyc09g007520.3	Solyc01g080220.3
Solyc06g076130.3	Solyc12g006450.2	Solyc07g014680.4	Solyc07g008980.3	Solyc04g071080.2	Solyc02g089820.4
Solyc03g019950.3	Solyc11g072890.1	Solyc01g112080.3	Solyc11g068570.1	Solyc05g052780.4	Solyc12g007110.2
Solyc07g009070.4	Solyc10g055650.2	Solyc01g107390.4	Solyc03g071850.1	Solyc06g071050.4	Solyc08g005800.4
Solyc01g097520.4	Solyc08g078020.1	Solyc03g115740.2	Solyc02g078530.3	Solyc08g029000.3	Solyc04g077230.1
Solyc03g005640.1	Solyc02g076890.1	Solyc06g053810.3	Solyc04g064530.1	Solyc05g007940.3	Solyc09g082860.3
Solyc04g009590.4	Solyc03g094160.3	Solyc06g060700.1	Solyc01g097920.3	Solyc06g035720.3	Solyc04g015770.1
Solyc02g088500.1	Solyc03g113350.3	Solyc06g074990.3	Solyc01g092950.3	Solyc04g010250.3	Solyc02g082760.3
Solyc03g006620.3	Solyc04g055090.1	Solyc02g079760.3	Solyc04g049920.4	Solyc07g040710.3	Solyc11g068440.2
Solyc11g010330.3	Solyc05g056540.4	Solyc10g052880.1	Solyc10g047240.2	Solyc01g109570.4	Solyc10g076220.3
Solyc01g090630.4	Solyc05g051530.4	Solyc07g056200.3	Solyc09g073030.4	Solyc10g085310.1	Solyc01g007010.2
Solyc10g076250.2	Solyc04g005100.3	Solyc03g093060.1	Solyc01g087580.3	Solyc02g077080.3	Solyc11g071640.3
Solyc01g091870.3	Solyc08g007460.3	Solyc08g078950.3	Solyc08g005090.2	Solyc01g090610.3	Solyc03g008010.3
Solyc11g007590.3	Solyc03g098010.3	Solyc02g079360.3	Solyc02g083850.3	Solyc03g098300.1	Solyc01g088560.3
Solyc01g006310.3	Solyc02g083870.3	Solyc03g123800.3	Solyc07g062810.4	Solyc04g078640.3	Solyc03g082370.1
Solyc11g065020.3	Solyc09g007640.4	Solyc09g008480.4	Solyc06g069040.4	Solyc04g079470.3	Solyc07g007870.3
Solyc02g093670.3	Solyc03g111880.3	Solyc02g084570.4	Solyc02g086456.1	Solyc01g109090.2	Solyc09g064470.3
Solyc07g064290.3	Solyc01g086640.2	Solyc06g071050.4	Solyc01g081610.3	Solyc03g095770.3	Solyc03g117460.1
Solyc08g066650.3	Solyc10g083360.2	Solyc05g052630.4	Solyc09g008500.3	Solyc11g073140.2	Solyc11g006000.3
Solyc12g089130.2	Solyc07g005630.3	Solyc10g011660.3	Solyc02g091820.3	Solyc02g078900.3	Solyc02g068150.4
Solyc12g056960.2	Solyc01g109110.3	Solyc01g010185.1	Solyc07g014670.3	Solyc01g109710.3	Solyc03g095970.3
Solyc05g015950.3	Solyc02g062950.3	Solyc12g099260.2	Solyc09g065890.4	Solyc05g055250.2	Solyc12g044940.2
Solyc05g053760.4	Solyc07g044980.3	Solyc01g091470.3	Solyc09g065750.3	Solyc06g075630.4	Solyc03g115740.2
Solyc08g079470.3	Solyc11g011160.1	Solyc10g005080.3	Solyc06g071820.3	Solyc08g074680.3	Solyc02g091990.3
Solyc09g074050.3	Solyc01g087150.3	Solyc09g089830.4	Solyc01g073710.2	Solyc07g007240.3	Solyc08g075870.3
Solyc11g069050.2	Solyc05g055280.2	Solyc04g150111.1	Solyc05g005540.4	Solyc07g018010.3	Solyc02g093610.3
Solyc12g098310.2	Solyc12g005450.1	Solyc04g005050.1	Solyc06g068890.1	Solyc08g014000.3	Solyc03g117280.4
Solyc11g011890.2	Solyc04g081590.4	Solyc04g015220.4	Solyc12g005370.2	Solyc08g041870.3	Solyc10g008120.4
Solyc05g006740.4	Solyc01g097810.3	Solyc03g112870.3	Solyc08g008420.3	Solyc01g007910.3	Solyc02g067600.1
Solyc12g005590.2	Solyc11g010780.1	Solyc11g069280.2	Solyc01g081270.2	Solyc08g066650.3	Solyc11g012080.2
Solyc08g077770.3	Solyc12g008960.2	Solyc07g065120.3	Solyc02g093310.3	Solyc03g093610.1	Solyc12g005670.2
Solyc03g090990.1	Solyc06g007910.4	Solyc03g118540.4	Solyc10g005500.3	Solyc12g017530.1	Solyc01g096450.4
Solyc05g012210.4	Solyc06g061230.3	Solyc03g116510.1	Solyc06g066590.4	Solyc07g005090.4	Solyc02g082900.3
Solyc06g065430.3	Solyc08g008420.3	Solyc01g103580.3	Solyc03g118640.3	Solyc07g049550.3	Solyc06g071910.3
Solyc03g043660.3	Solyc04g082270.3	Solyc12g014310.2	Solyc07g054710.2	Solyc02g064970.4	Solyc09g011590.4
Solyc01g010080.3	Solyc10g050430.1	Solyc11g068770.1	Solyc07g009080.4	Solyc04g064880.4	Solyc06g073583.1
Solyc03g116260.3	Solyc07g062810.4	Solyc03g093610.1	Solyc12g099130.2	Solyc11g071470.1	Solyc02g068680.1
Solyc07g008280.4	Solyc12g088390.1	Solyc06g082590.1	Solyc09g061890.3	Solyc12g005570.2	Solyc07g062080.4
Solyc06g061240.4	Solyc03g119590.1	Solyc06g048700.1	Solyc10g008730.3	Solyc01g110440.5.1	Solyc02g065780.1
Solyc02g078320.3	Solyc07g049550.3	Solyc07g007820.3	Solyc03g113350.3	Solyc01g086870.3	Solyc01g150164.1
Solyc05g006080.1	Solyc09g082870.3	Solyc02g080450.1	Solyc05g056540.4	Solyc06g083310.3	Solyc10g081520.1
Solyc11g073140.2	Solyc04g078270.3	Solyc07g009060.4	Solyc09g007760.4	Solyc06g060700.1	Solyc08g077560.4
Solyc12g042890.2	Solyc07g063200.3	Solyc07g056570.1	Solyc06g007440.4	Solyc01g110290.3	Solyc01g107390.4
Solyc04g012160.4	Solyc08g007080.4	Solyc04g064530.1	Solyc03g114600.4	Solyc02g083570.3	Solyc01g022750.3
Solyc02g093860.3	Solyc03g117810.4	Solyc09g011860.4	Solyc09g074230.4	Solyc08g080170.3	Solyc02g083250.3
Solyc11g069030.3	Solyc08g075870.3	Solyc09g091960.3	Solyc04g080730.3	Solyc01g059900.4	Solyc12g056240.2
Solyc12g062690.2	Solyc06g083130.4	Solyc09g011740.4	Solyc12g005590.2	Solyc03g020050.3	Solyc08g036660.4
Solyc01g080230.3	Solyc04g014270.3	Solyc09g011660.3	Solyc03g093060.1	Solyc04g150111.1	Solyc12g087790.1
Solyc05g052310.3	Solyc01g008330.4	Solyc08g006880.3	Solyc09g091910.2	Solyc01g049690.4	Solyc06g066830.4
Solyc06g072050.4	Solyc04g079470.3	Solyc07g017880.4	Solyc01g091570.3	Solyc03g114000.3	Solyc03g114360.4
Solyc02g063030.4	Solyc09g056360.3	Solyc06g035720.3	Solyc02g080670.3	Solyc10g007600.3	Solyc08g006880.3
Solyc05g005870.3	Solyc07g053910.3	Solyc06g035620.3	Solyc02g080930.3	Solyc03g121100.4	Solyc01g096430.4
Solyc11g071990.2	Solyc06g062540.3	Solyc01g049690.4	Solyc07g053350.4	Solyc01g006930.3	Solyc04g074290.3
Solyc03g114600.4	Solyc10g080130.3	Solyc02g080640.4	Solyc03g113040.4	Solyc01g105280.3	Solyc01g090310.3
Solyc02g087000.4	Solyc02g093710.1	Solyc02g090490.3	Solyc09g072700.4	Solyc01g073970.3	Solyc02g150120.1
Solyc09g059270.3	Solyc10g084240.3	Solyc08g076180.3	Solyc12g005450.1	Solyc02g071740.3	Solyc09g091820.4
Solyc05g011940.4	Solyc02g079590.3	Solyc09g015840.4	Solyc04g010270.1	Solyc06g050810.3	Solyc08g082280.4
Solyc02g062550.3	Solyc01g103590.4	Solyc05g005200.3	Solyc07g066580.3	Solyc12g009480.2	Solyc04g057830.1
Solyc04g080560.2	Solyc02g093230.4	Solyc12g005570.2	Solyc03g114340.3	Solyc09g011140.4	Solyc09g064480.1
Solyc07g063070.1	Solyc01g104910.3	Solyc03g120290.3	Solyc07g009435.1	Solyc03g094160.3	Solyc04g079120.3
Solyc06g005920.3	Solyc03g117330.4	Solyc03g026220.3	Solyc06g007960.4	Solyc02g081030.4	Solyc12g006380.2
Solyc01g087570.2	Solyc07g043480.1	Solyc03g082610.1	Solyc02g078150.4	Solyc08g066440.3	Solyc03g006620.3
Solyc10g086520.2	Solyc10g076210.2	Solyc03g007485.1	Solyc08g041820.3	Solyc07g056470.3	Solyc07g049645.1
Solyc01g068410.4	Solyc07g062580.4	Solyc12g015860.2	Solyc12g017350.2	Solyc12g099260.2	Solyc05g050800.3
Solyc01g107720.3	Solyc09g092235.1	Solyc02g064980.1	Solyc06g076130.3	Solyc06g072350.3	Solyc07g064820.1
Solyc09g010200.4	Solyc04g074780.4	Solyc05g054470.3	Solyc02g062600.3	Solyc06g053810.3	Solyc08g082430.4
Solyc09g010780.3	Solyc07g049460.3	Solyc07g032230.3	Solyc07g008280.4	Solyc07g064610.3	Solyc02g093860.3
Solyc02g088240.4	Solyc05g009550.3	Solyc08g082110.4	Solyc04g015800.1	Solyc10g074500.2	Solyc09g064510.3
Solyc01g107670.2	Solyc03g098660.3	Solyc04g082500.4	Solyc03g113490.3	Solyc01g094410.3	Solyc06g060080.2
Solyc03g120890.3	Solyc08g066440.3	Solyc11g012930.2	Solyc09g011240.3	Solyc06g067860.3	Solyc06g068520.3
Solyc09g091910.2	Solyc03g114320.4	Solyc03g114360.4	Solyc12g035400.2	Solyc01g065700.3	Solyc05g053940.3
Solyc03g031420.1	Solyc12g044850.2	Solyc10g005000.4	Solyc08g079430.3	Solyc05g054780.3	Solyc02g092670.1
Solyc06g084410.4	Solyc04g079730.1	Solyc12g056550.1	Solyc01g111960.3	Solyc03g121090.4	Solyc01g005470.3
Solyc01g094810.3	Solyc02g078140.3	Solyc03g093120.5.1	Solyc09g074300.1	Solyc03g123460.4	Solyc06g065950.4
Solyc02g083670.4	Solyc10g018150.2	Solyc07g009130.4	Solyc04g077670.3	Solyc12g100270.2	Solyc09g056390.1
Solyc02g091590.4	Solyc11g020230.1	Solyc06g062340.3	Solyc12g088970.1	Solyc03g007570.2	Solyc02g065550.4
Solyc02g072220.1	Solyc12g099500.2	Solyc12g009930.3	Solyc08g083240.3	Solyc05g008210.4	Solyc04g007070.3
Solyc07g045100.1	Solyc07g056420.4	Solyc01g079200.4	Solyc06g068530.1	Solyc03g083960.3	Solyc01g150176.1
Solyc11g071320.2	Solyc12g088360.2	Solyc02g068490.4	Solyc08g082620.3	Solyc05g051530.4	Solyc01g110530.3
Solyc01g112280.3	Solyc04g074950.3	Solyc12g056650.2	Solyc08g076180.3	Solyc08g065690.1	Solyc01g098910.3
Solyc03g083320.4	Solyc03g008010.3	Solyc01g106780.3	Solyc02g065610.3	Solyc08g079720.3	Solyc05g054790.1
Solyc09g091250.4	Solyc01g106170.4	Solyc01g107710.2	Solyc08g078190.2	Solyc12g015860.2	Solyc01g106290.3
Solyc07g047740.3	Solyc07g043250.1	Solyc03g083070.3	Solyc02g087060.4	Solyc12g010860.2	Solyc02g092590.3
Solyc08g082950.4	Solyc04g049920.4	Solyc09g075070.3	Solyc03g112700.1	Solyc07g007820.3	Solyc01g067750.3
Solyc01g096820.4	Solyc07g014670.3	Solyc03g113490.3	Solyc01g110060.3	Solyc07g049530.3	Solyc06g005810.3
Solyc07g005100.4	Solyc11g017140.3	Solyc08g081230.1	Solyc11g040150.2	Solyc06g051400.3	Solyc07g055280.4
Solyc10g046970.2	Solyc09g098620.2	Solyc12g095880.2	Solyc10g078740.2	Solyc07g017880.4	Solyc09g011920.3
Solyc04g079720.4	Solyc07g008940.3	Solyc09g011920.3	Solyc02g068460.1	Solyc06g060690.3	Solyc02g077480.1
Solyc01g060180.4	Solyc02g079040.3	Solyc04g072034.1	Solyc10g005000.4	Solyc03g116030.4	Solyc03g120710.2
Solyc02g071560.4	Solyc06g050810.3	Solyc01g106390.3	Solyc06g050140.1	Solyc12g010410.3	Solyc11g020960.2
Solyc06g065020.3	Solyc07g009040.3	Solyc12g094460.2	Solyc10g045100.2	Solyc05g006750.3	Solyc10g086690.3
Solyc08g065190.3	Solyc01g095240.3	Solyc05g007140.3	Solyc12g006860.2	Solyc01g087560.3	Solyc08g059710.4
Solyc02g084950.3	Solyc08g016150.1	Solyc01g067940.2	Solyc11g010780.1	Solyc07g052980.3	Solyc02g071780.3
Solyc10g076610.2	Solyc06g072460.1	Solyc09g083210.3	Solyc12g011340.2	Solyc06g011350.3	Solyc10g008340.4
Solyc01g073680.4	Solyc01g005850.2	Solyc12g010410.3	Solyc01g005160.4	Solyc09g089670.3	Solyc05g046020.3
Solyc10g081500.1	Solyc05g056320.3	Solyc02g093520.3	Solyc01g098700.4	Solyc07g040720.3	Solyc01g109890.3
Solyc10g084950.3	Solyc01g091570.3	Solyc04g074470.1	Solyc05g054470.3	Solyc12g088440.2	Solyc11g068620.2
Solyc04g077850.3	Solyc12g055920.3	Solyc11g073055.1	Solyc12g088940.3	Solyc07g043510.3	Solyc01g005390.3
Solyc01g011350.3	Solyc12g098980.2	Solyc09g057710.4	Solyc08g080010.1	Solyc07g053910.3	Solyc07g044960.1
Solyc10g083230.1	Solyc10g081520.1	Solyc06g076050.4	Solyc03g093890.3	Solyc06g068950.4	Solyc12g006110.3
Solyc08g078300.4	Solyc01g103030.3	Solyc04g007130.1	Solyc08g065710.2	Solyc09g083400.3	Solyc09g007520.3
Solyc02g081240.1	Solyc06g066580.4	Solyc04g015210.4	Solyc05g021390.4	Solyc01g105560.3	Solyc04g071080.2
Solyc06g072350.3	Solyc06g067870.3	Solyc12g005650.2	Solyc12g005787.1	Solyc09g010380.3	Solyc05g052780.4
Solyc12g088400.1	Solyc06g048570.3	Solyc07g006790.3	Solyc09g082530.3	Solyc01g111430.2	Solyc06g071050.4
Solyc01g100270.4	Solyc02g069200.3	Solyc06g051010.1	Solyc03g111290.2	Solyc02g081690.1	Solyc08g029000.3
Solyc11g069800.1	Solyc03g113070.4	Solyc11g066390.2	Solyc07g005100.4	Solyc01g073890.3	Solyc01g103370.3
Solyc08g006100.4	Solyc03g096410.1	Solyc12g094520.2	Solyc03g046380.1	Solyc05g054090.3	Solyc05g007940.3
Solyc04g025670.4	Solyc12g056510.3	Solyc06g069270.1	Solyc08g081535.1	Solyc07g055670.1	Solyc09g056450.4
Solyc02g080510.1	Solyc09g083200.4	Solyc07g063390.3	Solyc06g069270.1	Solyc06g068650.4	Solyc03g005570.3
Solyc06g053610.3	Solyc05g008360.1	Solyc08g006110.4	Solyc03g117810.4	Solyc04g056270.4	Solyc03g116710.3
Solyc03g044300.3	Solyc07g009070.4	Solyc12g098850.2	Solyc07g042300.1	Solyc01g015080.3	Solyc06g035720.3
Solyc06g006110.3	Solyc09g005830.1	Solyc05g005470.4	Solyc01g090760.4	Solyc03g111810.2	Solyc04g010250.3
Solyc07g008240.3	Solyc10g011810.4	Solyc06g066520.1	Solyc01g103650.3	Solyc01g097310.3	Solyc07g040710.3
Solyc04g074310.4	Solyc07g053350.4	Solyc12g057110.2	Solyc07g049180.3	Solyc06g009270.3	Solyc01g109570.4
Solyc02g089840.3	Solyc03g005640.1	Solyc12g099140.2	Solyc12g011023.1	Solyc08g083280.3	Solyc10g085310.1
Solyc01g108530.3	Solyc04g009590.4	Solyc03g113220.3	Solyc12g014010.2	Solyc10g005960.1	Solyc11g017470.2
Solyc03g098030.3	Solyc02g088500.1	Solyc12g005810.1	Solyc03g113120.4	Solyc09g075070.3	Solyc02g077080.3
Solyc03g005660.4	Solyc02g090970.1	Solyc12g008530.2	Solyc02g078570.3	Solyc11g069280.2	Solyc01g090610.3
Solyc06g054420.3	Solyc02g087880.3	Solyc11g062440.2	Solyc01g090230.3	Solyc07g054830.4	Solyc01g103580.3
Solyc12g017340.1	Solyc03g006620.3	Solyc01g059900.4	Solyc05g008150.3	Solyc01g008560.3	Solyc03g098300.1
Solyc04g072940.4	Solyc01g090630.4	Solyc08g074980.4	Solyc08g063040.4	Solyc07g043250.1	Solyc04g078640.3
Solyc03g120120.3	Solyc09g009520.3	Solyc08g079090.4	Solyc06g083910.3	Solyc05g055080.2	Solyc05g054250.1
Solyc11g018690.2	Solyc02g065000.1	Solyc01g094410.3	Solyc05g025820.4	Solyc04g079940.3	Solyc04g079470.3
Solyc01g080960.4	Solyc01g006310.3	Solyc01g106430.3	Solyc02g077060.2	Solyc01g086820.4	Solyc03g095770.3
Solyc05g005850.4	Solyc03g007310.3	Solyc03g113010.3	Solyc11g066490.1	Solyc02g088240.4	Solyc11g073140.2
Solyc02g069160.3	Solyc11g065020.3	Solyc01g102380.5.1	Solyc01g096730.2	Solyc08g078670.2	Solyc02g078900.3
Solyc04g077010.4	Solyc10g005480.3	Solyc05g055080.2	Solyc01g107720.3	Solyc02g072190.4	Solyc01g109710.3
Solyc11g072540.3	Solyc02g093670.3	Solyc01g081270.2	Solyc03g020010.1	Solyc06g005750.3	Solyc05g055250.2
Solyc10g085170.3	Solyc08g066650.3	Solyc10g078340.2	Solyc09g075730.3	Solyc05g012140.3	Solyc08g006000.3
Solyc07g006630.4	Solyc07g052470.3	Solyc01g087580.3	Solyc10g086090.2	Solyc08g076620.1	Solyc06g075630.4
Solyc04g078870.4	Solyc12g056960.2	Solyc06g031710.3	Solyc07g049460.3	Solyc12g010790.2	Solyc08g074680.3
Solyc05g007940.3	Solyc02g077060.2	Solyc02g093090.1	Solyc02g083380.3	Solyc03g117860.3	Solyc10g008150.1
Solyc05g050620.2	Solyc12g011455.1	Solyc01g073720.2	Solyc06g071280.4	Solyc06g073580.4	Solyc07g007240.3
Solyc06g060070.3	Solyc09g074050.3	Solyc10g008150.1	Solyc12g055920.3	Solyc08g068290.3	Solyc07g018010.3
Solyc03g059140.4	Solyc05g006740.4	Solyc02g077080.3	Solyc01g096740.4	Solyc01g097350.4	Solyc08g041870.3
Solyc02g083730.4	Solyc12g005590.2	Solyc07g009050.3	Solyc01g096190.3	Solyc02g064980.1	Solyc01g007910.3
Solyc02g063420.3	Solyc03g090990.1	Solyc01g005550.3	Solyc01g010940.3	Solyc11g073050.2	Solyc08g066650.3
Solyc01g109200.4	Solyc06g065430.3	Solyc01g096430.4	Solyc03g097410.1	Solyc05g055450.3	Solyc03g093610.1
Solyc02g085933.1	Solyc06g065440.1	Solyc02g063170.3	Solyc09g074850.4	Solyc12g095880.2	Solyc08g067100.2
Solyc03g098710.1	Solyc01g010080.3	Solyc06g076100.3	Solyc04g014540.3	Solyc03g113220.3	Solyc09g082280.3
Solyc03g026020.3	Solyc09g074300.1	Solyc07g006265.1	Solyc07g009510.1	Solyc10g078530.2	Solyc07g005090.4
Solyc12g089140.2	Solyc03g112200.1	Solyc09g007980.1	Solyc11g045520.2	Solyc02g065470.1	Solyc07g049550.3
Solyc10g074826.1	Solyc01g073820.4	Solyc06g068950.4	Solyc02g081970.4	Solyc02g090930.3	Solyc03g082530.1
Solyc06g005330.3	Solyc07g056470.3	Solyc03g093540.1	Solyc04g074310.4	Solyc06g010030.4	Solyc02g064970.4
Solyc03g025350.3	Solyc06g074090.3	Solyc09g072700.4	Solyc10g078490.2	Solyc04g078680.4	Solyc04g064880.4
Solyc11g010400.3	Solyc12g100270.2	Solyc01g111250.3	Solyc06g082020.4	Solyc07g049560.3	Solyc07g005600.4
Solyc12g042360.3	Solyc01g111660.4	Solyc11g066270.3	Solyc07g056400.1	Solyc08g068630.4	Solyc10g079080.2
Solyc01g096140.3	Solyc02g093860.3	Solyc07g009030.3	Solyc10g078840.1	Solyc06g005420.1	Solyc12g042900.2
Solyc09g018230.1	Solyc11g069030.3	Solyc08g013930.4	Solyc01g096820.4	Solyc07g019670.4	Solyc11g071470.1
Solyc03g006860.3	Solyc03g116030.4	Solyc04g015770.1	Solyc03g043660.3	Solyc01g109110.3	Solyc12g005570.2
Solyc02g082170.3	Solyc11g011020.2	Solyc10g080380.1	Solyc11g010670.1	Solyc01g073820.4	Solyc01g110440.5.1
Solyc04g015800.1	Solyc01g112260.4	Solyc04g008290.4	Solyc05g006050.3	Solyc02g079040.3	Solyc01g086870.3
Solyc08g007430.2	Solyc09g082210.4	Solyc11g065940.2	Solyc01g005370.3	Solyc01g097340.3	Solyc06g060700.1
Solyc08g044510.4	Solyc07g055990.3	Solyc11g012410.2	Solyc02g067430.3	Solyc03g111300.1	Solyc01g110290.3
Solyc07g008030.3	Solyc02g063030.4	Solyc02g092590.3	Solyc02g076730.3	Solyc06g005920.3	Solyc02g083570.3
Solyc03g091035.1	Solyc05g005870.3	Solyc01g098910.3	Solyc01g066860.3	Solyc01g079110.4	Solyc08g080170.3
Solyc05g005740.3	Solyc11g071990.2	Solyc09g011190.1	Solyc02g076930.2	Solyc08g007460.3	Solyc06g071500.3
Solyc10g080980.2	Solyc03g114600.4	Solyc01g010430.4	Solyc02g038740.4	Solyc04g072800.4	Solyc01g059900.4
Solyc09g097950.3	Solyc04g077670.3	Solyc01g107780.4	Solyc04g025530.3	Solyc01g112260.4	Solyc03g020050.3
Solyc02g089990.1	Solyc02g070670.4	Solyc05g046020.3	Solyc08g044510.4	Solyc01g074000.3	Solyc04g150111.1
Solyc07g006610.3	Solyc05g011940.4	Solyc03g005530.1	Solyc06g074320.3	Solyc12g087950.1	Solyc01g049690.4
Solyc06g062590.4	Solyc12g011090.3	Solyc02g081970.4	Solyc12g005710.3	Solyc08g008045.1	Solyc03g114000.3
Solyc03g096670.3	Solyc04g007760.3	Solyc01g095070.4	Solyc12g011370.3	Solyc02g079590.3	Solyc10g007600.3
Solyc06g072650.1	Solyc11g072840.1	Solyc04g048900.3	Solyc05g011940.4	Solyc02g081240.1	Solyc03g121100.4
Solyc11g012660.2	Solyc03g116070.1	Solyc04g078460.3	Solyc04g077780.3	Solyc08g078910.1	Solyc03g098220.4
Solyc09g074230.4	Solyc04g080560.2	Solyc02g078570.3	Solyc02g069060.4	Solyc01g109540.4	Solyc01g105280.3
Solyc06g067910.3	Solyc07g063070.1	Solyc03g113980.3	Solyc03g044910.1	Solyc02g080920.3	Solyc01g073970.3
Solyc08g082640.2	Solyc06g005920.3	Solyc09g007660.1	Solyc03g120890.3	Solyc07g005180.3	Solyc02g072210.1
Solyc02g090890.4	Solyc10g086520.2	Solyc03g093070.1	Solyc07g009090.4	Solyc06g051550.4	Solyc02g071740.3
Solyc06g071430.3	Solyc01g068410.4	Solyc01g087590.3	Solyc02g083290.4	Solyc08g013930.4	Solyc06g050810.3
Solyc09g075750.1	Solyc12g098770.2	Solyc02g088130.1	Solyc09g008060.4	Solyc01g098730.2	Solyc12g009480.2
Solyc12g055700.3	Solyc01g107720.3	Solyc08g074680.3	Solyc02g069065.1	Solyc06g072880.2	Solyc09g011140.4
Solyc11g011440.1	Solyc04g016260.3	Solyc08g005560.3	Solyc04g009590.4	Solyc05g009550.3	Solyc03g094160.3
Solyc04g006940.4	Solyc05g056000.3	Solyc05g054590.4	Solyc03g113030.4	Solyc03g112870.3	Solyc02g081030.4
Solyc01g005160.4	Solyc09g010780.3	Solyc05g051810.1	Solyc01g067370.3	Solyc11g068940.1	Solyc08g066440.3
Solyc07g063010.3	Solyc02g088240.4	Solyc01g100490.4	Solyc07g006560.3	Solyc09g018230.1	Solyc09g091170.4
Solyc09g015450.3	Solyc06g072840.3	Solyc07g008930.1	Solyc01g014840.3	Solyc08g067370.1	Solyc02g079510.3
Solyc11g011970.2	Solyc08g036660.4	Solyc01g100010.3	Solyc10g084880.3	Solyc06g060090.3	Solyc07g056470.3
Solyc03g083710.1	Solyc03g120890.3	Solyc03g097410.1	Solyc12g044910.2	Solyc01g080890.2	Solyc02g089680.4
Solyc02g080830.1	Solyc04g077780.3	Solyc01g098690.2	Solyc06g009400.3	Solyc01g111660.4	Solyc12g099260.2
Solyc08g005985.1	Solyc09g091910.2	Solyc04g072035.1	Solyc02g077000.3	Solyc11g012930.2	Solyc06g072350.3
Solyc12g042010.1	Solyc02g077370.1	Solyc08g082130.3	Solyc04g015210.4	Solyc01g066970.2	Solyc06g053810.3
Solyc08g065690.1	Solyc06g084410.4	Solyc08g007560.3	Solyc07g044750.3	Solyc12g011090.3	Solyc07g064610.3
Solyc05g014710.4	Solyc09g089680.4	Solyc05g052720.1	Solyc03g111880.3	Solyc03g117450.1	Solyc10g074500.2
Solyc11g069180.2	Solyc02g091590.4	Solyc09g083090.4	Solyc03g031980.4	Solyc01g005590.2	Solyc01g094410.3
Solyc05g052620.4	Solyc02g072220.1	Solyc03g093390.4	Solyc09g008590.4	Solyc10g076250.2	Solyc09g064630.3
Solyc01g111090.3	Solyc07g045100.1	Solyc04g080730.3	Solyc08g075830.4	Solyc12g008960.2	Solyc06g067860.3
Solyc10g086780.2	Solyc01g102700.4	Solyc09g091210.4	Solyc11g011160.1	Solyc03g080190.3	Solyc02g093640.3
Solyc11g007130.2	Solyc03g083320.4	Solyc01g105060.3	Solyc03g080030.4	Solyc05g054590.4	Solyc01g065700.3
Solyc04g078170.2	Solyc01g109390.3	Solyc07g007950.1	Solyc10g083360.2	Solyc01g080020.2	Solyc05g054780.3
Solyc03g118760.4	Solyc07g047740.3	Solyc04g078640.3	Solyc03g083720.1	Solyc11g010400.3	Solyc03g123460.4
Solyc09g075580.1	Solyc08g082950.4	Solyc02g089680.4	Solyc09g010200.4	Solyc02g078670.3	Solyc07g065640.3
Solyc04g081290.3	Solyc01g096820.4	Solyc03g083680.1	Solyc07g045160.3	Solyc03g097990.3	Solyc06g074620.3
Solyc03g091030.1	Solyc10g008320.1	Solyc06g062330.3	Solyc03g007485.1	Solyc03g097800.4	Solyc12g100270.2
Solyc06g076750.3	Solyc04g074290.3	Solyc11g013810.3	Solyc12g005650.2	Solyc09g091210.4	Solyc03g007570.2
Solyc02g090470.4	Solyc01g060180.4	Solyc01g080790.3	Solyc07g009100.3	Solyc07g052660.1	Solyc05g008210.4
Solyc11g069750.3	Solyc03g123460.4	Solyc03g113580.1	Solyc07g043710.4	Solyc01g074030.3	Solyc03g083960.3
Solyc01g011435.1	Solyc03g123610.4	Solyc11g067280.2	Solyc09g007640.4	Solyc05g046010.4	Solyc05g012070.3
Solyc07g045160.3	Solyc04g080720.4	Solyc02g070040.1	Solyc01g011435.1	Solyc09g008290.4	Solyc05g051530.4
Solyc08g074690.3	Solyc04g077620.1	Solyc02g087850.1	Solyc04g080010.4	Solyc12g005790.2	Solyc08g065690.1
Solyc07g017610.3	Solyc02g071560.4	Solyc03g083730.1	Solyc03g116260.3	Solyc03g123830.4	Solyc10g006540.4
Solyc08g079590.3	Solyc08g065190.3	Solyc10g078550.4	Solyc02g082120.3	Solyc04g014270.3	Solyc08g081010.3
Solyc01g028807.1	Solyc10g076610.2	Solyc04g025750.3	Solyc11g010930.2	Solyc05g008360.1	Solyc08g079720.3
Solyc11g007780.2	Solyc02g084950.3	Solyc10g055680.1	Solyc06g034110.3	Solyc04g072020.3	Solyc12g015860.2
Solyc02g067860.4	Solyc03g080150.3	Solyc08g061060.3	Solyc03g006610.3	Solyc03g120260.4	Solyc12g010860.2
Solyc01g065690.3	Solyc01g080890.2	Solyc02g080670.3	Solyc08g080630.4	Solyc11g066430.2	Solyc07g007820.3
Solyc08g075520.4	Solyc06g071280.4	Solyc04g064630.3	Solyc03g113010.3	Solyc05g053300.3	Solyc07g049530.3
Solyc09g072590.3	Solyc10g081500.1	Solyc07g055280.4	Solyc06g067870.3	Solyc09g092520.3	Solyc06g051400.3
Solyc08g082860.4	Solyc11g013000.2	Solyc01g102310.3	Solyc06g075610.1	Solyc04g079860.1	Solyc07g017880.4
Solyc09g091980.3	Solyc10g084950.3	Solyc07g008560.3	Solyc03g117270.1	Solyc12g009930.3	Solyc03g116030.4
Solyc05g051820.3	Solyc04g077850.3	Solyc08g078920.2	Solyc04g008470.3	Solyc01g106430.3	Solyc09g082270.4
Solyc01g104110.4	Solyc05g006310.3	Solyc08g083280.3	Solyc01g105200.2	Solyc03g097180.3	Solyc12g010410.3
Solyc02g089850.3	Solyc02g081240.1	Solyc03g093930.4	Solyc03g096800.4	Solyc05g005470.4	Solyc05g006750.3
Solyc12g005720.1	Solyc01g005390.3	Solyc06g075360.3	Solyc03g117490.4	Solyc03g091000.1	Solyc01g087560.3
Solyc05g048780.1	Solyc06g072350.3	Solyc02g036480.1	Solyc12g042890.2	Solyc05g018520.3	Solyc01g105370.4
Solyc02g083420.3	Solyc11g011610.2	Solyc06g083910.3	Solyc04g080520.1	Solyc03g098660.3	Solyc07g052980.3
Solyc09g074760.1	Solyc02g068460.1	Solyc08g005800.4	Solyc10g086520.2	Solyc01g068460.4	Solyc06g011350.3
Solyc08g081535.1	Solyc12g088400.1	Solyc04g076010.3	Solyc09g042700.4	Solyc09g083290.3	Solyc09g089670.3
Solyc02g085700.1	Solyc01g100270.4	Solyc08g068290.3	Solyc02g080110.3	Solyc01g102310.3	Solyc07g040720.3
Solyc03g096780.1	Solyc11g069800.1	Solyc11g065910.1	Solyc02g071470.4	Solyc09g090190.3	Solyc12g088440.2
Solyc01g005300.4	Solyc08g006100.4	Solyc05g050800.3	Solyc05g005850.4	Solyc12g056674.1	Solyc07g043510.3
Solyc12g099250.2	Solyc03g119340.3	Solyc12g006450.2	Solyc04g082840.4	Solyc09g018170.4	Solyc07g053910.3
Solyc02g092880.3	Solyc01g110370.4	Solyc04g054320.4	Solyc09g005830.1	Solyc03g111770.3	Solyc06g068950.4
Solyc07g064020.4	Solyc03g044300.3	Solyc11g072890.1	Solyc01g100270.4	Solyc04g080940.4	Solyc09g083400.3
Solyc04g079760.4	Solyc01g080600.4	Solyc10g055650.2	Solyc02g088830.4	Solyc06g061230.3	Solyc01g105560.3
Solyc06g006080.3	Solyc03g025390.3	Solyc02g076890.1	Solyc02g092550.3	Solyc01g005850.2	Solyc09g010380.3
Solyc08g060810.3	Solyc06g006110.3	Solyc03g094160.3	Solyc01g087150.3	Solyc03g116910.3	Solyc01g111430.2
Solyc04g072890.4	Solyc07g008240.3	Solyc03g113350.3	Solyc05g013850.2	Solyc10g085000.2	Solyc02g081690.1
Solyc08g081780.1	Solyc04g074310.4	Solyc10g009190.1	Solyc08g082070.3	Solyc02g076750.3	Solyc01g073890.3
Solyc05g018130.3	Solyc09g019980.3	Solyc04g055090.1	Solyc03g083710.1	Solyc01g100590.3	Solyc05g054090.3
Solyc03g117460.1	Solyc03g098030.3	Solyc05g056540.4	Solyc02g079360.3	Solyc01g107710.2	Solyc07g055670.1
Solyc02g084860.1	Solyc03g007920.4	Solyc05g051530.4	Solyc09g005630.3	Solyc01g094260.4	Solyc04g056270.4
Solyc09g014300.3	Solyc09g082530.3	Solyc07g065950.4	Solyc01g108530.3	Solyc08g078920.2	Solyc01g015080.3
Solyc11g069040.3	Solyc10g078530.2	Solyc01g106680.4	Solyc03g081260.4	Solyc01g095770.3	Solyc03g111810.2
Solyc04g055150.1	Solyc10g055230.1	Solyc03g114340.3	Solyc07g052470.3	Solyc07g006570.4	Solyc04g072560.3
Solyc10g084780.3	Solyc03g005660.4	Solyc09g083400.3	Solyc03g118760.4	Solyc08g016150.1	Solyc06g072110.4
Solyc06g068500.3	Solyc01g109500.4	Solyc05g006050.3	Solyc04g055160.3	Solyc02g086454.1	Solyc01g097310.3
Solyc05g056140.4	Solyc12g017340.1	Solyc01g109570.4	Solyc04g015620.3	Solyc01g112050.3	Solyc06g009270.3
Solyc03g116910.3	Solyc04g072940.4	Solyc04g005100.3	Solyc02g092980.3	Solyc12g094460.2	Solyc08g083280.3
Solyc11g013880.1	Solyc02g005603.1	Solyc08g007460.3	Solyc11g069735.1	Solyc02g065380.3	Solyc09g075070.3
Solyc05g008000.3	Solyc02g083380.3	Solyc01g100590.3	Solyc06g068930.2	Solyc10g081120.3	Solyc11g069280.2
Solyc06g075550.3	Solyc02g071950.1	Solyc03g098010.3	Solyc02g082910.4	Solyc07g056190.3	Solyc01g096070.3
Solyc05g015480.3	Solyc02g091193.1	Solyc02g083870.3	Solyc04g016230.4	Solyc10g085880.1	Solyc07g054830.4
Solyc12g098710.2	Solyc01g081540.4	Solyc09g007640.4	Solyc04g080760.3	Solyc11g012410.2	Solyc01g008560.3
Solyc02g082120.3	Solyc06g060090.3	Solyc07g044960.1	Solyc12g089130.2	Solyc03g115870.3	Solyc01g010660.3
Solyc05g007220.4	Solyc01g080960.4	Solyc08g079630.3	Solyc03g117950.3	Solyc09g011560.3	Solyc07g043250.1
Solyc03g098700.1	Solyc01g099780.3	Solyc03g119520.4	Solyc12g056510.3	Solyc12g019320.2	Solyc05g055080.2
Solyc07g009280.3	Solyc05g005850.4	Solyc03g111880.3	Solyc02g077220.3	Solyc01g108320.3	Solyc03g123730.4
Solyc05g007160.3	Solyc08g014120.3	Solyc01g086640.2	Solyc12g005350.2	Solyc03g113980.3	Solyc10g054560.2
Solyc07g008840.3	Solyc04g055200.3	Solyc06g050720.3	Solyc02g083890.4	Solyc04g007710.3	Solyc01g086820.4
Solyc07g041940.3	Solyc09g009510.4	Solyc10g083360.2	Solyc06g006110.3	Solyc04g074890.2	Solyc01g058260.4
Solyc01g067370.3	Solyc10g055190.1	Solyc04g080570.3	Solyc01g097510.4	Solyc05g055280.2	Solyc06g062950.1
Solyc06g075100.3	Solyc03g115930.3	Solyc05g055060.3	Solyc03g083020.3	Solyc09g082870.3	Solyc07g007590.1
Solyc04g072460.3	Solyc09g013150.4	Solyc07g064610.3	Solyc09g082560.4	Solyc04g079520.3	Solyc02g088240.4
Solyc07g041070.3	Solyc08g066840.3	Solyc07g005630.3	Solyc09g007420.4	Solyc04g078460.3	Solyc08g078670.2
Solyc10g044965.1	Solyc01g098500.3	Solyc01g109110.3	Solyc09g011510.2	Solyc04g015220.4	Solyc02g072190.4
Solyc01g094660.3	Solyc07g006630.4	Solyc04g064880.4	Solyc03g083690.1	Solyc07g055210.3	Solyc06g005750.3
Solyc03g113120.4	Solyc05g053960.3	Solyc02g062950.3	Solyc01g103030.3	Solyc12g056960.2	Solyc05g012140.3
Solyc07g018140.3	Solyc05g050620.2	Solyc07g044980.3	Solyc02g091590.4	Solyc11g066390.2	Solyc07g064040.3
Solyc09g092480.1	Solyc06g060070.3	Solyc11g011160.1	Solyc06g072050.4	Solyc06g035490.3	Solyc08g076620.1
Solyc01g105420.4	Solyc02g083730.4	Solyc12g009410.2	Solyc06g050630.3	Solyc07g005440.1	Solyc03g117860.3
Solyc06g035960.3	Solyc07g052480.3	Solyc02g093630.3	Solyc08g014130.3	Solyc08g082110.4	Solyc08g068290.3
Solyc08g079930.2	Solyc06g048630.3	Solyc01g087150.3	Solyc04g007050.4	Solyc07g061970.3	Solyc05g055760.3
Solyc07g008420.3	Solyc02g085933.1	Solyc02g072150.3	Solyc10g083290.4	Solyc04g081530.1	Solyc01g097350.4
Solyc08g066590.3	Solyc03g098710.1	Solyc02g082570.3	Solyc03g123390.4	Solyc03g117330.4	Solyc02g064980.1
Solyc07g042190.3	Solyc10g074826.1	Solyc05g055280.2	Solyc07g054720.2	Solyc12g007030.3	Solyc11g073050.2
Solyc12g013580.3	Solyc06g053930.3	Solyc12g005450.1	Solyc04g080460.3	Solyc01g109500.4	Solyc01g109250.2
Solyc04g011670.3	Solyc03g112700.1	Solyc04g081590.4	Solyc10g007930.4	Solyc06g048570.3	Solyc05g055450.3
Solyc02g092550.3	Solyc01g087850.2	Solyc01g097810.3	Solyc12g100260.1	Solyc12g014310.2	Solyc12g095880.2
Solyc07g007620.3	Solyc06g005330.3	Solyc04g072780.4	Solyc08g082020.3	Solyc04g015070.3	Solyc03g113220.3
Solyc03g097840.3	Solyc03g025350.3	Solyc12g019060.2	Solyc02g082960.3	Solyc07g064240.4	Solyc10g078530.2
Solyc01g005370.3	Solyc11g010400.3	Solyc11g010780.1	Solyc10g007110.3	Solyc03g123800.3	Solyc02g065470.1
Solyc04g049080.4	Solyc12g042360.3	Solyc10g085010.3	Solyc03g090990.1	Solyc06g062960.3	Solyc02g090930.3
Solyc01g087030.3	Solyc03g006860.3	Solyc12g008960.2	Solyc09g075360.4	Solyc01g107290.3	Solyc06g010030.4
Solyc04g079070.4	Solyc02g082170.3	Solyc03g112910.3	Solyc12g007240.3	Solyc03g121420.4	Solyc04g078680.4
Solyc06g060500.1	Solyc04g015800.1	Solyc06g007910.4	Solyc09g059630.3	Solyc02g092460.3	Solyc07g049560.3
Solyc10g078310.2	Solyc09g011560.3	Solyc06g061230.3	Solyc06g083030.3	Solyc04g009800.3	Solyc08g068630.4
Solyc12g006860.2	Solyc08g044510.4	Solyc08g008420.3	Solyc02g072180.3	Solyc02g082830.3	Solyc07g019670.4
Solyc01g102500.3	Solyc09g005630.3	Solyc04g082270.3	Solyc09g075510.4	Solyc06g074790.2	Solyc01g109110.3
Solyc01g106830.4	Solyc05g025820.4	Solyc10g050430.1	Solyc02g093360.3	Solyc06g076300.3	Solyc01g073820.4
Solyc05g007020.4	Solyc07g006570.4	Solyc07g062810.4	Solyc01g108680.4	Solyc12g008730.3	Solyc02g079040.3
Solyc08g068220.3	Solyc07g008030.3	Solyc12g088390.1	Solyc09g009690.3	Solyc10g055650.2	Solyc01g097340.3
Solyc04g054760.3	Solyc10g007600.3	Solyc03g119590.1	Solyc04g049720.4	Solyc09g031517.1	Solyc03g111300.1
Solyc10g006010.3	Solyc03g091035.1	Solyc09g065550.4	Solyc02g088180.3	Solyc06g069400.4	Solyc06g005920.3
Solyc10g045100.2	Solyc08g080750.4	Solyc03g097680.4	Solyc02g071490.4	Solyc10g018150.2	Solyc01g097740.3
Solyc05g018700.4	Solyc02g091730.3	Solyc07g049550.3	Solyc06g072810.4	Solyc10g045420.3	Solyc01g079110.4
Solyc04g078110.1	Solyc01g010020.3	Solyc09g082870.3	Solyc07g063540.3	Solyc04g015120.3	Solyc01g098750.3
Solyc07g009410.4	Solyc07g006610.3	Solyc04g078270.3	Solyc08g062950.4	Solyc07g049730.3	Solyc08g007460.3
Solyc07g043150.1	Solyc07g061960.3	Solyc07g063200.3	Solyc11g073150.1	Solyc02g080820.3	Solyc04g072800.4
Solyc12g005370.2	Solyc09g011500.3	Solyc08g007060.4	Solyc02g091810.2	Solyc10g074690.2	Solyc01g112260.4
Solyc11g072070.3	Solyc06g072650.1	Solyc08g007080.4	Solyc07g054500.4	Solyc09g090360.3	Solyc01g074000.3
Solyc07g044750.3	Solyc09g074230.4	Solyc01g066980.3	Solyc08g005960.2	Solyc04g064500.4	Solyc12g087950.1
Solyc08g079430.3	Solyc05g005070.2	Solyc04g077870.3	Solyc06g034010.1	Solyc02g083870.3	Solyc08g008045.1
Solyc08g067620.2	Solyc03g031800.3	Solyc09g098180.4	Solyc05g053210.4	Solyc02g080450.1	Solyc03g083500.3
Solyc05g056370.4	Solyc08g059710.4	Solyc03g117810.4	Solyc03g083010.3	Solyc03g097840.3	Solyc02g079590.3
Solyc10g081390.1	Solyc12g055700.3	Solyc06g061180.2	Solyc12g089380.2	Solyc04g077270.4	Solyc02g081240.1
Solyc07g055350.4	Solyc10g054590.2	Solyc08g075870.3	Solyc11g015890.2	Solyc02g093230.4	Solyc08g078910.1
Solyc09g074850.4	Solyc02g077470.4	Solyc06g083130.4	Solyc06g070990.3	Solyc01g080230.3	Solyc02g080920.3
Solyc09g059460.4	Solyc09g007420.4	Solyc04g014270.3	Solyc03g080020.4	Solyc08g076390.3	Solyc06g051550.4
Solyc03g117450.1	Solyc06g060170.3	Solyc01g008330.4	Solyc01g010710.4	Solyc10g084800.2	Solyc08g013930.4
Solyc10g078240.2	Solyc01g005160.4	Solyc01g009780.3	Solyc01g101050.3	Solyc08g067620.2	Solyc01g098730.2
Solyc05g052470.3	Solyc02g093130.3	Solyc04g079470.3	Solyc10g085100.2	Solyc00g244300.1	Solyc06g050500.2
Solyc01g104460.4	Solyc05g008200.4	Solyc09g056360.3	Solyc10g054080.3	Solyc06g030470.4	Solyc06g072880.2
Solyc08g008410.3	Solyc11g011970.2	Solyc10g078910.3	Solyc06g051850.2	Solyc01g008330.4	Solyc05g009550.3
Solyc03g096990.4	Solyc03g083710.1	Solyc07g053910.3	Solyc01g005800.3	Solyc03g098010.3	Solyc02g068450.3
Solyc04g016230.4	Solyc02g080830.1	Solyc04g014540.3	Solyc09g010780.3	Solyc07g065250.3	Solyc03g112870.3
Solyc08g077180.3	Solyc10g076740.3	Solyc06g062540.3	Solyc02g089840.3	Solyc06g062540.3	Solyc11g068940.1
Solyc04g080100.3	Solyc08g065690.1	Solyc10g080130.3	Solyc01g102340.3	Solyc04g080290.3	Solyc09g018230.1
Solyc02g083290.4	Solyc06g034110.3	Solyc02g093710.1	Solyc09g097950.3	Solyc02g081430.3	Solyc06g060090.3
Solyc07g006560.3	Solyc09g098385.1	Solyc02g079590.3	Solyc05g041920.3	Solyc03g093410.3	Solyc01g080890.2
Solyc01g097680.2	Solyc10g086780.2	Solyc01g103590.4	Solyc09g011500.3	Solyc11g066720.3	Solyc08g081550.4
Solyc12g100140.3	Solyc05g051800.3	Solyc02g093230.4	Solyc11g073260.2	Solyc01g098690.2	Solyc01g111660.4
Solyc09g063150.3	Solyc11g007130.2	Solyc01g104910.3	Solyc03g093070.1	Solyc09g097870.4	Solyc11g012930.2
Solyc04g011770.2	Solyc03g118760.4	Solyc03g117330.4	Solyc02g071560.4	Solyc02g091193.1	Solyc06g061190.1
Solyc02g082910.4	Solyc10g045420.3	Solyc11g066320.2	Solyc06g031710.3	Solyc06g007980.4	Solyc01g066970.2
Solyc09g009810.1	Solyc01g005210.4	Solyc07g005760.3	Solyc03g121340.1	Solyc10g011810.4	Solyc12g011090.3
Solyc02g090080.1	Solyc01g008220.3	Solyc07g043480.1	Solyc09g009700.4	Solyc09g089680.4	Solyc03g117450.1
Solyc08g060840.1	Solyc06g051030.3	Solyc04g080190.3	Solyc12g096590.3	Solyc02g092000.3	Solyc12g056675.1
Solyc12g089240.2	Solyc03g091030.1	Solyc10g076210.2	Solyc04g081810.4	Solyc08g065380.3	Solyc01g005590.2
Solyc02g063330.3	Solyc11g069750.3	Solyc07g062580.4	Solyc08g007560.3	Solyc12g098320.3	Solyc12g008960.2
Solyc12g094410.3	Solyc01g011435.1	Solyc09g092235.1	Solyc01g011495.1	Solyc01g098580.3	Solyc03g080190.3
Solyc05g054390.4	Solyc10g078490.2	Solyc04g074780.4	Solyc04g008260.3	Solyc09g007940.3	Solyc01g080020.2
Solyc07g062610.4	Solyc08g074690.3	Solyc07g049460.3	Solyc08g082860.4	Solyc12g098640.3	Solyc11g010400.3
Solyc05g018403.1	Solyc08g079590.3	Solyc02g062600.3	Solyc06g051860.3	Solyc10g012080.4	Solyc02g078670.3
Solyc01g094910.3	Solyc06g075610.1	Solyc05g009550.3	Solyc06g007910.4	Solyc02g077370.1	Solyc03g097800.4
Solyc03g117490.4	Solyc04g077050.3	Solyc03g098660.3	Solyc08g082130.3	Solyc06g054310.1	Solyc07g006790.3
Solyc06g050130.3	Solyc02g089940.4	Solyc08g066440.3	Solyc12g019680.1	Solyc01g097020.4	Solyc09g091210.4
Solyc10g085100.2	Solyc06g064620.3	Solyc06g051550.4	Solyc02g078620.1	Solyc02g091250.1	Solyc07g052660.1
Solyc10g081650.2	Solyc01g065690.3	Solyc03g114320.4	Solyc09g082720.3	Solyc06g051010.1	Solyc01g074030.3
Solyc01g096740.4	Solyc06g068890.1	Solyc12g044850.2	Solyc06g074180.3	Solyc03g120040.3	Solyc05g046010.4
Solyc01g005900.2	Solyc03g025510.3	Solyc04g079730.1	Solyc03g005530.1	Solyc09g007660.1	Solyc12g005790.2
Solyc02g076660.3	Solyc05g051820.3	Solyc03g081260.4	Solyc07g061890.1	Solyc01g111350.3	Solyc03g123830.4
Solyc04g074980.3	Solyc08g067340.4	Solyc09g083290.3	Solyc01g105310.3	Solyc01g097810.3	Solyc04g014270.3
Solyc12g005350.2	Solyc09g075680.1	Solyc02g078140.3	Solyc06g075580.4	Solyc05g050560.1	Solyc06g067910.3
Solyc08g063080.3	Solyc02g071470.4	Solyc10g018150.2	Solyc02g065170.3	Solyc03g114320.4	Solyc05g008360.1
Solyc08g069040.3	Solyc05g054120.1	Solyc09g010980.1	Solyc09g090600.3	Solyc08g079630.3	Solyc04g072020.3
Solyc11g011190.1	Solyc02g089850.3	Solyc11g020230.1	Solyc09g014300.3	Solyc02g077040.4	Solyc03g120260.4
Solyc02g068920.3	Solyc12g005720.1	Solyc12g099500.2	Solyc09g065540.3	Solyc03g123570.3	Solyc11g066430.2
Solyc02g038817.1	Solyc12g006460.2	Solyc04g051500.3	Solyc08g006860.3	Solyc06g069470.3	Solyc01g086660.2
Solyc01g108680.4	Solyc05g048780.1	Solyc12g088360.2	Solyc12g013700.2	Solyc03g119520.4	Solyc05g053300.3
Solyc02g065610.3	Solyc12g005710.3	Solyc04g074950.3	Solyc02g087840.3	Solyc07g008560.3	Solyc10g051340.2
Solyc09g009150.1	Solyc10g086630.2	Solyc04g015050.3	Solyc02g094110.1	Solyc02g069180.4	Solyc09g092520.3
Solyc07g006680.1	Solyc06g072660.4	Solyc01g106170.4	Solyc02g093670.3	Solyc01g090300.2	Solyc12g009930.3
Solyc04g071360.4	Solyc03g005600.3	Solyc04g049920.4	Solyc02g038817.1	Solyc04g011770.2	Solyc01g106430.3
Solyc09g008500.3	Solyc06g084140.4	Solyc07g014670.3	Solyc04g071540.4	Solyc01g088570.3	Solyc03g097180.3
Solyc05g052450.3	Solyc02g092820.4	Solyc09g031517.1	Solyc09g011620.2	Solyc07g063200.3	Solyc05g005470.4
Solyc07g005520.1	Solyc08g081780.1	Solyc11g017140.3	Solyc01g094660.3	Solyc09g011190.1	Solyc03g091000.1
Solyc11g012700.2	Solyc06g065650.3	Solyc09g098620.2	Solyc05g005930.3	Solyc02g077780.3	Solyc03g098660.3
Solyc01g107540.4	Solyc03g123780.4	Solyc07g008940.3	Solyc12g056760.2	Solyc05g006310.3	Solyc01g068460.4
Solyc03g120040.3	Solyc07g053970.3	Solyc02g079040.3	Solyc03g113580.1	Solyc04g016260.3	Solyc09g083290.3
Solyc03g034220.3	Solyc10g050110.1	Solyc01g098800.4	Solyc11g005860.2	Solyc10g078340.2	Solyc02g093110.3
Solyc05g051380.4	Solyc01g107350.3	Solyc08g082910.2	Solyc03g051970.3	Solyc02g079230.3	Solyc09g090190.3
Solyc07g061880.3	Solyc03g117460.1	Solyc07g009040.3	Solyc08g080130.3	Solyc03g097680.4	Solyc12g056674.1
Solyc12g089380.2	Solyc09g014300.3	Solyc01g095240.3	Solyc01g109680.3	Solyc02g089700.4	Solyc09g018170.4
Solyc03g080030.4	Solyc07g066310.3	Solyc08g016150.1	Solyc07g006850.3	Solyc10g076610.2	Solyc03g111770.3
Solyc01g110150.2	Solyc11g073260.2	Solyc06g072460.1	Solyc01g010080.3	Solyc06g050720.3	Solyc04g080940.4
Solyc02g071250.3	Solyc05g053400.3	Solyc01g005850.2	Solyc06g083900.3	Solyc09g075450.3	Solyc06g061230.3
Solyc03g059160.3	Solyc12g014010.2	Solyc05g056320.3	Solyc04g054310.3	Solyc04g055090.1	Solyc01g005850.2
Solyc08g062950.4	Solyc10g084780.3	Solyc12g015870.2	Solyc07g006610.3	Solyc11g018774.1	Solyc03g116910.3
Solyc09g065750.3	Solyc01g098590.3	Solyc07g005440.1	Solyc10g037880.3	Solyc07g056420.4	Solyc10g085000.2
Solyc03g083840.3	Solyc05g056140.4	Solyc01g091570.3	Solyc03g120120.3	Solyc07g043490.1	Solyc02g076750.3
Solyc12g011440.2	Solyc06g073180.3	Solyc12g055920.3	Solyc10g055230.1	Solyc12g009410.2	Solyc01g100590.3
Solyc01g067010.3	Solyc11g013880.1	Solyc06g069190.4	Solyc09g010430.1	Solyc03g117680.4	Solyc01g107710.2
Solyc04g011610.3	Solyc01g067130.4	Solyc06g007620.3	Solyc11g005840.2	Solyc06g083980.3	Solyc01g094260.4
Solyc07g009020.2	Solyc05g050130.4	Solyc06g050760.1	Solyc05g014510.3	Solyc05g051400.4	Solyc08g078920.2
Solyc02g036450.3	Solyc05g008000.3	Solyc10g081520.1	Solyc04g074870.3	Solyc06g068440.4	Solyc01g095770.3
Solyc10g084880.3	Solyc03g114890.4	Solyc01g103030.3	Solyc07g039340.4	Solyc05g008450.3	Solyc08g016150.1
Solyc03g044220.1	Solyc05g015480.3	Solyc10g005500.3	Solyc02g085630.3	Solyc02g080640.4	Solyc07g006570.4
Solyc05g041920.3	Solyc09g010850.4	Solyc06g066580.4	Solyc12g055980.1	Solyc08g077910.3	Solyc02g086454.1
Solyc01g096910.3	Solyc03g098700.1	Solyc06g067870.3	Solyc11g006030.1	Solyc02g088390.4	Solyc01g112050.3
Solyc01g011495.1	Solyc01g096190.3	Solyc01g096230.4	Solyc10g083180.2	Solyc08g013860.3	Solyc12g094460.2
Solyc03g031590.4	Solyc02g083890.4	Solyc06g048570.3	Solyc04g080100.3	Solyc12g006420.2	Solyc07g032230.3
Solyc09g064720.3	Solyc01g095970.3	Solyc02g069200.3	Solyc03g005410.4	Solyc07g017860.3	Solyc07g056190.3
Solyc08g067590.1	Solyc01g095570.3	Solyc09g008920.3	Solyc08g079590.3	Solyc06g050590.3	Solyc10g085880.1
Solyc12g099160.2	Solyc01g104240.3	Solyc03g113070.4	Solyc01g087870.4	Solyc12g015690.3	Solyc10g083120.3
Solyc06g034020.3	Solyc02g090940.3	Solyc03g096410.1	Solyc08g079300.3	Solyc07g005760.3	Solyc02g065680.3
Solyc01g007890.3	Solyc11g069250.2	Solyc12g056510.3	Solyc10g008330.4	Solyc03g083480.4	Solyc11g012410.2
Solyc12g019140.3	Solyc07g041940.3	Solyc09g083200.4	Solyc10g055190.1	Solyc02g089630.3	Solyc03g115870.3
Solyc01g110500.3	Solyc01g067370.3	Solyc06g076130.3	Solyc02g093020.3	Solyc01g102895.1	Solyc09g011560.3
Solyc09g008913.1	Solyc02g072240.3	Solyc05g008360.1	Solyc10g085380.2	Solyc03g080150.3	Solyc02g070880.1
Solyc05g015610.3	Solyc06g075100.3	Solyc07g009070.4	Solyc11g040140.2	Solyc04g078090.3	Solyc12g019320.2
Solyc07g045040.3	Solyc07g040710.3	Solyc09g005830.1	Solyc09g010230.2	Solyc03g111870.3	Solyc01g108320.3
Solyc06g051850.2	Solyc10g083890.2	Solyc10g011810.4	Solyc03g006490.3	Solyc05g013070.3	Solyc03g019720.4
Solyc08g066860.2	Solyc01g094660.3	Solyc06g076120.2	Solyc08g081780.1	Solyc01g112140.4	Solyc03g113980.3
Solyc06g073587.1	Solyc03g113120.4	Solyc07g053350.4	Solyc02g072220.1	Solyc02g092370.1	Solyc04g007710.3
Solyc03g116900.3	Solyc06g035960.3	Solyc03g005640.1	Solyc05g051850.3	Solyc10g049620.2	Solyc01g107780.4
Solyc07g018270.3	Solyc08g079930.2	Solyc05g013070.3	Solyc05g010120.4	Solyc01g095490.3	Solyc04g074890.2
Solyc07g039340.4	Solyc09g091430.4	Solyc04g009590.4	Solyc01g096960.3	Solyc11g011020.2	Solyc03g121070.3
Solyc09g082560.4	Solyc08g066590.3	Solyc07g042300.1	Solyc03g114890.4	Solyc10g005670.3	Solyc05g055280.2
Solyc09g007680.4	Solyc10g086500.1	Solyc02g084890.3	Solyc04g078040.3	Solyc06g075930.1	Solyc09g082870.3
Solyc01g110110.3	Solyc03g080190.3	Solyc10g007700.3	Solyc01g100490.4	Solyc09g089830.4	Solyc04g079520.3
Solyc11g008390.2	Solyc04g011670.3	Solyc10g080770.3	Solyc08g079080.5	Solyc01g081620.3	Solyc04g078460.3
Solyc10g084790.1	Solyc02g093310.3	Solyc02g088500.1	Solyc04g079510.2	Solyc10g085170.3	Solyc04g015220.4
Solyc10g007110.3	Solyc03g119140.4	Solyc02g090970.1	Solyc07g049135.1	Solyc07g063390.3	Solyc11g006500.2
Solyc09g082980.3	Solyc07g007620.3	Solyc03g006620.3	Solyc10g086780.2	Solyc03g111720.3	Solyc12g056960.2
Solyc02g080480.3	Solyc03g097840.3	Solyc01g090630.4	Solyc08g067480.4	Solyc12g011000.2	Solyc08g080240.3
Solyc09g090600.3	Solyc01g005370.3	Solyc01g091870.3	Solyc09g092767.1	Solyc03g119340.3	Solyc11g066390.2
Solyc05g010590.4	Solyc05g005560.4	Solyc09g009520.3	Solyc03g025830.4	Solyc11g069380.2	Solyc06g035490.3
Solyc06g054280.1	Solyc01g097340.3	Solyc11g007590.3	Solyc10g044965.1	Solyc02g063523.1	Solyc07g005440.1
Solyc08g079080.5	Solyc04g079070.4	Solyc02g065000.1	Solyc02g087870.3	Solyc09g014590.3	Solyc08g082110.4
Solyc02g032030.1	Solyc06g060500.1	Solyc01g006310.3	Solyc01g095280.4	Solyc06g051030.3	Solyc07g061970.3
Solyc05g010813.1	Solyc05g013750.3	Solyc03g007310.3	Solyc02g090640.4	Solyc01g098500.3	Solyc04g081530.1
Solyc01g087250.3	Solyc10g076510.2	Solyc11g065020.3	Solyc05g016390.4	Solyc01g105060.3	Solyc03g117330.4
Solyc08g075830.4	Solyc12g006860.2	Solyc10g005480.3	Solyc01g100020.4	Solyc10g005480.3	Solyc08g014610.4
Solyc10g006920.3	Solyc12g099130.2	Solyc02g093670.3	Solyc11g012660.2	Solyc06g074780.1	Solyc12g007030.3
Solyc08g041700.1	Solyc08g065380.3	Solyc04g077920.3	Solyc02g021640.3	Solyc05g009530.3	Solyc01g109500.4
Solyc08g048450.4	Solyc07g018010.3	Solyc08g066650.3	Solyc02g066960.3	Solyc04g047720.4	Solyc06g048570.3
Solyc01g081610.3	Solyc04g054760.3	Solyc07g052470.3	Solyc07g052540.3	Solyc07g047740.3	Solyc12g014310.2
Solyc02g079570.4	Solyc10g006010.3	Solyc02g078670.3	Solyc02g071620.3	Solyc01g102700.4	Solyc04g015070.3
Solyc09g075360.4	Solyc03g113520.3	Solyc12g056960.2	Solyc03g083650.4	Solyc10g083210.2	Solyc07g064240.4
Solyc08g079300.3	Solyc06g072810.4	Solyc02g077060.2	Solyc07g005380.4	Solyc02g090080.1	Solyc03g123800.3
Solyc01g105200.2	Solyc04g078110.1	Solyc12g011455.1	Solyc01g102380.5.1	Solyc08g078300.4	Solyc02g092990.1
Solyc12g097080.2	Solyc07g043150.1	Solyc09g074050.3	Solyc05g056020.3	Solyc02g086452.1	Solyc06g062960.3
Solyc10g074900.2	Solyc11g066590.2	Solyc11g069050.2	Solyc07g049200.4	Solyc05g005070.2	Solyc01g107290.3
Solyc01g057910.3	Solyc12g005370.2	Solyc11g011890.2	Solyc01g100240.3	Solyc09g090730.2	Solyc01g009780.3
Solyc04g071540.4	Solyc07g044750.3	Solyc05g006740.4	Solyc04g078270.3	Solyc02g080410.3	Solyc03g121420.4
Solyc12g017230.2	Solyc07g054500.4	Solyc12g005590.2	Solyc01g110890.1	Solyc01g095070.4	Solyc02g092460.3
Solyc12g096420.2	Solyc11g066160.1	Solyc08g077770.3	Solyc12g099160.2	Solyc11g011210.2	Solyc04g009800.3
Solyc02g078460.3	Solyc09g059430.3	Solyc03g090990.1	Solyc05g007640.3	Solyc05g012260.3	Solyc06g074790.2
Solyc02g079100.3	Solyc06g054490.3	Solyc03g097920.1	Solyc01g010880.3	Solyc06g068960.1	Solyc06g076300.3
Solyc12g010680.3	Solyc02g093410.4	Solyc01g111430.2	Solyc01g102680.4	Solyc08g078950.3	Solyc10g055650.2
Solyc03g120020.4	Solyc02g092460.3	Solyc06g065430.3	Solyc05g046000.4	Solyc07g044980.3	Solyc03g083680.1
Solyc09g009690.3	Solyc08g067620.2	Solyc03g043660.3	Solyc02g085120.3	Solyc08g077930.3	Solyc09g031517.1
Solyc10g080410.3	Solyc05g056370.4	Solyc01g109560.3	Solyc11g071720.2	Solyc04g080190.3	Solyc05g053620.3
Solyc10g007930.4	Solyc01g091320.3	Solyc01g081570.3	Solyc11g007690.3	Solyc10g007700.3	Solyc06g069400.4
Solyc04g048950.4	Solyc10g081390.1	Solyc02g068680.1	Solyc09g010420.4	Solyc04g054480.3	Solyc10g018150.2
Solyc07g043120.1	Solyc01g106580.3	Solyc01g101100.4	Solyc04g079880.4	Solyc10g084280.2	Solyc10g045420.3
Solyc09g009540.4	Solyc07g055350.4	Solyc06g065440.1	Solyc06g051630.5.1	Solyc03g006070.3	Solyc04g015120.3
Solyc01g101070.3	Solyc08g079980.1	Solyc01g010080.3	Solyc06g075100.3	Solyc02g093090.1	Solyc07g049730.3
Solyc03g026080.3	Solyc09g074850.4	Solyc03g116260.3	Solyc05g048780.1	Solyc04g063230.3	Solyc02g080820.3
Solyc10g032565.1	Solyc03g117450.1	Solyc09g074300.1	Solyc02g064830.4	Solyc02g092820.4	Solyc10g074690.2
Solyc01g088160.4	Solyc11g010790.1	Solyc07g008280.4	Solyc05g006220.3	Solyc05g056080.4	Solyc01g098610.4
Solyc08g065670.4	Solyc08g029000.3	Solyc02g091520.3	Solyc01g110150.2	Solyc04g077620.1	Solyc07g053170.4
Solyc07g055710.3	Solyc08g081180.3	Solyc03g078380.1	Solyc03g096050.3	Solyc12g098980.2	Solyc09g090360.3
Solyc02g069190.4	Solyc12g056674.1	Solyc06g076080.3	Solyc09g075750.1	Solyc03g093510.2	Solyc04g064500.4
Solyc03g006560.3	Solyc07g041230.3	Solyc09g055570.3	Solyc12g089180.2	Solyc02g082140.3	Solyc02g083870.3
Solyc02g085300.4	Solyc08g014130.3	Solyc12g015690.3	Solyc04g050440.3	Solyc11g069700.2	Solyc02g080450.1
Solyc06g074240.3	Solyc01g104460.4	Solyc04g079120.3	Solyc08g082640.2	Solyc08g066890.4	Solyc03g097840.3
Solyc06g074500.2	Solyc08g008410.3	Solyc08g078910.1	Solyc05g009960.4	Solyc03g120450.4	Solyc04g077270.4
Solyc10g078610.1	Solyc08g077910.3	Solyc11g073140.2	Solyc03g019690.1	Solyc03g112910.3	Solyc02g093230.4
Solyc03g113870.1	Solyc04g080100.3	Solyc12g042890.2	Solyc07g042460.2	Solyc06g069190.4	Solyc01g080230.3
Solyc02g071070.3	Solyc01g112220.4	Solyc03g112200.1	Solyc02g080050.1	Solyc08g065480.3	Solyc08g076390.3
Solyc09g090005.1	Solyc07g006560.3	Solyc01g073820.4	Solyc04g040120.1	Solyc01g066520.3	Solyc10g084800.2
Solyc12g005787.1	Solyc11g069540.3	Solyc07g056470.3	Solyc03g114760.3	Solyc04g074770.2	Solyc08g067620.2
Solyc01g006585.1	Solyc03g120750.3	Solyc12g056530.2	Solyc08g061490.3	Solyc05g005150.1	Solyc00g244300.1
Solyc01g102680.4	Solyc01g097680.2	Solyc11g008890.2	Solyc07g007620.3	Solyc04g082270.3	Solyc06g030470.4
Solyc03g123760.3	Solyc05g053120.1	Solyc04g012160.4	Solyc06g035710.1	Solyc01g098590.3	Solyc01g008330.4
Solyc01g099340.3	Solyc07g047770.4	Solyc02g093860.3	Solyc03g078500.3	Solyc08g067610.3	Solyc03g098010.3
Solyc02g081080.3	Solyc01g080750.3	Solyc11g069030.3	Solyc07g041940.3	Solyc07g008980.3	Solyc03g096290.3
Solyc06g060710.4	Solyc02g090080.1	Solyc03g116030.4	Solyc04g071990.3	Solyc11g068570.1	Solyc07g065250.3
Solyc02g067560.1	Solyc12g094410.3	Solyc11g011020.2	Solyc09g072590.3	Solyc02g078530.3	Solyc06g062540.3
Solyc07g061890.1	Solyc03g006250.2	Solyc01g080230.3	Solyc08g077110.4	Solyc03g071850.1	Solyc02g081430.3
Solyc01g107220.2	Solyc02g091000.4	Solyc05g052310.3	Solyc10g078240.2	Solyc03g121960.3	Solyc03g093410.3
Solyc09g015670.3	Solyc11g072920.2	Solyc01g112260.4	Solyc06g076060.1	Solyc04g064530.1	Solyc04g049670.4
Solyc03g007360.3	Solyc05g018403.1	Solyc09g082210.4	Solyc12g100110.1	Solyc01g097920.3	Solyc02g069370.3
Solyc11g073200.2	Solyc08g079230.1	Solyc07g055990.3	Solyc08g077180.3	Solyc03g031800.3	Solyc01g098690.2
Solyc09g082760.3	Solyc01g094910.3	Solyc02g068530.4	Solyc09g064720.3	Solyc09g065240.3	Solyc08g076870.1
Solyc11g065830.2	Solyc02g077040.4	Solyc06g005320.1	Solyc02g079570.4	Solyc04g049920.4	Solyc09g097870.4
Solyc02g032860.3	Solyc03g117490.4	Solyc06g072050.4	Solyc01g079960.2	Solyc07g006265.1	Solyc02g091193.1
Solyc11g073010.1	Solyc10g085100.2	Solyc02g063030.4	Solyc07g065927.1	Solyc10g047240.2	Solyc06g007980.4
Solyc01g107900.3	Solyc11g007770.2	Solyc05g005870.3	Solyc05g014710.4	Solyc11g067280.2	Solyc02g014870.4
Solyc10g049280.2	Solyc02g087770.3	Solyc06g076030.3	Solyc05g018130.3	Solyc01g087580.3	Solyc10g011810.4
Solyc12g011030.3	Solyc07g043550.3	Solyc11g071990.2	Solyc01g097680.2	Solyc08g005090.2	Solyc09g089680.4
Solyc11g045110.3	Solyc03g116760.3	Solyc03g114600.4	Solyc03g083360.3	Solyc02g083850.3	Solyc02g092000.3
Solyc04g079830.2	Solyc01g005900.2	Solyc02g087000.4	Solyc10g006610.4	Solyc07g062810.4	Solyc08g065380.3
Solyc06g082020.4	Solyc07g054490.3	Solyc04g077670.3	Solyc02g089850.3	Solyc05g009610.1	Solyc01g098580.3
Solyc06g065600.1	Solyc04g008820.3	Solyc12g009020.2	Solyc06g054630.3	Solyc11g071990.2	Solyc12g098320.3
Solyc02g091725.1	Solyc10g054010.1	Solyc05g011940.4	Solyc08g067080.3	Solyc06g069040.4	Solyc09g007940.3
Solyc03g007530.3	Solyc05g005520.1	Solyc12g011090.3	Solyc11g008200.2	Solyc08g008460.2	Solyc12g098640.3
Solyc02g090640.4	Solyc06g073560.4	Solyc02g062550.3	Solyc10g017570.3	Solyc02g086456.1	Solyc10g012080.4
Solyc03g123400.1	Solyc02g076660.3	Solyc03g116070.1	Solyc03g091010.1	Solyc01g081610.3	Solyc02g091930.3
Solyc02g065650.1	Solyc12g036160.3	Solyc12g010010.2	Solyc07g009410.4	Solyc07g041750.3	Solyc02g077370.1
Solyc09g011510.2	Solyc05g050870.4	Solyc04g080560.2	Solyc11g072623.1	Solyc09g008500.3	Solyc06g054310.1
Solyc06g034010.1	Solyc11g011190.1	Solyc07g063070.1	Solyc02g090470.4	Solyc05g054170.4	Solyc01g073740.4
Solyc01g079160.4	Solyc01g111230.3	Solyc06g005920.3	Solyc11g030720.2	Solyc02g091820.3	Solyc02g091250.1
Solyc02g081050.4	Solyc02g038817.1	Solyc10g086520.2	Solyc03g121540.3	Solyc12g057110.2	Solyc06g051010.1
Solyc11g065030.3	Solyc01g108680.4	Solyc01g068410.4	Solyc06g064870.4	Solyc10g077030.2	Solyc03g120040.3
Solyc01g073770.2	Solyc03g115870.3	Solyc12g098770.2	Solyc01g110110.3	Solyc02g068530.4	Solyc09g007660.1
Solyc05g009720.3	Solyc01g097040.4	Solyc01g107720.3	Solyc11g069750.3	Solyc07g014670.3	Solyc01g111350.3
Solyc03g124020.1	Solyc01g088310.3	Solyc04g016260.3	Solyc01g105630.4	Solyc02g077240.4	Solyc01g097810.3
Solyc01g110060.3	Solyc02g065610.3	Solyc01g010290.4	Solyc12g056920.3	Solyc06g062340.3	Solyc05g050560.1
Solyc01g091310.3	Solyc01g100240.3	Solyc09g010200.4	Solyc03g005260.3	Solyc01g087850.2	Solyc03g114320.4
Solyc11g066880.2	Solyc02g088830.4	Solyc09g010780.3	Solyc09g092480.1	Solyc01g101100.4	Solyc08g079630.3
Solyc09g020190.3	Solyc03g121660.3	Solyc02g088240.4	Solyc01g010310.4	Solyc01g087570.2	Solyc02g077040.4
Solyc06g062990.3	Solyc12g098540.2	Solyc06g072840.3	Solyc02g076660.3	Solyc10g081920.2	Solyc03g123570.3
Solyc06g074550.3	Solyc04g082480.3	Solyc08g036660.4	Solyc11g069030.3	Solyc09g065890.4	Solyc06g069470.3
Solyc02g090600.2	Solyc04g008150.3	Solyc03g120890.3	Solyc04g071150.3	Solyc01g088480.3	Solyc03g119520.4
Solyc11g068570.1	Solyc07g006680.1	Solyc10g037980.2	Solyc02g080480.3	Solyc09g065750.3	Solyc07g008560.3
Solyc08g076490.2	Solyc05g054230.4	Solyc04g077780.3	Solyc10g076480.2	Solyc05g005540.4	Solyc02g069180.4
Solyc11g007530.2	Solyc01g096620.4	Solyc09g091910.2	Solyc02g082550.3	Solyc12g005370.2	Solyc01g090300.2
Solyc06g084370.1	Solyc05g052450.3	Solyc05g056290.4	Solyc03g091030.1	Solyc08g008420.3	Solyc04g011770.2
Solyc10g080480.2	Solyc11g012700.2	Solyc06g084410.4	Solyc03g034120.3	Solyc01g081270.2	Solyc06g036350.3
Solyc02g092770.3	Solyc01g107540.4	Solyc09g072820.4	Solyc04g057940.4	Solyc02g093310.3	Solyc01g088570.3
Solyc12g014070.2	Solyc08g067610.3	Solyc02g083670.4	Solyc09g010470.3	Solyc10g005500.3	Solyc07g063200.3
Solyc07g053220.2	Solyc06g065560.2	Solyc09g089680.4	Solyc12g006880.2	Solyc03g032000.4	Solyc09g011190.1
Solyc03g043740.4	Solyc03g034220.3	Solyc02g091590.4	Solyc09g075580.1	Solyc06g066590.4	Solyc02g077780.3
Solyc04g005810.3	Solyc07g061880.3	Solyc09g010970.4	Solyc08g081180.3	Solyc03g118640.3	Solyc04g016260.3
Solyc04g080670.3	Solyc03g080030.4	Solyc02g094560.3	Solyc04g064630.3	Solyc07g061950.4	Solyc10g078340.2
Solyc11g071280.2	Solyc06g051520.3	Solyc02g072220.1	Solyc07g008420.3	Solyc02g093630.3	Solyc02g079230.3
Solyc11g012360.2	Solyc12g015970.3	Solyc07g045100.1	Solyc01g060180.4	Solyc07g054710.2	Solyc03g097680.4
Solyc03g034057.1	Solyc08g062950.4	Solyc01g102700.4	Solyc03g005640.1	Solyc07g009080.4	Solyc06g076630.3
Solyc11g040140.2	Solyc08g005000.4	Solyc09g074360.4	Solyc03g097670.4	Solyc12g099130.2	Solyc10g076610.2
Solyc01g111960.3	Solyc09g065750.3	Solyc07g017860.3	Solyc06g066110.1	Solyc09g061890.3	Solyc06g050720.3
Solyc10g079070.2	Solyc03g083840.3	Solyc04g010270.1	Solyc10g083300.2	Solyc12g006830.2	Solyc09g075450.3
Solyc03g093430.3	Solyc04g078990.4	Solyc03g083320.4	Solyc08g066720.3	Solyc06g054250.4	Solyc04g055090.1
Solyc06g007960.4	Solyc09g075330.4	Solyc01g109390.3	Solyc03g096780.1	Solyc08g065220.3	Solyc10g078600.3
Solyc06g068450.3	Solyc02g092000.3	Solyc07g047740.3	Solyc07g006800.1	Solyc10g008730.3	Solyc11g018774.1
Solyc09g066010.3	Solyc07g009020.2	Solyc08g082950.4	Solyc10g006010.3	Solyc10g080230.2	Solyc07g056420.4
Solyc04g057890.3	Solyc06g075220.1	Solyc01g096820.4	Solyc06g018100.4	Solyc03g113350.3	Solyc11g006770.3
Solyc01g091920.2	Solyc03g044220.1	Solyc10g008320.1	Solyc02g088500.1	Solyc05g056540.4	Solyc07g043490.1
Solyc06g007800.4	Solyc05g041920.3	Solyc04g074290.3	Solyc12g094390.1	Solyc09g064200.4	Solyc12g009410.2
Solyc08g066800.4	Solyc01g011495.1	Solyc05g008810.4	Solyc08g079780.2	Solyc05g008810.4	Solyc03g117680.4
Solyc05g046000.4	Solyc03g031590.4	Solyc01g060180.4	Solyc07g065660.4	Solyc01g103170.4	Solyc02g077750.4
Solyc10g011930.1	Solyc12g099160.2	Solyc02g071740.3	Solyc02g094190.3	Solyc09g007760.4	Solyc01g066980.3
Solyc01g005940.4	Solyc01g073670.3	Solyc03g123460.4	Solyc04g080420.4	Solyc06g007440.4	Solyc07g009280.3
Solyc06g005310.3	Solyc01g079980.3	Solyc03g123610.4	Solyc02g071070.3	Solyc06g048700.1	Solyc05g051400.4
Solyc03g005130.3	Solyc01g007890.3	Solyc04g080720.4	Solyc01g079980.3	Solyc03g114600.4	Solyc05g008450.3
Solyc11g071720.2	Solyc04g074670.4	Solyc02g071560.4	Solyc08g076960.1	Solyc04g005100.3	Solyc02g080640.4
Solyc04g078860.4	Solyc12g019140.3	Solyc08g065190.3	Solyc06g054410.4	Solyc04g072034.1	Solyc08g077910.3
Solyc04g074870.3	Solyc02g091820.3	Solyc02g084950.3	Solyc04g077240.4	Solyc09g074230.4	Solyc02g088390.4
Solyc12g100230.1	Solyc03g114760.3	Solyc10g076610.2	Solyc01g010260.3	Solyc04g080730.3	Solyc08g013860.3
Solyc05g008130.4	Solyc06g053430.4	Solyc03g080150.3	Solyc10g085400.3	Solyc07g049450.3	Solyc12g006420.2
Solyc02g032100.4	Solyc09g008913.1	Solyc01g080890.2	Solyc10g006920.3	Solyc12g005590.2	Solyc07g017860.3
Solyc03g113570.1	Solyc05g007640.3	Solyc08g041770.3	Solyc01g090800.3	Solyc03g071620.2	Solyc06g050590.3
Solyc11g072930.3	Solyc02g092210.1	Solyc06g071280.4	Solyc01g101070.3	Solyc03g093060.1	Solyc12g015690.3
Solyc04g040120.1	Solyc06g051850.2	Solyc10g081500.1	Solyc08g005000.4	Solyc07g040890.1	Solyc07g005760.3
Solyc02g067410.2	Solyc07g045040.3	Solyc11g013000.2	Solyc12g036150.1	Solyc03g007920.4	Solyc03g083480.4
Solyc07g052540.3	Solyc09g089780.3	Solyc04g010250.3	Solyc01g091200.4	Solyc09g091910.2	Solyc02g089630.3
Solyc05g005540.4	Solyc03g123390.4	Solyc10g084950.3	Solyc02g068300.3	Solyc11g012980.1	Solyc02g091730.3
Solyc05g050280.3	Solyc06g082210.1	Solyc04g077850.3	Solyc01g090320.4	Solyc04g081200.3	Solyc01g102895.1
Solyc01g099980.4	Solyc06g073587.1	Solyc10g083230.1	Solyc02g081300.3	Solyc01g091570.3	Solyc03g080150.3
Solyc12g011060.3	Solyc03g116900.3	Solyc09g014380.3	Solyc02g022850.1	Solyc02g080670.3	Solyc04g078090.3
Solyc07g042460.2	Solyc07g018270.3	Solyc02g081240.1	Solyc08g067310.1	Solyc01g008220.3	Solyc01g100520.3
Solyc10g083860.3	Solyc12g094390.1	Solyc01g005390.3	Solyc04g007250.1	Solyc07g053350.4	Solyc02g090400.4
Solyc03g113040.4	Solyc11g011170.2	Solyc06g072350.3	Solyc01g094130.2	Solyc02g083420.3	Solyc05g013070.3
Solyc05g010516.1	Solyc01g110110.3	Solyc11g011610.2	Solyc10g081390.1	Solyc03g113040.4	Solyc01g112140.4
Solyc11g051060.2	Solyc10g084790.1	Solyc02g068460.1	Solyc03g112800.2	Solyc04g080570.3	Solyc01g095490.3
Solyc01g104820.4	Solyc12g094430.1	Solyc12g088400.1	Solyc02g087410.4	Solyc09g082760.3	Solyc11g011020.2
Solyc02g021680.3	Solyc10g086220.2	Solyc08g006460.3	Solyc01g091830.3	Solyc06g007620.3	Solyc10g005670.3
Solyc03g019850.3	Solyc10g007110.3	Solyc01g100270.4	Solyc04g005810.3	Solyc08g075340.3	Solyc09g089830.4
Solyc01g112190.3	Solyc12g009650.2	Solyc11g069800.1	Solyc02g063170.3	Solyc03g082500.4	Solyc01g090910.3
Solyc11g067000.3	Solyc09g082980.3	Solyc08g006100.4	Solyc10g084790.1	Solyc09g072700.4	Solyc01g005440.4
Solyc01g100980.4	Solyc02g080480.3	Solyc03g119340.3	Solyc04g056590.3	Solyc12g005450.1	Solyc01g081620.3
Solyc10g006640.3	Solyc09g090600.3	Solyc02g080510.1	Solyc09g007140.4	Solyc11g064950.3	Solyc10g085170.3
Solyc04g006950.4	Solyc03g117270.1	Solyc01g110370.4	Solyc02g064960.3	Solyc02g087880.3	Solyc11g006090.3
Solyc01g108540.3	Solyc05g010590.4	Solyc03g044300.3	Solyc09g059460.4	Solyc04g010270.1	Solyc07g063390.3
Solyc03g096790.3	Solyc08g028780.1	Solyc03g112220.1	Solyc01g150101.1	Solyc07g066580.3	Solyc02g070020.1
Solyc01g010260.3	Solyc01g104880.3	Solyc03g025390.3	Solyc03g083840.3	Solyc08g082160.3	Solyc12g011000.2
Solyc01g109170.3	Solyc03g007290.4	Solyc06g006110.3	Solyc05g041140.4	Solyc07g009435.1	Solyc03g111720.3
Solyc09g008590.4	Solyc02g032030.1	Solyc04g074310.4	Solyc04g015340.3	Solyc06g007960.4	Solyc03g119340.3
Solyc08g065710.2	Solyc01g014840.3	Solyc02g089840.3	Solyc08g014240.4	Solyc02g078150.4	Solyc08g081230.1
Solyc05g054050.4	Solyc08g075830.4	Solyc09g019980.3	Solyc02g071200.4	Solyc12g098770.2	Solyc02g063523.1
Solyc01g006380.2	Solyc10g006920.3	Solyc03g098030.3	Solyc04g011540.4	Solyc12g017350.2	Solyc11g069380.2
Solyc01g100020.4	Solyc08g041700.1	Solyc01g105310.3	Solyc03g096870.3	Solyc01g102330.3	Solyc09g014590.3
Solyc09g082630.3	Solyc02g082740.1	Solyc03g007920.4	Solyc03g091035.1	Solyc10g005630.3	Solyc06g051030.3
Solyc06g051860.3	Solyc08g076960.1	Solyc09g082530.3	Solyc05g006740.4	Solyc02g062600.3	Solyc07g006500.3
Solyc05g052275.1	Solyc01g081610.3	Solyc10g078530.2	Solyc03g120020.4	Solyc07g008280.4	Solyc01g098500.3
Solyc10g085500.2	Solyc01g080020.2	Solyc10g055230.1	Solyc05g050380.4	Solyc04g015800.1	Solyc10g005480.3
Solyc02g005180.3	Solyc02g079570.4	Solyc03g005660.4	Solyc02g080830.1	Solyc11g006720.2	Solyc01g105060.3
Solyc07g054220.1	Solyc08g079300.3	Solyc12g017340.1	Solyc04g007900.3	Solyc06g075850.1	Solyc06g074780.1
Solyc06g066710.1	Solyc12g099120.3	Solyc04g072940.4	Solyc04g016060.1	Solyc01g096670.4	Solyc05g009530.3
Solyc05g055320.3	Solyc01g105200.2	Solyc02g083380.3	Solyc11g066520.3	Solyc07g062310.4	Solyc04g047720.4
Solyc05g050730.1	Solyc10g074900.2	Solyc02g071950.1	Solyc11g008810.2	Solyc03g116700.4	Solyc07g047740.3
Solyc03g078500.3	Solyc09g075350.4	Solyc03g120120.3	Solyc01g006660.3	Solyc06g060620.4	Solyc01g102700.4
Solyc01g097230.4	Solyc01g103470.2	Solyc02g091193.1	Solyc10g080130.3	Solyc12g035400.2	Solyc10g083210.2
Solyc04g078340.3	Solyc08g078940.1	Solyc01g081540.4	Solyc10g078580.1	Solyc05g007490.3	Solyc11g067230.2
Solyc03g098720.3	Solyc02g081730.3	Solyc06g060090.3	Solyc05g047580.4	Solyc08g082755.1	Solyc02g090080.1
Solyc01g005000.3	Solyc04g071540.4	Solyc01g080960.4	Solyc09g091960.3	Solyc01g111960.3	Solyc02g086452.1
Solyc02g082850.3	Solyc09g075730.3	Solyc05g005850.4	Solyc01g091870.3	Solyc03g123610.4	Solyc05g005070.2
Solyc04g057940.4	Solyc09g009690.3	Solyc08g014120.3	Solyc03g006060.3	Solyc10g081160.2	Solyc09g090730.2
Solyc03g119820.1	Solyc10g080410.3	Solyc04g055200.3	Solyc12g010170.2	Solyc04g051360.3	Solyc02g080410.3
Solyc03g006000.3	Solyc02g080220.3	Solyc04g077010.4	Solyc12g013610.2	Solyc08g041980.3	Solyc05g012260.3
Solyc06g150133.1	Solyc09g083360.3	Solyc09g009510.4	Solyc07g007550.3	Solyc01g079940.4	Solyc06g068960.1
Solyc08g068960.3	Solyc01g103650.3	Solyc11g073060.3	Solyc07g009050.3	Solyc06g076080.3	Solyc01g079600.4
Solyc07g049240.3	Solyc05g015840.3	Solyc10g055190.1	Solyc04g078710.3	Solyc11g008890.2	Solyc04g051200.2
Solyc07g063830.3	Solyc12g056460.3	Solyc03g115930.3	Solyc03g032040.3	Solyc09g074300.1	Solyc02g070440.3
Solyc03g096820.4	Solyc09g009540.4	Solyc09g013150.4	Solyc08g062180.3	Solyc04g077670.3	Solyc12g099660.2
Solyc09g089790.3	Solyc08g063040.4	Solyc02g090460.2	Solyc07g052530.3	Solyc12g088970.1	Solyc08g078950.3
Solyc02g063410.3	Solyc02g064960.3	Solyc08g066840.3	Solyc12g036160.3	Solyc08g006790.4	Solyc02g069910.2
Solyc06g082420.4	Solyc01g101070.3	Solyc02g083820.1	Solyc03g093650.3	Solyc08g082620.3	Solyc07g044980.3
Solyc07g052530.3	Solyc08g014420.4	Solyc10g085170.3	Solyc09g075370.3	Solyc03g116070.1	Solyc09g066490.4
Solyc03g005480.4	Solyc09g009040.3	Solyc01g098500.3	Solyc06g082250.1	Solyc03g113520.3	Solyc08g077930.3
Solyc03g031920.3	Solyc02g071700.3	Solyc07g006630.4	Solyc11g007970.2	Solyc10g055820.3	Solyc04g080190.3
Solyc08g006330.3	Solyc09g010470.3	Solyc05g053960.3	Solyc01g094790.3	Solyc08g076180.3	Solyc10g007700.3
Solyc12g006997.1	Solyc04g025990.3	Solyc05g050620.2	Solyc03g059260.4	Solyc02g065610.3	Solyc04g054480.3
Solyc12g010200.2	Solyc10g032565.1	Solyc06g060070.3	Solyc11g068600.1	Solyc02g087060.4	Solyc10g084280.2
Solyc02g084940.1	Solyc08g065670.4	Solyc10g078740.2	Solyc10g038080.3	Solyc03g112700.1	Solyc02g093090.1
Solyc05g014490.3	Solyc02g069190.4	Solyc03g059140.4	Solyc12g057070.2	Solyc09g055570.3	Solyc01g080010.2
Solyc06g005070.3	Solyc08g068630.4	Solyc02g083730.4	Solyc12g056000.1	Solyc01g110060.3	Solyc03g115990.3
Solyc06g082030.3	Solyc03g006560.3	Solyc07g052480.3	Solyc06g083470.4	Solyc12g009020.2	Solyc02g092820.4
Solyc12g010550.1	Solyc09g064870.3	Solyc07g054830.4	Solyc06g073615.1	Solyc06g075360.3	Solyc05g056080.4
Solyc03g120000.3	Solyc02g083760.4	Solyc01g109200.4	Solyc01g107080.3	Solyc11g040150.2	Solyc11g073238.1
Solyc08g074490.4	Solyc06g074240.3	Solyc02g085933.1	Solyc05g051800.3	Solyc10g078740.2	Solyc12g098980.2
Solyc10g074890.2	Solyc08g060970.4	Solyc03g098710.1	Solyc09g075860.3	Solyc09g014240.4	Solyc03g093510.2
Solyc03g118740.3	Solyc09g082720.3	Solyc10g074826.1	Solyc07g052250.4	Solyc02g068460.1	Solyc08g066890.4
Solyc02g066960.3	Solyc06g074500.2	Solyc06g053930.3	Solyc02g083630.3	Solyc10g005000.4	Solyc03g120450.4
Solyc08g080010.1	Solyc10g078610.1	Solyc03g112700.1	Solyc04g064760.3	Solyc01g107860.3	Solyc03g112910.3
Solyc09g092410.4	Solyc05g050550.4	Solyc01g087850.2	Solyc04g076970.3	Solyc07g047780.3	Solyc01g109720.3
Solyc04g080680.4	Solyc02g071070.3	Solyc06g005330.3	Solyc01g087610.3	Solyc01g006830.3	Solyc06g069190.4
Solyc03g026120.3	Solyc09g090005.1	Solyc03g082530.1	Solyc09g091700.4	Solyc03g044100.4	Solyc08g074550.3
Solyc01g094130.2	Solyc01g006585.1	Solyc03g025350.3	Solyc01g104110.4	Solyc10g045100.2	Solyc06g007120.3
Solyc05g052610.3	Solyc01g102680.4	Solyc11g010400.3	Solyc04g063370.3	Solyc12g006860.2	Solyc01g106060.3
Solyc08g014560.3	Solyc02g068300.3	Solyc12g042360.3	Solyc02g067410.2	Solyc09g014525.1	Solyc08g065480.3
Solyc02g081330.4	Solyc01g099340.3	Solyc02g030243.1	Solyc01g107220.2	Solyc10g079810.1	Solyc01g066520.3
Solyc04g007270.3	Solyc10g086680.1	Solyc01g096140.3	Solyc04g079640.3	Solyc10g051020.2	Solyc02g079170.3
Solyc04g071150.3	Solyc06g060710.4	Solyc09g018230.1	Solyc10g078500.1	Solyc04g071600.3	Solyc04g074770.2
Solyc01g090680.3	Solyc02g067560.1	Solyc03g006860.3	Solyc04g071940.3	Solyc12g056800.2	Solyc01g066050.3
Solyc01g094140.3	Solyc04g016270.2	Solyc02g082170.3	Solyc12g100220.2	Solyc02g090460.2	Solyc04g082270.3
Solyc09g005210.4	Solyc02g092140.1	Solyc04g015800.1	Solyc01g097550.4	Solyc01g096460.2	Solyc01g098590.3
Solyc08g007540.3	Solyc02g082550.3	Solyc08g007430.2	Solyc04g071920.2	Solyc11g010780.1	Solyc08g067610.3
Solyc12g043150.3	Solyc01g107220.2	Solyc10g081850.3	Solyc02g071950.1	Solyc11g072200.2	Solyc07g008980.3
Solyc02g068590.3	Solyc11g017270.2	Solyc09g011560.3	Solyc06g068670.3	Solyc01g005160.4	Solyc11g068570.1
Solyc01g009505.1	Solyc03g097670.4	Solyc08g044510.4	Solyc01g079150.4	Solyc10g074920.2	Solyc02g078530.3
Solyc02g079440.3	Solyc03g007360.3	Solyc09g005630.3	Solyc02g005180.3	Solyc01g098700.4	Solyc03g071850.1
Solyc06g069370.4	Solyc08g082750.3	Solyc05g025820.4	Solyc10g080100.3	Solyc01g094550.3	Solyc03g121960.3
Solyc01g094270.3	Solyc09g082760.3	Solyc06g062960.3	Solyc11g018800.3	Solyc06g066520.1	Solyc04g064530.1
Solyc05g009960.4	Solyc02g032860.3	Solyc07g006570.4	Solyc11g072480.2	Solyc05g054470.3	Solyc03g097230.1
Solyc02g091140.3	Solyc06g048940.4	Solyc07g065220.3	Solyc11g071560.2	Solyc08g080010.1	Solyc01g097920.3
Solyc02g089120.4	Solyc01g079940.4	Solyc07g008030.3	Solyc04g005130.3	Solyc03g113790.4	Solyc01g092950.3
Solyc01g009760.3	Solyc11g073010.1	Solyc10g007600.3	Solyc08g062330.3	Solyc03g093890.3	Solyc03g031800.3
Solyc05g052130.3	Solyc01g107900.3	Solyc03g091035.1	Solyc02g063330.3	Solyc08g065710.2	Solyc09g065240.3
Solyc12g100220.2	Solyc10g049280.2	Solyc08g080750.4	Solyc06g054280.1	Solyc06g009110.3	Solyc01g079610.3
Solyc01g108910.4	Solyc12g011030.3	Solyc09g097950.3	Solyc02g070200.3	Solyc12g005787.1	Solyc04g049920.4
Solyc08g079780.2	Solyc04g079830.2	Solyc07g064820.1	Solyc05g006855.1	Solyc09g082530.3	Solyc10g047240.2
Solyc12g010800.2	Solyc06g065600.1	Solyc05g009890.1	Solyc01g005320.2	Solyc10g076510.2	Solyc09g073030.4
Solyc08g080950.1	Solyc04g071120.3	Solyc02g091730.3	Solyc08g066740.3	Solyc03g111290.2	Solyc11g067280.2
Solyc03g020060.3	Solyc03g123400.1	Solyc01g010020.3	Solyc12g056450.2	Solyc07g053480.4	Solyc01g087580.3
Solyc02g088480.3	Solyc03g117470.3	Solyc07g006610.3	Solyc11g072750.3	Solyc07g005100.4	Solyc08g005090.2
Solyc09g010920.1	Solyc05g051850.3	Solyc09g011500.3	Solyc03g007380.2	Solyc04g005490.3	Solyc08g065610.3
Solyc01g099210.3	Solyc09g011510.2	Solyc06g072650.1	Solyc01g005940.4	Solyc03g117810.4	Solyc02g083850.3
Solyc02g091360.1	Solyc06g034010.1	Solyc09g074230.4	Solyc04g050490.4	Solyc07g042300.1	Solyc07g062810.4
Solyc12g089320.3	Solyc06g072830.4	Solyc05g005070.2	Solyc05g015480.3	Solyc12g056530.2	Solyc05g009610.1
Solyc04g076480.3	Solyc12g042480.3	Solyc08g082640.2	Solyc08g005560.3	Solyc09g082890.2	Solyc06g069040.4
Solyc09g074210.3	Solyc01g079160.4	Solyc03g031800.3	Solyc12g097090.3	Solyc12g096060.2	Solyc11g071990.2
Solyc05g008530.3	Solyc02g081050.4	Solyc08g059710.4	Solyc04g072280.3	Solyc08g075970.3	Solyc08g008460.2
Solyc06g073520.3	Solyc10g083180.2	Solyc02g090890.4	Solyc07g043230.3	Solyc01g103650.3	Solyc02g086456.1
Solyc01g006690.4	Solyc04g074890.2	Solyc12g055700.3	Solyc08g066050.3	Solyc07g049180.3	Solyc01g081610.3
Solyc05g009620.4	Solyc02g090380.4	Solyc04g006940.4	Solyc10g078330.2	Solyc01g111260.2	Solyc07g041750.3
Solyc03g026370.1	Solyc01g107560.3	Solyc02g077470.4	Solyc02g069200.3	Solyc05g054710.3	Solyc09g008500.3
Solyc02g069020.3	Solyc02g077000.3	Solyc09g007420.4	Solyc11g010710.2	Solyc12g011023.1	Solyc05g054170.4
Solyc08g079730.2	Solyc01g005470.3	Solyc06g060170.3	Solyc03g032020.4	Solyc03g051790.3	Solyc02g091820.3
Solyc05g050630.4	Solyc03g124020.1	Solyc01g005160.4	Solyc12g042930.2	Solyc12g014010.2	Solyc12g057110.2
Solyc02g081180.2	Solyc01g110060.3	Solyc05g008200.4	Solyc01g100530.3	Solyc09g072820.4	Solyc10g077030.2
Solyc07g053570.4	Solyc09g008860.4	Solyc11g011970.2	Solyc09g014610.4	Solyc03g113120.4	Solyc02g068530.4
Solyc06g064970.4	Solyc08g082920.3	Solyc09g008250.4	Solyc02g032910.3	Solyc07g054300.3	Solyc07g014670.3
Solyc12g099810.2	Solyc03g121540.3	Solyc03g083710.1	Solyc03g044510.3	Solyc02g078570.3	Solyc01g100360.4
Solyc08g014440.4	Solyc09g150148.1	Solyc02g080830.1	Solyc08g077550.3	Solyc08g080470.3	Solyc06g062340.3
Solyc06g008200.3	Solyc07g064870.3	Solyc08g005985.1	Solyc08g076640.1	Solyc05g008150.3	Solyc08g067770.3
Solyc06g068540.3	Solyc11g068570.1	Solyc10g076740.3	Solyc02g085100.3	Solyc08g063040.4	Solyc01g087850.2
Solyc03g097120.3	Solyc08g076490.2	Solyc08g082010.3	Solyc12g008970.3	Solyc11g007590.3	Solyc01g101100.4
Solyc11g072750.3	Solyc11g006990.2	Solyc12g042010.1	Solyc03g006220.4	Solyc10g006650.3	Solyc01g087570.2
Solyc11g073150.1	Solyc03g093890.3	Solyc08g065690.1	Solyc10g081500.1	Solyc09g019980.3	Solyc10g081920.2
Solyc10g083340.3	Solyc01g006630.3	Solyc12g008640.3	Solyc06g063430.2	Solyc06g083910.3	Solyc09g065890.4
Solyc08g069140.4	Solyc02g092770.3	Solyc05g014710.4	Solyc06g060070.3	Solyc01g095970.3	Solyc11g073060.3
Solyc04g078040.3	Solyc10g007410.4	Solyc09g011840.1	Solyc02g092770.3	Solyc03g006140.3	Solyc01g088480.3
Solyc02g082680.4	Solyc03g121100.4	Solyc06g034110.3	Solyc08g081610.4	Solyc05g025820.4	Solyc09g065750.3
Solyc09g066450.3	Solyc04g080670.3	Solyc09g098385.1	Solyc11g011890.2	Solyc02g094560.3	Solyc06g071820.3
Solyc03g032220.3	Solyc01g086800.4	Solyc05g052620.4	Solyc10g081200.1	Solyc09g091560.3	Solyc05g005540.4
Solyc07g032240.3	Solyc11g071280.2	Solyc03g005410.4	Solyc03g046270.4	Solyc02g077060.2	Solyc06g068890.1
Solyc03g083410.3	Solyc10g005780.3	Solyc10g086780.2	Solyc07g041500.3	Solyc09g091990.3	Solyc12g005370.2
Solyc11g013030.2	Solyc06g082250.1	Solyc02g072190.4	Solyc12g098620.2	Solyc01g096730.2	Solyc08g008420.3
Solyc10g054670.3	Solyc02g079740.1	Solyc05g051800.3	Solyc08g075520.4	Solyc02g067080.4	Solyc01g081270.2
Solyc11g008800.3	Solyc01g107430.2	Solyc05g007120.4	Solyc01g068270.3	Solyc01g107720.3	Solyc02g093310.3
Solyc02g067430.3	Solyc03g034057.1	Solyc11g007130.2	Solyc12g005720.1	Solyc01g073910.4	Solyc10g005500.3
Solyc02g087280.3	Solyc11g040140.2	Solyc04g078170.2	Solyc03g034110.4	Solyc04g079400.3	Solyc03g032000.4
Solyc04g011480.3	Solyc01g111960.3	Solyc03g118760.4	Solyc07g009060.4	Solyc06g048630.3	Solyc06g066590.4
Solyc09g064430.4	Solyc06g007960.4	Solyc10g045420.3	Solyc01g093965.2	Solyc03g020010.1	Solyc03g118640.3
Solyc08g075570.4	Solyc09g066010.3	Solyc01g008220.3	Solyc05g009320.4	Solyc08g076360.4	Solyc07g061950.4
Solyc09g065760.4	Solyc05g054315.1	Solyc06g051030.3	Solyc09g075410.4	Solyc09g075730.3	Solyc02g093630.3
Solyc07g018430.3	Solyc12g019410.3	Solyc09g014450.4	Solyc08g080430.2	Solyc03g112220.1	Solyc07g054710.2
Solyc12g055710.1	Solyc04g074770.2	Solyc03g091030.1	Solyc04g025170.4	Solyc10g086090.2	Solyc07g009080.4
Solyc04g071990.3	Solyc06g050630.3	Solyc02g090470.4	Solyc10g081260.2	Solyc11g005620.1	Solyc12g099130.2
Solyc09g091260.3	Solyc08g078460.3	Solyc11g069750.3	Solyc06g072650.1	Solyc10g080380.1	Solyc09g061890.3
Solyc06g051020.2	Solyc02g063480.2	Solyc01g011435.1	Solyc08g066320.4	Solyc08g074683.1	Solyc06g054250.4
Solyc11g011240.1	Solyc05g046000.4	Solyc07g045160.3	Solyc04g081590.4	Solyc12g006450.2	Solyc10g008730.3
Solyc04g007490.3	Solyc10g011930.1	Solyc10g078490.2	Solyc06g010250.3	Solyc07g049460.3	Solyc03g113350.3
Solyc01g109210.2	Solyc03g119690.3	Solyc08g074690.3	Solyc12g042480.3	Solyc02g083380.3	Solyc05g056540.4
Solyc04g005610.3	Solyc01g095770.3	Solyc08g079590.3	Solyc05g007950.4	Solyc06g071280.4	Solyc09g064200.4
Solyc05g008290.4	Solyc06g074230.3	Solyc10g047320.2	Solyc09g056430.4	Solyc01g081570.3	Solyc05g008810.4
Solyc04g150162.1	Solyc09g075300.3	Solyc06g075610.1	Solyc07g055350.4	Solyc01g103470.2	Solyc01g103170.4
Solyc09g007810.4	Solyc01g005940.4	Solyc02g082610.1	Solyc02g065600.3	Solyc08g083370.4	Solyc06g060260.3
Solyc07g055010.3	Solyc03g117860.3	Solyc01g028807.1	Solyc03g116500.4	Solyc12g055920.3	Solyc09g007760.4
Solyc04g079510.2	Solyc05g013450.4	Solyc11g007780.2	Solyc10g007410.4	Solyc02g083580.4	Solyc06g007440.4
Solyc08g014050.2	Solyc10g076480.2	Solyc04g077050.3	Solyc05g054610.1	Solyc07g065500.2	Solyc06g048700.1
Solyc03g098760.3	Solyc04g008130.3	Solyc02g089940.4	Solyc02g093990.4	Solyc01g096190.3	Solyc03g114600.4
Solyc06g063430.2	Solyc04g076190.1	Solyc06g064620.3	Solyc09g082240.4	Solyc01g096740.4	Solyc04g005100.3
Solyc07g052460.3	Solyc02g038740.4	Solyc01g065690.3	Solyc08g075910.1	Solyc11g065190.3	Solyc02g084710.3
Solyc08g066510.3	Solyc11g071720.2	Solyc08g075520.4	Solyc02g084860.1	Solyc01g086640.2	Solyc09g074230.4
Solyc03g005650.1	Solyc09g008840.4	Solyc03g025510.3	Solyc06g007370.1	Solyc10g085550.3	Solyc06g009640.2
Solyc08g081400.4	Solyc02g069250.4	Solyc03g114970.3	Solyc04g082590.3	Solyc01g010940.3	Solyc04g080730.3
Solyc08g067960.3	Solyc06g072220.1	Solyc05g051820.3	Solyc04g015150.4	Solyc03g097410.1	Solyc07g049450.3
Solyc03g097600.3	Solyc04g078860.4	Solyc08g067340.4	Solyc05g018403.1	Solyc09g074850.4	Solyc12g005590.2
Solyc07g043230.3	Solyc04g074870.3	Solyc09g075680.1	Solyc07g005920.3	Solyc04g014540.3	Solyc03g071620.2
Solyc04g051470.1	Solyc05g007770.3	Solyc02g071470.4	Solyc06g064970.4	Solyc01g095700.3	Solyc03g093060.1
Solyc12g019680.1	Solyc01g101050.3	Solyc05g054120.1	Solyc06g035980.4	Solyc03g114970.3	Solyc07g040890.1
Solyc04g054740.3	Solyc12g100230.1	Solyc02g093430.3	Solyc02g062510.3	Solyc07g009510.1	Solyc03g007920.4
Solyc09g072650.4	Solyc02g032100.4	Solyc02g089850.3	Solyc03g044220.1	Solyc11g045520.2	Solyc09g091910.2
Solyc04g016070.2	Solyc08g077550.3	Solyc11g010670.1	Solyc10g008490.3	Solyc12g007100.2	Solyc11g012980.1
Solyc09g007030.3	Solyc02g069750.3	Solyc05g005750.3	Solyc02g085110.4	Solyc02g081970.4	Solyc04g081200.3
Solyc06g084320.1	Solyc03g113570.1	Solyc12g005720.1	Solyc01g097540.4	Solyc04g074310.4	Solyc02g093430.3
Solyc06g060010.4	Solyc11g072930.3	Solyc12g006460.2	Solyc01g010350.4	Solyc05g007260.3	Solyc01g091570.3
Solyc01g073880.2	Solyc10g081200.1	Solyc05g048780.1	Solyc06g074230.3	Solyc10g078490.2	Solyc02g080670.3
Solyc04g078740.2	Solyc04g040120.1	Solyc03g005120.3	Solyc01g104800.2	Solyc06g082020.4	Solyc02g080930.3
Solyc10g080050.3	Solyc10g081910.2	Solyc12g005710.3	Solyc08g065670.4	Solyc07g056400.1	Solyc01g008220.3
Solyc01g108300.3	Solyc09g009100.4	Solyc10g086630.2	Solyc11g010990.3	Solyc05g005020.4	Solyc07g053350.4
Solyc06g060600.3	Solyc01g107050.3	Solyc02g085700.1	Solyc10g084780.3	Solyc10g078840.1	Solyc02g083420.3
Solyc06g069640.3	Solyc05g055270.1	Solyc03g096780.1	Solyc01g091660.3	Solyc01g096820.4	Solyc03g113040.4
Solyc03g114750.3	Solyc02g085030.4	Solyc07g007030.1	Solyc04g015810.1	Solyc11g066270.3	Solyc06g035960.3
Solyc08g074970.1	Solyc02g067410.2	Solyc03g031750.2	Solyc07g066040.1	Solyc03g078505.1	Solyc04g080570.3
Solyc01g006780.4	Solyc10g086240.2	Solyc07g005840.2	Solyc05g051380.4	Solyc11g069940.1	Solyc09g082760.3
Solyc01g081630.4	Solyc05g053590.4	Solyc03g005600.3	Solyc11g068520.3	Solyc02g087850.1	Solyc02g068490.4
Solyc01g006660.3	Solyc01g005090.3	Solyc11g015890.2	Solyc11g044910.2	Solyc11g010670.1	Solyc08g075340.3
Solyc12g015770.3	Solyc07g052540.3	Solyc06g084140.4	Solyc01g087500.3	Solyc05g006050.3	Solyc03g082500.4
Solyc05g014056.1	Solyc12g055930.3	Solyc04g081510.4	Solyc01g095260.1	Solyc10g076210.2	Solyc09g072700.4
Solyc06g060610.2	Solyc05g050280.3	Solyc02g092820.4	Solyc08g074980.4	Solyc01g005370.3	Solyc12g005450.1
Solyc04g009050.4	Solyc12g011060.3	Solyc06g010250.3	Solyc01g066450.3	Solyc02g071120.3	Solyc02g087880.3
Solyc02g093740.3	Solyc10g083860.3	Solyc08g081780.1	Solyc03g007130.4	Solyc02g067430.3	Solyc04g051500.3
Solyc03g005820.3	Solyc12g006290.2	Solyc06g065650.3	Solyc08g150140.1	Solyc12g088360.2	Solyc04g010270.1
Solyc02g087840.3	Solyc07g049655.1	Solyc06g036310.3	Solyc09g010360.3	Solyc04g082880.4	Solyc07g066580.3
Solyc12g013620.2	Solyc03g113040.4	Solyc08g082730.4	Solyc09g089790.3	Solyc02g076930.2	Solyc10g078270.2
Solyc10g078840.1	Solyc05g009060.2	Solyc05g054710.3	Solyc07g065210.4	Solyc04g025530.3	Solyc03g114340.3
Solyc01g060020.4	Solyc04g015340.3	Solyc03g123780.4	Solyc12g009650.2	Solyc06g072460.1	Solyc08g082160.3
Solyc06g082430.2	Solyc02g078530.3	Solyc10g050110.1	Solyc02g070080.4	Solyc01g112220.4	Solyc07g009435.1
Solyc08g079900.3	Solyc04g082420.3	Solyc05g018130.3	Solyc01g094270.3	Solyc08g044510.4	Solyc06g007960.4
Solyc08g150140.1	Solyc11g051060.2	Solyc01g109980.4	Solyc04g005720.3	Solyc12g038400.2	Solyc02g078150.4
Solyc07g062710.4	Solyc10g011820.4	Solyc01g107350.3	Solyc10g076830.2	Solyc06g074320.3	Solyc12g098770.2
Solyc06g083120.1	Solyc05g009680.1	Solyc03g117460.1	Solyc05g011830.4	Solyc01g109100.2	Solyc08g041820.3
Solyc10g007620.3	Solyc02g021680.3	Solyc02g084860.1	Solyc02g078500.2	Solyc12g005710.3	Solyc12g017350.2
Solyc04g077860.4	Solyc12g056540.1	Solyc09g014300.3	Solyc01g090660.3	Solyc09g074050.3	Solyc01g102330.3
Solyc01g109650.3	Solyc01g079150.4	Solyc05g053400.3	Solyc01g105590.2	Solyc08g078900.1	Solyc10g005630.3
Solyc12g100300.2	Solyc01g112190.3	Solyc10g084780.3	Solyc06g060500.1	Solyc12g011370.3	Solyc06g065580.3
Solyc07g006800.1	Solyc09g007150.3	Solyc01g098590.3	Solyc09g007030.3	Solyc05g011940.4	Solyc02g062600.3
Solyc03g081240.3	Solyc12g098910.2	Solyc06g068500.3	Solyc01g104820.4	Solyc08g077510.4	Solyc07g008280.4
Solyc07g052950.3	Solyc01g100980.4	Solyc05g056140.4	Solyc06g008980.3	Solyc09g075020.3	Solyc04g015800.1
Solyc04g079480.2	Solyc10g006640.3	Solyc08g077790.3	Solyc10g018600.2	Solyc04g077780.3	Solyc06g005090.3
Solyc09g075060.3	Solyc09g082230.1	Solyc01g103200.4	Solyc02g090450.3	Solyc02g069060.4	Solyc11g006720.2
Solyc01g091660.3	Solyc07g063820.3	Solyc11g013880.1	Solyc12g100080.1	Solyc03g044910.1	Solyc06g075850.1
Solyc09g074380.4	Solyc04g006950.4	Solyc01g067130.4	Solyc03g115610.3	Solyc07g007060.3	Solyc03g113490.3
Solyc05g009390.3	Solyc01g095580.3	Solyc09g091900.4	Solyc02g081050.4	Solyc05g015070.4	Solyc07g062310.4
Solyc09g031750.4	Solyc11g008810.2	Solyc05g050130.4	Solyc04g008040.4	Solyc03g120890.3	Solyc09g011240.3
Solyc03g116120.3	Solyc12g009310.2	Solyc09g098520.4	Solyc04g049080.4	Solyc07g009090.4	Solyc03g116700.4
Solyc09g074290.1	Solyc01g096630.3	Solyc05g013560.3	Solyc06g064990.2	Solyc03g025510.3	Solyc06g060620.4
Solyc01g102420.1	Solyc01g010260.3	Solyc05g008000.3	Solyc10g080950.2	Solyc09g008060.4	Solyc12g035400.2
Solyc11g069080.3	Solyc08g061490.3	Solyc03g114890.4	Solyc02g079520.3	Solyc02g069065.1	Solyc05g007490.3
Solyc03g078370.1	Solyc09g008590.4	Solyc05g015480.3	Solyc01g009040.4	Solyc04g009590.4	Solyc08g079430.3
Solyc10g078270.2	Solyc05g054050.4	Solyc09g010850.4	Solyc03g118870.4	Solyc07g062620.3	Solyc08g082755.1
Solyc05g012730.1	Solyc08g065710.2	Solyc12g098710.2	Solyc04g078660.2	Solyc08g081480.3	Solyc01g111960.3
Solyc08g082440.3	Solyc01g102880.3	Solyc02g082120.3	Solyc01g057910.3	Solyc03g113030.4	Solyc03g123610.4
Solyc07g008230.1	Solyc02g085140.4	Solyc03g098700.1	Solyc04g072480.3	Solyc01g067370.3	Solyc04g051360.3
Solyc01g066450.3	Solyc01g090310.3	Solyc01g096190.3	Solyc09g005260.4	Solyc08g041770.3	Solyc08g041980.3
Solyc03g091020.1	Solyc12g096870.1	Solyc02g087460.1	Solyc11g010210.1	Solyc07g006560.3	Solyc01g079940.4
Solyc07g007020.3	Solyc01g006380.2	Solyc01g097920.3	Solyc05g050730.1	Solyc09g059430.3	Solyc06g076080.3
Solyc12g006530.2	Solyc01g100020.4	Solyc01g104240.3	Solyc06g064620.3	Solyc07g043480.1	Solyc04g077920.3
Solyc02g085340.1	Solyc06g051860.3	Solyc02g090940.3	Solyc04g080560.2	Solyc01g014840.3	Solyc09g074300.1
Solyc05g054740.3	Solyc04g079400.3	Solyc11g069250.2	Solyc01g097720.1	Solyc10g084880.3	Solyc04g077670.3
Solyc12g088760.1	Solyc10g085500.2	Solyc07g041940.3	Solyc06g084460.4	Solyc12g044910.2	Solyc12g088970.1
Solyc04g050620.3	Solyc02g005180.3	Solyc01g067370.3	Solyc03g124020.1	Solyc02g068120.3	Solyc08g006790.4
Solyc09g075940.3	Solyc07g054220.1	Solyc02g072240.3	Solyc08g014560.3	Solyc11g013000.2	Solyc08g083240.3
Solyc11g010120.2	Solyc05g055320.3	Solyc09g042700.4	Solyc09g011130.1	Solyc01g081540.4	Solyc06g068530.1
Solyc10g074680.2	Solyc10g078330.2	Solyc06g075100.3	Solyc06g065680.3	Solyc02g020890.4	Solyc08g082620.3
Solyc08g005960.2	Solyc05g050730.1	Solyc07g041070.3	Solyc02g081360.4	Solyc10g076890.3	Solyc02g069310.3
Solyc02g085950.4	Solyc01g105180.3	Solyc10g044965.1	Solyc12g005360.3	Solyc07g005660.4	Solyc02g062100.4
Solyc04g071920.2	Solyc07g065880.4	Solyc07g040710.3	Solyc10g006800.4	Solyc02g077000.3	Solyc03g116070.1
Solyc03g007370.3	Solyc06g072610.3	Solyc10g083890.2	Solyc06g074140.1	Solyc06g062330.3	Solyc06g082780.4
Solyc04g081860.3	Solyc03g083690.1	Solyc01g094660.3	Solyc03g033410.4	Solyc04g015210.4	Solyc03g113520.3
Solyc11g067330.1	Solyc03g078500.3	Solyc03g113120.4	Solyc05g046030.4	Solyc07g044750.3	Solyc10g055820.3
Solyc10g084190.1	Solyc03g098720.3	Solyc09g092480.1	Solyc01g094140.3	Solyc03g111880.3	Solyc08g076180.3
Solyc04g078660.2	Solyc01g005000.3	Solyc08g079930.2	Solyc02g089050.4	Solyc03g031980.4	Solyc02g065610.3
Solyc05g053370.3	Solyc11g069590.2	Solyc07g008420.3	Solyc09g066410.3	Solyc09g008590.4	Solyc11g062370.1
Solyc02g082110.4	Solyc04g057940.4	Solyc08g066590.3	Solyc06g007860.1	Solyc08g075830.4	Solyc02g087060.4
Solyc12g042600.2	Solyc03g119820.1	Solyc10g086500.1	Solyc03g032190.3	Solyc11g011160.1	Solyc03g112700.1
Solyc03g005670.3	Solyc06g150133.1	Solyc04g056320.3	Solyc04g078340.3	Solyc03g119590.1	Solyc09g055570.3
Solyc02g065740.3	Solyc07g049240.3	Solyc02g067600.1	Solyc06g074340.3	Solyc04g055200.3	Solyc01g110060.3
Solyc01g100370.3	Solyc11g008200.2	Solyc11g069690.3	Solyc02g087010.2	Solyc03g120810.4	Solyc12g009020.2
Solyc05g051220.3	Solyc03g096820.4	Solyc03g080190.3	Solyc04g005620.3	Solyc01g010185.1	Solyc11g040150.2
Solyc08g068190.3	Solyc03g007130.4	Solyc04g011670.3	Solyc03g005555.1	Solyc03g080030.4	Solyc10g078740.2
Solyc08g076640.1	Solyc06g082420.4	Solyc02g093360.3	Solyc00g500106.1	Solyc10g074570.2	Solyc02g068460.1
Solyc10g008900.3	Solyc09g089990.3	Solyc02g087480.4	Solyc07g064450.4	Solyc03g006130.3	Solyc05g055870.3
Solyc08g006850.4	Solyc06g069420.3	Solyc02g093310.3	Solyc07g052240.3	Solyc10g083360.2	Solyc10g005000.4
Solyc05g013500.4	Solyc07g052530.3	Solyc02g092550.3	Solyc12g010800.2	Solyc03g083720.1	Solyc06g050140.1
Solyc04g072700.4	Solyc06g069650.4	Solyc03g119140.4	Solyc01g068140.4	Solyc02g091970.4	Solyc01g107860.3
Solyc06g083470.4	Solyc03g005480.4	Solyc07g007620.3	Solyc05g054050.4	Solyc02g079390.4	Solyc07g047780.3
Solyc02g069290.3	Solyc08g076620.1	Solyc03g097840.3	Solyc08g068960.3	Solyc05g052720.1	Solyc03g044100.4
Solyc09g072610.3	Solyc03g031920.3	Solyc01g005370.3	Solyc11g071280.2	Solyc07g016180.3	Solyc10g045100.2
Solyc10g005370.3	Solyc08g079570.3	Solyc06g069470.3	Solyc08g006330.3	Solyc08g079200.1	Solyc12g006860.2
Solyc01g091900.3	Solyc06g068680.3	Solyc04g049080.4	Solyc04g011340.3	Solyc09g010200.4	Solyc10g079810.1
Solyc01g096790.4	Solyc02g084940.1	Solyc05g005560.4	Solyc07g055010.3	Solyc07g045160.3	Solyc01g109770.3
Solyc06g008785.1	Solyc12g055840.2	Solyc06g071820.3	Solyc03g123580.4	Solyc12g005650.2	Solyc10g051020.2
Solyc07g006900.2	Solyc01g097690.2	Solyc01g097340.3	Solyc03g113970.4	Solyc01g080600.4	Solyc04g071600.3
Solyc04g078710.3	Solyc06g082030.3	Solyc01g088520.3	Solyc08g008340.4	Solyc07g009100.3	Solyc02g090460.2
Solyc02g091260.1	Solyc11g068370.3	Solyc04g079070.4	Solyc02g070090.1	Solyc11g007930.1	Solyc01g096460.2
Solyc11g068600.1	Solyc05g056020.3	Solyc06g060500.1	Solyc10g007620.3	Solyc07g043710.4	Solyc11g010780.1
Solyc01g095260.1	Solyc04g014820.4	Solyc05g013750.3	Solyc02g093740.3	Solyc09g007640.4	Solyc11g072200.2
Solyc07g056540.3	Solyc03g083900.4	Solyc09g064200.4	Solyc08g059730.1	Solyc01g011435.1	Solyc01g005160.4
Solyc03g082470.4	Solyc08g074490.4	Solyc07g053020.3	Solyc07g009070.4	Solyc05g018700.4	Solyc01g098700.4
Solyc03g007560.2	Solyc12g094650.3	Solyc11g069010.2	Solyc07g049240.3	Solyc02g085910.4	Solyc01g094550.3
Solyc09g089800.2	Solyc02g066960.3	Solyc12g006860.2	Solyc12g056010.2	Solyc04g080010.4	Solyc05g054470.3
Solyc12g062940.3	Solyc02g084390.3	Solyc11g016970.2	Solyc11g007370.3	Solyc02g087460.1	Solyc12g088940.3
Solyc01g102340.3	Solyc08g080010.1	Solyc12g099130.2	Solyc05g012780.4	Solyc04g071970.4	Solyc08g066520.3
Solyc11g065340.2	Solyc09g092410.4	Solyc03g097740.1	Solyc11g068370.3	Solyc03g116260.3	Solyc08g080010.1
Solyc09g066410.3	Solyc03g026120.3	Solyc08g065380.3	Solyc01g009760.3	Solyc05g009030.4	Solyc11g013100.2
Solyc03g150154.1	Solyc01g094130.2	Solyc07g018010.3	Solyc09g075060.3	Solyc02g082120.3	Solyc03g113790.4
Solyc08g066720.3	Solyc03g114350.1	Solyc04g054760.3	Solyc06g082890.4	Solyc03g121660.3	Solyc03g093890.3
Solyc08g023460.4	Solyc04g071150.3	Solyc10g006010.3	Solyc12g099810.2	Solyc04g076090.3	Solyc08g065710.2
Solyc03g114580.4	Solyc11g006470.2	Solyc10g045100.2	Solyc11g011240.1	Solyc06g034110.3	Solyc06g009110.3
Solyc02g083410.4	Solyc01g005985.1	Solyc03g113520.3	Solyc01g108470.3	Solyc07g042510.3	Solyc05g021390.4
Solyc10g009020.3	Solyc09g005210.4	Solyc06g072810.4	Solyc02g072370.1	Solyc03g006610.3	Solyc12g005787.1
Solyc08g082790.3	Solyc08g007540.3	Solyc04g078110.1	Solyc06g060870.1	Solyc10g086060.2	Solyc09g082530.3
Solyc02g069420.4	Solyc12g043150.3	Solyc07g009410.4	Solyc10g074890.2	Solyc04g007640.3	Solyc10g037950.2
Solyc12g096310.2	Solyc09g072800.3	Solyc07g043150.1	Solyc07g005680.4	Solyc01g094810.3	Solyc06g073280.3
Solyc10g086320.2	Solyc01g009505.1	Solyc10g008330.4	Solyc03g115000.3	Solyc03g118200.4	Solyc03g111290.2
Solyc10g052600.1	Solyc03g033840.4	Solyc08g060860.3	Solyc07g006580.3	Solyc06g067870.3	Solyc07g053480.4
Solyc11g040330.2	Solyc05g013710.3	Solyc11g066590.2	Solyc06g053550.3	Solyc06g075610.1	Solyc04g005490.3
Solyc08g067300.1	Solyc08g061250.3	Solyc03g005830.4	Solyc01g089850.4	Solyc08g014120.3	Solyc08g076770.4
Solyc09g075410.4	Solyc06g069370.4	Solyc12g005370.2	Solyc06g074240.3	Solyc04g008470.3	Solyc08g081535.1
Solyc02g064690.3	Solyc05g009960.4	Solyc07g044750.3	Solyc11g032100.2	Solyc01g105200.2	Solyc02g082500.1
Solyc12g005783.1	Solyc01g094270.3	Solyc07g054500.4	Solyc02g091140.3	Solyc09g010970.4	Solyc06g069270.1
Solyc02g094860.3	Solyc05g053610.2	Solyc09g059430.3	Solyc12g098840.3	Solyc07g066270.4	Solyc06g051310.3
Solyc05g008400.4	Solyc08g081490.4	Solyc06g054490.3	Solyc09g089800.2	Solyc03g117490.4	Solyc03g117810.4
Solyc08g068640.4	Solyc02g091140.3	Solyc02g093410.4	Solyc10g085500.2	Solyc10g086520.2	Solyc07g042300.1
Solyc02g077270.4	Solyc03g112540.4	Solyc02g092460.3	Solyc08g014570.3	Solyc09g042700.4	Solyc09g011670.4
Solyc06g076550.4	Solyc05g052130.3	Solyc08g067620.2	Solyc10g083860.3	Solyc12g044850.2	Solyc12g056530.2
Solyc09g091700.4	Solyc12g100220.2	Solyc05g056370.4	Solyc08g074690.3	Solyc02g084740.4	Solyc01g090760.4
Solyc03g119970.3	Solyc01g009500.4	Solyc01g080280.3	Solyc05g052830.3	Solyc11g065930.3	Solyc08g008330.3
Solyc08g014230.4	Solyc08g079780.2	Solyc10g081390.1	Solyc12g096840.3	Solyc12g095790.2	Solyc09g082890.2
Solyc04g007350.3	Solyc08g080950.1	Solyc07g055350.4	Solyc03g112330.3	Solyc02g080110.3	Solyc12g096060.2
Solyc02g086260.1	Solyc03g020060.3	Solyc08g079980.1	Solyc05g053750.3	Solyc12g019060.2	Solyc08g075970.3
Solyc02g086860.4	Solyc02g077520.3	Solyc09g074850.4	Solyc01g009505.1	Solyc07g053970.3	Solyc01g103650.3
Solyc10g044447.1	Solyc12g036390.2	Solyc09g059460.4	Solyc01g080290.3	Solyc10g080360.1	Solyc07g049180.3
Solyc02g087990.4	Solyc02g088480.3	Solyc03g117450.1	Solyc01g067330.3	Solyc07g049710.3	Solyc01g111260.2
Solyc03g078490.4	Solyc12g006850.2	Solyc11g010790.1	Solyc10g046830.2	Solyc02g093960.3	Solyc05g054710.3
Solyc03g033710.3	Solyc04g005120.3	Solyc01g111260.2	Solyc06g060600.3	Solyc08g081030.1	Solyc12g011023.1
Solyc12g098840.3	Solyc11g010210.1	Solyc08g029000.3	Solyc11g011500.2	Solyc02g071470.4	Solyc01g108150.3
Solyc06g068560.3	Solyc04g076480.3	Solyc08g014130.3	Solyc05g052265.1	Solyc08g078020.1	Solyc12g014010.2
Solyc03g005555.1	Solyc12g013690.2	Solyc01g104460.4	Solyc11g069590.2	Solyc05g005850.4	Solyc03g113120.4
Solyc01g097510.4	Solyc02g089090.3	Solyc05g054610.1	Solyc02g083160.3	Solyc04g082840.4	Solyc07g054300.3
Solyc12g010570.1	Solyc05g056480.3	Solyc08g008410.3	Solyc06g082530.3	Solyc01g106170.4	Solyc02g078570.3
Solyc05g053010.1	Solyc06g073520.3	Solyc06g059800.3	Solyc11g072830.1	Solyc12g009400.2	Solyc06g061180.2
Solyc09g008560.4	Solyc01g006690.4	Solyc07g005720.3	Solyc08g069140.4	Solyc09g005830.1	Solyc01g090230.3
Solyc05g005670.1	Solyc03g031620.3	Solyc08g077180.3	Solyc02g092450.3	Solyc05g005750.3	Solyc08g080470.3
Solyc02g082870.4	Solyc01g086920.3	Solyc01g010310.4	Solyc02g071140.3	Solyc01g100270.4	Solyc03g007760.3
Solyc02g065700.3	Solyc05g009620.4	Solyc04g080100.3	Solyc03g033710.3	Solyc02g088830.4	Solyc05g008150.3
Solyc01g150167.1	Solyc09g005080.1	Solyc01g112220.4	Solyc06g050790.3	Solyc02g092550.3	Solyc08g063040.4
Solyc03g034400.3	Solyc08g080130.3	Solyc07g006560.3	Solyc04g081860.3	Solyc01g087150.3	Solyc11g007590.3
Solyc02g088080.2	Solyc05g050630.4	Solyc06g072880.2	Solyc03g083660.1	Solyc05g013850.2	Solyc10g006650.3
Solyc06g009010.1	Solyc08g079730.2	Solyc11g069540.3	Solyc08g075760.3	Solyc08g082070.3	Solyc09g019980.3
Solyc01g008690.3	Solyc05g050880.2	Solyc12g009890.3	Solyc02g032940.4	Solyc01g096200.4	Solyc06g083910.3
Solyc08g059730.1	Solyc03g083010.3	Solyc03g120750.3	Solyc02g032030.1	Solyc08g067340.4	Solyc01g095970.3
Solyc02g087410.4	Solyc06g075580.4	Solyc04g008520.3	Solyc10g086710.3	Solyc12g055930.3	Solyc05g025820.4
Solyc12g056678.1	Solyc12g099810.2	Solyc01g097680.2	Solyc03g111140.3	Solyc01g091320.3	Solyc02g094560.3
Solyc09g064520.3	Solyc03g098430.4	Solyc04g080050.4	Solyc02g072520.3	Solyc03g083710.1	Solyc02g077060.2
Solyc11g010410.2	Solyc08g014440.4	Solyc05g053120.1	Solyc12g099590.1	Solyc10g086680.1	Solyc11g066490.1
Solyc07g006130.3	Solyc09g015170.4	Solyc07g047770.4	Solyc12g089370.2	Solyc02g079360.3	Solyc09g091990.3
Solyc10g047170.2	Solyc03g032040.3	Solyc06g061150.3	Solyc04g007540.3	Solyc12g055750.3	Solyc01g096730.2
Solyc09g091950.1	Solyc01g034150.4	Solyc04g009620.4	Solyc09g072810.3	Solyc06g075330.3	Solyc02g067080.4
Solyc05g005040.4	Solyc10g080100.3	Solyc09g063150.3	Solyc12g017340.1	Solyc09g005630.3	Solyc01g107720.3
Solyc05g009320.4	Solyc09g075480.3	Solyc04g011770.2	Solyc04g076310.4	Solyc03g081260.4	Solyc04g079400.3
Solyc03g120160.1	Solyc03g083360.3	Solyc02g082910.4	Solyc01g110500.3	Solyc03g083560.1	Solyc06g048630.3
Solyc09g089770.3	Solyc11g072480.2	Solyc09g009810.1	Solyc11g007130.2	Solyc03g117250.4	Solyc03g020010.1
Solyc06g072870.1	Solyc06g066590.4	Solyc02g090080.1	Solyc09g008190.3	Solyc02g082510.1	Solyc08g076360.4
Solyc06g073590.3	Solyc11g072750.3	Solyc12g089240.2	Solyc09g008430.4	Solyc07g052470.3	Solyc09g075730.3
Solyc02g093750.3	Solyc06g049040.4	Solyc02g063330.3	Solyc06g007610.2	Solyc11g006370.2	Solyc10g086090.2
Solyc12g042930.2	Solyc09g091550.3	Solyc12g094410.3	Solyc01g095240.3	Solyc11g007730.2	Solyc11g005620.1
Solyc08g079310.4	Solyc11g073150.1	Solyc03g006250.2	Solyc03g098030.3	Solyc03g118760.4	Solyc01g059880.3
Solyc03g121510.4	Solyc10g083340.3	Solyc04g014870.3	Solyc01g080570.4	Solyc03g043960.3	Solyc12g006450.2
Solyc02g089050.4	Solyc08g069140.4	Solyc05g054390.4	Solyc01g009410.3	Solyc02g072240.3	Solyc07g049460.3
Solyc05g015497.1	Solyc04g078040.3	Solyc02g091000.4	Solyc12g062940.3	Solyc01g106890.2	Solyc02g083380.3
Solyc03g112680.3	Solyc05g054480.3	Solyc11g072920.2	Solyc02g071310.3	Solyc02g083760.4	Solyc06g071280.4
Solyc11g010340.2	Solyc04g074330.3	Solyc05g018403.1	Solyc01g102880.3	Solyc06g065560.2	Solyc01g081570.3
Solyc09g011070.1	Solyc09g066450.3	Solyc08g076390.3	Solyc02g088200.4	Solyc07g063340.3	Solyc01g103470.2
Solyc12g089360.1	Solyc10g078500.1	Solyc01g094910.3	Solyc01g008450.1	Solyc11g069735.1	Solyc08g083370.4
Solyc01g095830.3	Solyc06g008980.3	Solyc08g079230.1	Solyc12g056020.1	Solyc06g068930.2	Solyc12g055920.3
Solyc09g011130.1	Solyc09g098110.4	Solyc02g077040.4	Solyc05g010060.4	Solyc03g117260.2	Solyc07g065500.2
Solyc06g059990.4	Solyc02g092250.3	Solyc03g117490.4	Solyc03g119930.1	Solyc05g052790.3	Solyc01g096740.4
Solyc12g006640.2	Solyc01g086670.3	Solyc05g050850.3	Solyc12g036390.2	Solyc04g016230.4	Solyc01g096190.3
Solyc01g105190.4	Solyc07g052240.3	Solyc05g053230.3	Solyc08g078460.3	Solyc04g080760.3	Solyc11g065190.3
Solyc11g066140.2	Solyc04g011480.3	Solyc10g085100.2	Solyc02g085933.1	Solyc08g079980.1	Solyc01g086640.2
Solyc08g067730.2	Solyc01g100300.3	Solyc11g018774.1	Solyc03g115560.3	Solyc02g093410.4	Solyc01g010940.3
Solyc07g014580.3	Solyc08g075570.4	Solyc03g031980.4	Solyc10g049280.2	Solyc10g085990.3	Solyc06g076100.3
Solyc01g088105.1	Solyc08g006487.1	Solyc11g007770.2	Solyc02g021680.3	Solyc02g077220.3	Solyc03g097410.1
Solyc05g011860.1	Solyc09g065760.4	Solyc04g080760.3	Solyc02g090410.4	Solyc08g065430.3	Solyc09g074850.4
Solyc09g075860.3	Solyc07g018430.3	Solyc07g043550.3	Solyc06g065850.3	Solyc01g011040.3	Solyc03g114970.3
Solyc04g005250.4	Solyc12g055710.1	Solyc01g096740.4	Solyc10g008900.3	Solyc12g005350.2	Solyc10g006140.3
Solyc02g082090.3	Solyc09g074780.3	Solyc03g116760.3	Solyc05g006700.4	Solyc02g083890.4	Solyc11g045520.2
Solyc06g035520.3	Solyc04g056330.1	Solyc01g005900.2	Solyc05g051770.3	Solyc05g013750.3	Solyc12g007100.2
Solyc10g083300.2	Solyc05g055680.4	Solyc01g087880.3	Solyc05g014370.3	Solyc06g006110.3	Solyc02g081970.4
Solyc02g088310.1	Solyc11g011240.1	Solyc07g065660.4	Solyc01g097690.2	Solyc03g083020.3	Solyc04g074310.4
Solyc10g011925.1	Solyc04g007490.3	Solyc04g008820.3	Solyc09g009540.4	Solyc12g011455.1	Solyc05g007260.3
Solyc01g090660.3	Solyc01g109210.2	Solyc05g005520.1	Solyc09g091550.3	Solyc09g082560.4	Solyc11g007720.2
Solyc09g082280.3	Solyc02g083640.4	Solyc10g054010.1	Solyc11g073010.1	Solyc09g007420.4	Solyc05g056040.3
Solyc01g080150.3	Solyc05g055380.3	Solyc06g073560.4	Solyc06g062580.3	Solyc09g011510.2	Solyc10g078490.2
Solyc12g017400.3	Solyc07g055010.3	Solyc02g076660.3	Solyc02g087810.3	Solyc08g082730.4	Solyc06g082020.4
Solyc08g079970.2	Solyc03g115050.3	Solyc01g073890.3	Solyc11g068580.1	Solyc01g103030.3	Solyc07g056400.1
Solyc03g150117.1	Solyc04g079510.2	Solyc07g052320.3	Solyc09g074210.3	Solyc02g091590.4	Solyc05g005020.4
Solyc12g100110.1	Solyc08g014050.2	Solyc12g005350.2	Solyc04g082650.3	Solyc06g050630.3	Solyc10g078840.1
Solyc02g072370.1	Solyc03g098760.3	Solyc09g059510.3	Solyc09g005030.3	Solyc08g014130.3	Solyc12g010010.2
Solyc04g005240.2	Solyc06g063430.2	Solyc12g036160.3	Solyc04g081370.2	Solyc04g007050.4	Solyc01g096820.4
Solyc11g072760.1	Solyc07g052460.3	Solyc05g050870.4	Solyc06g008890.4	Solyc10g083290.4	Solyc04g015050.3
Solyc12g008580.2	Solyc05g054540.4	Solyc01g104970.3	Solyc02g069420.4	Solyc05g007770.3	Solyc10g074950.2
Solyc08g007270.4	Solyc04g005820.4	Solyc11g011190.1	Solyc03g006240.3	Solyc11g017140.3	Solyc11g066270.3
Solyc04g014770.1	Solyc03g005650.1	Solyc01g111230.3	Solyc06g075570.2	Solyc03g123390.4	Solyc11g069940.1
Solyc12g057020.2	Solyc01g094210.2	Solyc02g038817.1	Solyc07g008545.1	Solyc08g066840.3	Solyc03g043660.3
Solyc11g006980.1	Solyc03g007380.2	Solyc01g108680.4	Solyc12g010200.2	Solyc07g054720.2	Solyc11g010670.1
Solyc05g006720.1	Solyc08g081400.4	Solyc06g034220.3	Solyc01g008690.3	Solyc04g080460.3	Solyc05g006050.3
Solyc04g150171.1	Solyc03g044510.3	Solyc01g097040.4	Solyc08g077270.4	Solyc10g007930.4	Solyc10g076210.2
Solyc05g047580.4	Solyc07g043230.3	Solyc01g088310.3	Solyc11g006040.2	Solyc02g089290.3	Solyc01g097360.4
Solyc01g068420.4	Solyc10g007960.1	Solyc02g065610.3	Solyc02g072570.2	Solyc02g092110.3	Solyc01g005370.3
Solyc03g096760.1	Solyc04g051470.1	Solyc01g100240.3	Solyc03g119220.3	Solyc12g100260.1	Solyc02g071120.3
Solyc04g005800.3	Solyc12g019680.1	Solyc07g042160.3	Solyc12g019140.3	Solyc02g082960.3	Solyc02g067430.3
Solyc01g091110.3	Solyc04g016070.2	Solyc09g009150.1	Solyc08g082670.4	Solyc08g082020.3	Solyc12g088360.2
Solyc05g051210.3	Solyc04g015590.4	Solyc06g066730.3	Solyc03g114750.3	Solyc10g007110.3	Solyc02g076730.3
Solyc07g040930.1	Solyc09g014610.4	Solyc04g082480.3	Solyc11g062100.1	Solyc03g090990.1	Solyc02g076930.2
Solyc08g008020.1	Solyc01g073880.2	Solyc04g008150.3	Solyc02g082090.3	Solyc11g031950.1	Solyc02g038740.4
Solyc07g065860.3	Solyc03g006490.3	Solyc07g006680.1	Solyc10g085890.1	Solyc07g065530.1	Solyc04g025530.3
Solyc11g069220.2	Solyc03g114240.4	Solyc05g054230.4	Solyc06g061210.4	Solyc04g007730.3	Solyc06g072460.1
Solyc04g072480.3	Solyc10g080050.3	Solyc09g008500.3	Solyc05g048820.3	Solyc12g007240.3	Solyc01g112220.4
Solyc06g009770.1	Solyc06g060600.3	Solyc05g052450.3	Solyc09g098620.2	Solyc05g009890.1	Solyc08g044510.4
Solyc03g118870.4	Solyc06g069640.3	Solyc11g012700.2	Solyc01g097380.2	Solyc05g053610.2	Solyc12g038400.2
Solyc03g120390.3	Solyc03g114750.3	Solyc01g107540.4	Solyc06g083370.3	Solyc09g059630.3	Solyc06g074320.3
Solyc04g074850.3	Solyc01g094840.3	Solyc03g120040.3	Solyc01g099210.3	Solyc06g083030.3	Solyc12g005710.3
Solyc07g056170.4	Solyc06g076300.3	Solyc08g067610.3	Solyc04g080250.3	Solyc02g072180.3	Solyc09g074050.3
Solyc11g072910.1	Solyc02g093480.4	Solyc11g008960.3	Solyc04g006940.4	Solyc09g075510.4	Solyc08g078900.1
Solyc10g079680.3	Solyc05g015320.3	Solyc06g065560.2	Solyc04g082430.3	Solyc01g104880.3	Solyc08g079480.3
Solyc01g095250.1	Solyc01g081630.4	Solyc03g034220.3	Solyc08g080320.3	Solyc02g081070.4	Solyc12g011370.3
Solyc03g112580.3	Solyc01g006660.3	Solyc07g061880.3	Solyc12g036130.1	Solyc01g108680.4	Solyc05g011940.4
Solyc07g055550.2	Solyc04g009050.4	Solyc03g080030.4	Solyc02g077520.3	Solyc09g009690.3	Solyc08g077510.4
Solyc01g010420.3	Solyc07g043130.3	Solyc12g089380.2	Solyc01g106540.4	Solyc02g088180.3	Solyc09g075020.3
Solyc02g090410.4	Solyc07g056210.4	Solyc03g096030.3	Solyc05g051220.3	Solyc08g080360.3	Solyc04g077780.3
Solyc12g057100.2	Solyc10g078840.1	Solyc06g051520.3	Solyc02g081180.2	Solyc01g103490.3	Solyc02g069060.4
Solyc07g005680.4	Solyc10g005020.3	Solyc12g015970.3	Solyc12g056678.1	Solyc02g071490.4	Solyc03g044910.1
Solyc07g008620.1	Solyc08g079900.3	Solyc08g062950.4	Solyc07g025380.3	Solyc08g006030.4	Solyc06g082920.3
Solyc08g005690.1	Solyc03g078620.1	Solyc10g017580.3	Solyc06g082260.4	Solyc06g072810.4	Solyc07g007060.3
Solyc09g098590.4	Solyc05g009070.4	Solyc07g065250.3	Solyc05g013710.3	Solyc12g017450.2	Solyc05g015070.4
Solyc04g015460.4	Solyc12g008770.2	Solyc11g068620.2	Solyc10g084190.1	Solyc06g065820.3	Solyc03g120890.3
Solyc12g096920.1	Solyc05g010800.3	Solyc09g065750.3	Solyc10g050510.1	Solyc04g081910.4	Solyc02g087480.4
Solyc07g066180.2	Solyc08g150140.1	Solyc12g009790.2	Solyc03g098290.4	Solyc03g020060.3	Solyc07g009090.4
Solyc04g064920.4	Solyc07g062710.4	Solyc11g019950.2	Solyc01g105190.4	Solyc02g084410.3	Solyc03g025510.3
Solyc07g042080.4	Solyc10g007620.3	Solyc03g083840.3	Solyc02g032550.3	Solyc08g062950.4	Solyc02g083290.4
Solyc09g075870.2	Solyc04g077860.4	Solyc12g011440.2	Solyc04g074380.4	Solyc03g007310.3	Solyc09g008060.4
Solyc07g063930.4	Solyc12g100300.2	Solyc04g082690.1	Solyc01g102520.4	Solyc03g096080.4	Solyc02g069065.1
Solyc04g025880.4	Solyc05g012780.4	Solyc04g078990.4	Solyc02g076980.5.1	Solyc11g073150.1	Solyc04g009590.4
Solyc03g121200.4	Solyc06g084290.3	Solyc09g075330.4	Solyc02g069430.4	Solyc07g055080.3	Solyc07g062620.3
Solyc12g100080.1	Solyc01g097720.1	Solyc01g098700.4	Solyc01g088105.1	Solyc02g089940.4	Solyc03g113030.4
Solyc01g079130.2	Solyc04g054890.3	Solyc02g092000.3	Solyc04g014990.3	Solyc10g047320.2	Solyc01g067370.3
Solyc10g076780.1	Solyc07g042510.3	Solyc02g063240.4	Solyc05g015497.1	Solyc02g091810.2	Solyc08g041770.3
Solyc08g014170.1	Solyc07g052950.3	Solyc07g009020.2	Solyc03g098090.2	Solyc02g082350.3	Solyc07g006560.3
Solyc08g065500.2	Solyc01g067860.3	Solyc10g084880.3	Solyc01g095250.1	Solyc07g054500.4	Solyc09g059430.3
Solyc12g045020.2	Solyc08g066750.3	Solyc10g006610.4	Solyc12g005430.1	Solyc08g005960.2	Solyc07g043480.1
Solyc09g008360.2	Solyc11g071820.3	Solyc06g075220.1	Solyc10g074900.2	Solyc01g102940.3	Solyc01g014840.3
Solyc03g098090.2	Solyc10g076410.1	Solyc03g044220.1	Solyc02g083640.4	Solyc05g053230.3	Solyc10g084880.3
Solyc12g095900.2	Solyc03g113190.1	Solyc02g089210.4	Solyc10g080410.3	Solyc06g034010.1	Solyc03g118620.3
Solyc03g007850.1	Solyc02g081360.4	Solyc05g041920.3	Solyc02g014830.4	Solyc05g053210.4	Solyc12g044910.2
Solyc07g065960.1	Solyc08g016080.3	Solyc01g011495.1	Solyc03g093620.1	Solyc03g083010.3	Solyc02g068120.3
Solyc03g006840.4	Solyc09g075060.3	Solyc03g031590.4	Solyc03g005480.4	Solyc05g007460.3	Solyc11g013000.2
Solyc06g007860.1	Solyc01g091660.3	Solyc09g064720.3	Solyc10g083430.2	Solyc12g089380.2	Solyc01g081540.4
Solyc01g010060.2	Solyc02g094110.1	Solyc12g096340.2	Solyc06g062550.4	Solyc03g111170.3	Solyc02g020890.4
Solyc04g079700.3	Solyc08g066790.4	Solyc12g099160.2	Solyc02g082490.4	Solyc06g070990.3	Solyc02g077000.3
Solyc03g119920.1	Solyc12g011370.3	Solyc01g073670.3	Solyc01g100900.4	Solyc03g005920.4	Solyc06g062330.3
Solyc03g117390.3	Solyc04g080250.3	Solyc01g079980.3	Solyc07g064120.2	Solyc03g080020.4	Solyc04g015210.4
Solyc04g025120.2	Solyc03g116120.3	Solyc07g062620.3	Solyc11g012270.2	Solyc01g101050.3	Solyc07g044750.3
Solyc12g019130.3	Solyc09g074290.1	Solyc01g007890.3	Solyc04g072850.4	Solyc09g010850.4	Solyc08g077350.3
Solyc06g071130.3	Solyc01g102420.1	Solyc08g048370.4	Solyc11g069220.2	Solyc07g005840.2	Solyc03g111880.3
Solyc05g012850.3	Solyc11g012130.2	Solyc04g071440.3	Solyc02g077270.4	Solyc01g099630.4	Solyc03g031980.4
Solyc08g082680.3	Solyc11g062100.1	Solyc12g019140.3	Solyc07g006750.3	Solyc02g094390.3	Solyc09g008590.4
Solyc09g083260.4	Solyc03g078370.1	Solyc06g083030.3	Solyc03g119840.3	Solyc10g085100.2	Solyc08g075830.4
Solyc11g010700.3	Solyc05g009670.3	Solyc02g091820.3	Solyc03g118820.4	Solyc05g052580.3	Solyc11g011160.1
Solyc10g076500.3	Solyc08g067390.4	Solyc01g094260.4	Solyc07g006900.2	Solyc06g051850.2	Solyc03g119590.1
Solyc11g069560.2	Solyc01g006055.1	Solyc01g110500.3	Solyc05g009120.3	Solyc12g005300.2	Solyc04g055200.3
Solyc11g071230.2	Solyc10g083290.4	Solyc09g008913.1	Solyc06g065600.1	Solyc12g088390.1	Solyc03g120810.4
Solyc12g088820.2	Solyc01g014230.4	Solyc05g007640.3	Solyc02g093760.4	Solyc09g010780.3	Solyc01g010185.1
Solyc11g061750.2	Solyc07g008230.1	Solyc02g092210.1	Solyc06g050860.3	Solyc03g114100.1	Solyc03g080030.4
Solyc03g116860.3	Solyc11g030730.2	Solyc06g051850.2	Solyc02g082870.4	Solyc10g086760.2	Solyc03g006130.3
Solyc06g007370.1	Solyc01g010350.4	Solyc07g045040.3	Solyc05g009620.4	Solyc02g089840.3	Solyc10g083360.2
Solyc03g112120.3	Solyc07g055930.3	Solyc03g006610.3	Solyc01g080680.3	Solyc01g102340.3	Solyc05g015860.4
Solyc03g031450.3	Solyc03g091020.1	Solyc09g089780.3	Solyc03g120160.1	Solyc10g083890.2	Solyc03g083720.1
Solyc03g121230.3	Solyc07g007020.3	Solyc08g029190.3	Solyc08g076887.1	Solyc05g056120.3	Solyc10g045550.2
Solyc05g007420.2	Solyc12g006530.2	Solyc09g073030.4	Solyc06g065077.1	Solyc08g060970.4	Solyc02g091970.4
Solyc05g006190.2	Solyc05g054740.3	Solyc03g123390.4	Solyc06g065970.1	Solyc05g041920.3	Solyc03g031750.2
Solyc04g063370.3	Solyc12g088760.1	Solyc06g082210.1	Solyc03g026120.3	Solyc09g097950.3	Solyc02g079390.4
Solyc02g077620.1	Solyc11g013150.1	Solyc06g076060.1	Solyc12g036120.1	Solyc12g013650.2	Solyc05g052720.1
Solyc09g075740.1	Solyc01g079960.2	Solyc11g032100.2	Solyc03g033460.3	Solyc09g098520.4	Solyc07g016180.3
Solyc11g071580.2	Solyc09g075940.3	Solyc06g073587.1	Solyc03g007360.3	Solyc08g077790.3	Solyc08g079200.1
Solyc10g085280.1	Solyc10g009290.1	Solyc03g116900.3	Solyc09g066450.3	Solyc01g091910.4	Solyc12g056770.3
Solyc02g069430.4	Solyc06g063210.3	Solyc07g018270.3	Solyc08g078200.2	Solyc04g080230.3	Solyc09g010200.4
Solyc03g096770.1	Solyc05g005060.3	Solyc07g039340.4	Solyc09g014820.3	Solyc04g056560.4	Solyc07g045160.3
Solyc05g009590.3	Solyc03g094175.1	Solyc04g008260.3	Solyc07g064420.3	Solyc02g087070.4	Solyc10g082030.2
Solyc02g083700.4	Solyc12g087940.2	Solyc09g082560.4	Solyc03g112110.1	Solyc09g011500.3	Solyc12g005650.2
Solyc01g104810.2	Solyc01g008620.4	Solyc02g080920.3	Solyc01g094440.1	Solyc12g096190.2	Solyc01g080600.4
Solyc09g089760.1	Solyc08g005960.2	Solyc12g094390.1	Solyc06g062420.4	Solyc11g073260.2	Solyc07g009100.3
Solyc08g081800.1	Solyc02g086430.4	Solyc09g007680.4	Solyc11g068590.1	Solyc01g079670.2	Solyc11g007930.1
Solyc08g006500.4	Solyc02g085950.4	Solyc01g066520.3	Solyc02g014220.3	Solyc08g062970.1	Solyc07g043710.4
Solyc02g030220.1	Solyc09g098500.4	Solyc01g110110.3	Solyc12g007140.3	Solyc03g093070.1	Solyc09g007640.4
Solyc05g051480.2	Solyc06g069900.3	Solyc10g084790.1	Solyc02g091650.4	Solyc11g066150.3	Solyc01g011435.1
Solyc00g500344.1	Solyc04g071920.2	Solyc12g094430.1	Solyc02g083410.4	Solyc05g051570.3	Solyc01g096350.3
Solyc04g009790.4	Solyc03g007370.3	Solyc10g086220.2	Solyc12g100230.1	Solyc02g071560.4	Solyc05g018700.4
Solyc01g100920.3	Solyc04g081860.3	Solyc10g007110.3	Solyc05g013760.4	Solyc01g104910.3	Solyc04g080010.4
Solyc04g072310.3	Solyc07g055810.3	Solyc12g009650.2	Solyc07g005080.1	Solyc06g031710.3	Solyc02g087460.1
Solyc12g049190.3	Solyc11g067330.1	Solyc09g082980.3	Solyc10g006000.4	Solyc04g016000.3	Solyc03g116260.3
Solyc03g093270.3	Solyc10g084190.1	Solyc02g080480.3	Solyc04g008245.1	Solyc12g096590.3	Solyc01g056720.4
Solyc06g034410.3	Solyc04g078660.2	Solyc09g090600.3	Solyc06g009760.1	Solyc08g007560.3	Solyc05g009030.4
Solyc04g080395.1	Solyc01g105880.4	Solyc03g117270.1	Solyc11g072760.1	Solyc10g081850.3	Solyc02g082120.3
Solyc06g074290.1	Solyc06g075500.4	Solyc06g084430.4	Solyc01g100300.3	Solyc01g080160.4	Solyc11g071460.2
Solyc08g080150.1	Solyc11g005840.2	Solyc05g010590.4	Solyc06g082430.2	Solyc06g074850.3	Solyc03g121660.3
Solyc02g092060.1	Solyc06g062580.3	Solyc08g028780.1	Solyc01g102360.3	Solyc02g087770.3	Solyc04g076090.3
Solyc10g079650.2	Solyc01g073800.2	Solyc06g054280.1	Solyc01g090980.1	Solyc01g011495.1	Solyc06g034110.3
Solyc05g052265.1	Solyc05g007150.4	Solyc09g066250.1	Solyc11g010850.2	Solyc04g008260.3	Solyc08g014015.1
Solyc01g011430.4	Solyc02g065740.3	Solyc01g103170.4	Solyc03g119660.2	Solyc05g008220.4	Solyc07g042510.3
Solyc11g007570.2	Solyc06g070990.3	Solyc08g079080.5	Solyc12g088820.2	Solyc06g051860.3	Solyc03g006610.3
Solyc01g150126.1	Solyc06g072400.3	Solyc01g104880.3	Solyc01g106350.4	Solyc02g090220.3	Solyc10g086060.2
Solyc10g079050.2	Solyc08g068190.3	Solyc03g007290.4	Solyc04g081130.1	Solyc06g007910.4	Solyc03g113010.3
Solyc07g052070.3	Solyc08g014570.3	Solyc02g032030.1	Solyc04g015780.1	Solyc09g090210.3	Solyc08g080630.4
Solyc07g043670.1	Solyc10g008900.3	Solyc01g014840.3	Solyc04g081020.3	Solyc12g009890.3	Solyc02g082430.4
Solyc08g007450.1	Solyc08g076640.1	Solyc08g075830.4	Solyc11g067330.1	Solyc12g019680.1	Solyc06g067870.3
Solyc04g077830.2	Solyc08g006850.4	Solyc10g006920.3	Solyc09g150150.1	Solyc09g082720.3	Solyc06g075610.1
Solyc00g025290.1	Solyc01g107060.2	Solyc08g041700.1	Solyc01g006640.1	Solyc02g088090.1	Solyc03g117270.1
Solyc06g082310.3	Solyc05g013500.4	Solyc02g082740.1	Solyc01g081630.4	Solyc06g074180.3	Solyc08g014120.3
Solyc03g082770.1	Solyc01g106540.4	Solyc02g088180.3	Solyc12g100090.1	Solyc03g005530.1	Solyc04g008470.3
Solyc01g087350.3	Solyc07g025380.3	Solyc08g076960.1	Solyc02g083700.4	Solyc07g061890.1	Solyc01g105200.2
Solyc08g082980.2	Solyc09g072610.3	Solyc01g009300.3	Solyc06g063170.3	Solyc05g015840.3	Solyc07g053720.3
Solyc08g075640.4	Solyc02g072520.3	Solyc01g081610.3	Solyc07g009030.3	Solyc12g006460.2	Solyc09g010970.4
Solyc03g083490.3	Solyc09g014820.3	Solyc05g017860.3	Solyc12g056305.1	Solyc06g075580.4	Solyc01g099100.4
Solyc07g054760.1	Solyc01g096790.4	Solyc01g080020.2	Solyc06g066500.1	Solyc02g069690.1	Solyc07g066270.4
Solyc05g015730.1	Solyc06g008785.1	Solyc02g079570.4	Solyc04g025180.4	Solyc03g114860.4	Solyc03g117490.4
Solyc05g052650.2	Solyc04g078710.3	Solyc08g079300.3	Solyc01g087740.1	Solyc02g065170.3	Solyc12g042890.2
Solyc10g085440.1	Solyc11g068600.1	Solyc12g099120.3	Solyc01g098560.3	Solyc05g015980.3	Solyc08g079070.2
Solyc04g051270.2	Solyc01g095260.1	Solyc01g105200.2	Solyc03g034057.1	Solyc03g123490.1	Solyc10g086520.2
Solyc10g084200.2	Solyc07g056540.3	Solyc12g097080.2	Solyc10g007050.3	Solyc09g090600.3	Solyc12g044850.2
Solyc07g055470.3	Solyc04g077250.4	Solyc04g072640.3	Solyc01g095310.1	Solyc06g053510.3	Solyc09g042700.4
Solyc06g054480.3	Solyc07g054710.2	Solyc09g075350.4	Solyc01g080810.3	Solyc09g014300.3	Solyc05g052140.3
Solyc01g106640.2	Solyc04g076310.4	Solyc10g074900.2	Solyc05g009640.4	Solyc07g008060.1	Solyc02g084740.4
Solyc08g076630.3	Solyc03g007560.2	Solyc01g103470.2	Solyc02g030220.1	Solyc08g006860.3	Solyc02g080110.3
Solyc01g066640.2	Solyc09g089800.2	Solyc08g078940.1	Solyc08g068090.3	Solyc03g118170.3	Solyc07g053970.3
Solyc04g008170.1	Solyc04g007250.1	Solyc04g071540.4	Solyc06g082150.4	Solyc05g008200.4	Solyc05g013410.3
Solyc06g064990.2	Solyc01g008650.3	Solyc01g057910.3	Solyc04g014770.1	Solyc03g115930.3	Solyc08g081030.1
Solyc04g011615.1	Solyc03g046270.4	Solyc12g017230.2	Solyc06g083940.1	Solyc04g009620.4	Solyc02g071470.4
Solyc01g094440.1	Solyc03g033460.3	Solyc09g075730.3	Solyc02g089300.3	Solyc12g013700.2	Solyc05g005850.4
Solyc11g007370.3	Solyc08g021960.3	Solyc09g011490.3	Solyc01g109860.3	Solyc04g007760.3	Solyc01g091470.3
Solyc05g056440.3	Solyc04g012040.3	Solyc12g014130.2	Solyc01g091760.3	Solyc03g095610.4	Solyc04g082840.4
Solyc11g068580.1	Solyc12g062940.3	Solyc06g071550.3	Solyc02g077870.1	Solyc02g087840.3	Solyc12g009400.2
Solyc02g064945.1	Solyc01g102340.3	Solyc03g120020.4	Solyc09g055890.4	Solyc10g017580.3	Solyc01g106170.4
Solyc01g101015.1	Solyc11g065340.2	Solyc09g009690.3	Solyc08g066590.3	Solyc10g085810.2	Solyc09g005830.1
Solyc02g014300.2	Solyc09g066410.3	Solyc10g080410.3	Solyc01g109210.2	Solyc02g094110.1	Solyc05g005750.3
Solyc04g015780.1	Solyc03g150154.1	Solyc10g007930.4	Solyc12g015920.2	Solyc02g093670.3	Solyc01g100270.4
Solyc11g007970.2	Solyc08g015620.3	Solyc09g083360.3	Solyc04g081390.4	Solyc02g038817.1	Solyc01g096230.4
Solyc10g009230.1	Solyc08g066720.3	Solyc04g080460.3	Solyc11g069560.2	Solyc01g067130.4	Solyc02g088830.4
Solyc02g076920.3	Solyc08g081930.3	Solyc06g051630.5.1	Solyc12g035490.1	Solyc08g082010.3	Solyc09g009810.1
Solyc12g056020.1	Solyc02g083410.4	Solyc01g103650.3	Solyc06g043150.4	Solyc04g071540.4	Solyc02g092550.3
Solyc11g067290.1	Solyc03g082450.3	Solyc07g043050.1	Solyc12g049070.1	Solyc07g061960.3	Solyc08g080750.4
Solyc08g080060.4	Solyc08g066320.4	Solyc08g077960.3	Solyc04g015590.4	Solyc09g011620.2	Solyc01g087150.3
Solyc02g070200.3	Solyc02g081560.1	Solyc05g015840.3	Solyc08g080310.2	Solyc12g011030.3	Solyc08g082070.3
Solyc09g090790.3	Solyc10g086320.2	Solyc12g056460.3	Solyc03g116580.4	Solyc10g076410.1	Solyc01g096200.4
Solyc06g084170.3	Solyc10g052600.1	Solyc01g086870.3	Solyc11g012010.2	Solyc01g094660.3	Solyc08g067340.4
Solyc12g007320.1	Solyc12g096880.3	Solyc09g009540.4	Solyc08g078730.3	Solyc03g005600.3	Solyc12g055930.3
Solyc08g069220.2	Solyc09g075410.4	Solyc08g074390.3	Solyc08g007600.2	Solyc05g005930.3	Solyc01g091320.3
Solyc04g015810.1	Solyc06g063170.3	Solyc04g057830.1	Solyc01g073810.2	Solyc02g079500.4	Solyc03g083710.1
Solyc07g064450.4	Solyc01g087080.4	Solyc02g064960.3	Solyc01g106510.2	Solyc12g056760.2	Solyc02g079360.3
Solyc06g060530.1	Solyc12g005783.1	Solyc08g063040.4	Solyc03g006870.3	Solyc03g113580.1	Solyc12g055750.3
Solyc03g116290.3	Solyc02g067920.4	Solyc05g010280.3	Solyc12g009950.2	Solyc09g075330.4	Solyc12g094450.3
Solyc06g083940.1	Solyc05g008400.4	Solyc01g101070.3	Solyc10g044510.2	Solyc11g005860.2	Solyc06g075330.3
Solyc06g051060.4	Solyc08g068640.4	Solyc09g010470.3	Solyc06g072960.1	Solyc08g080130.3	Solyc09g005630.3
Solyc10g018640.2	Solyc11g006030.1	Solyc03g026080.3	Solyc09g075870.2	Solyc01g109680.3	Solyc03g081260.4
Solyc04g014220.1	Solyc07g055270.1	Solyc04g025990.3	Solyc06g066650.4	Solyc07g006850.3	Solyc03g117250.4
Solyc04g009820.3	Solyc10g086030.2	Solyc10g032565.1	Solyc07g052950.3	Solyc06g083900.3	Solyc02g082510.1
Solyc08g081520.1	Solyc01g087890.3	Solyc08g065670.4	Solyc11g051060.2	Solyc01g010080.3	Solyc04g081510.4
Solyc02g082950.3	Solyc02g077270.4	Solyc07g055710.3	Solyc09g005370.1	Solyc04g054310.3	Solyc07g052470.3
Solyc00g019990.1	Solyc02g072105.1	Solyc03g059250.3	Solyc09g082900.3	Solyc07g006610.3	Solyc11g006370.2
Solyc07g063410.3	Solyc09g091700.4	Solyc02g069190.4	Solyc12g044710.1	Solyc10g037880.3	Solyc01g112040.2
Solyc02g089300.3	Solyc10g083670.3	Solyc08g068630.4	Solyc09g061830.1	Solyc10g008320.1	Solyc03g118760.4
Solyc01g095060.4	Solyc08g014230.4	Solyc03g006560.3	Solyc04g011735.1	Solyc01g087520.3	Solyc03g043960.3
Solyc03g020070.4	Solyc06g008890.4	Solyc09g064870.3	Solyc02g085400.3	Solyc10g055230.1	Solyc01g106890.2
Solyc03g097570.3	Solyc07g055630.4	Solyc04g081960.1	Solyc07g054700.3	Solyc07g056280.3	Solyc02g083760.4
Solyc07g064120.2	Solyc10g044447.1	Solyc02g083760.4	Solyc08g061630.3	Solyc11g005840.2	Solyc06g065560.2
Solyc02g090800.1	Solyc02g087990.4	Solyc06g074240.3	Solyc11g013300.2	Solyc09g008250.4	Solyc12g099970.2
Solyc08g081350.2	Solyc03g113970.4	Solyc08g060970.4	Solyc02g014300.2	Solyc09g010430.1	Solyc03g078380.1
Solyc04g077650.3	Solyc03g080020.4	Solyc08g080120.3	Solyc06g007130.5.1	Solyc01g098840.3	Solyc11g069735.1
Solyc11g007825.1	Solyc03g005555.1	Solyc06g074500.2	Solyc12g007270.3	Solyc05g014510.3	Solyc06g068930.2
Solyc11g007190.2	Solyc12g010570.1	Solyc10g078610.1	Solyc03g005240.2	Solyc06g069530.3	Solyc02g082910.4
Solyc11g067320.1	Solyc05g053010.1	Solyc05g050550.4	Solyc04g078325.1	Solyc04g074870.3	Solyc02g090110.3
Solyc12g096490.1	Solyc05g050380.4	Solyc10g044910.2	Solyc12g100250.3	Solyc07g039340.4	Solyc03g117260.2
Solyc06g065077.1	Solyc09g008560.4	Solyc06g050920.4	Solyc11g067300.2	Solyc02g085630.3	Solyc09g008200.4
Solyc07g007320.3	Solyc05g005670.1	Solyc02g071070.3	Solyc04g026140.1	Solyc02g086160.4	Solyc05g052790.3
Solyc10g086530.1	Solyc02g082870.4	Solyc09g090005.1	Solyc01g005000.3	Solyc07g054490.3	Solyc04g016230.4
Solyc12g043060.1	Solyc11g071600.2	Solyc12g005787.1	Solyc07g055550.2	Solyc08g006470.4	Solyc04g080760.3
Solyc04g077240.4	Solyc03g034400.3	Solyc10g006360.2	Solyc06g035790.3	Solyc11g006030.1	Solyc08g079980.1
Solyc04g005720.3	Solyc09g075540.1	Solyc01g006585.1	Solyc01g106140.2	Solyc09g009510.4	Solyc03g117950.3
Solyc02g067280.1	Solyc08g075760.3	Solyc01g102680.4	Solyc04g079130.2	Solyc10g083180.2	Solyc06g073060.3
Solyc04g005000.1	Solyc12g056980.1	Solyc04g007950.4	Solyc08g048540.2	Solyc04g080100.3	Solyc10g085990.3
Solyc06g035980.4	Solyc09g090210.3	Solyc02g068300.3	Solyc01g006380.2	Solyc08g076010.4	Solyc02g077220.3
Solyc03g113770.3	Solyc08g066770.3	Solyc05g007460.3	Solyc01g068420.4	Solyc08g079590.3	Solyc08g065430.3
Solyc08g005720.4	Solyc01g008690.3	Solyc01g099340.3	Solyc09g074290.1	Solyc01g087870.4	Solyc12g005350.2
Solyc03g095510.3	Solyc01g006320.4	Solyc03g123760.3	Solyc02g084800.4	Solyc08g079300.3	Solyc02g083890.4
Solyc10g086440.2	Solyc12g011140.3	Solyc06g065260.3	Solyc02g068060.3	Solyc10g008330.4	Solyc05g013750.3
Solyc06g050900.3	Solyc02g087410.4	Solyc01g107800.4	Solyc10g076670.3	Solyc03g025390.3	Solyc06g006110.3
Solyc10g044700.2	Solyc12g056678.1	Solyc10g086680.1	Solyc10g005620.3	Solyc10g055190.1	Solyc03g083020.3
Solyc10g076400.2	Solyc03g093250.2	Solyc06g060710.4	Solyc03g122070.3	Solyc10g086630.2	Solyc09g082560.4
Solyc04g024435.1	Solyc08g075470.3	Solyc02g067560.1	Solyc11g067340.1	Solyc04g008520.3	Solyc09g011510.2
Solyc01g105220.3	Solyc11g010410.2	Solyc03g114900.3	Solyc10g076995.1	Solyc02g093020.3	Solyc08g082730.4
Solyc11g008820.2	Solyc01g090300.2	Solyc07g061890.1	Solyc10g074680.2	Solyc01g010020.3	Solyc03g083690.1
Solyc08g080430.2	Solyc10g047170.2	Solyc08g075970.3	Solyc02g093480.4	Solyc10g085380.2	Solyc01g103030.3
Solyc02g090630.4	Solyc05g009320.4	Solyc04g016270.2	Solyc01g094430.1	Solyc09g030450.3	Solyc02g091590.4
Solyc02g032560.3	Solyc03g119660.2	Solyc02g092140.1	Solyc02g067935.1	Solyc08g065190.3	Solyc06g072050.4
Solyc03g112110.1	Solyc11g061980.2	Solyc04g080700.4	Solyc04g049390.3	Solyc11g040140.2	Solyc06g050630.3
Solyc12g096480.1	Solyc01g005420.2	Solyc02g082550.3	Solyc04g024780.1	Solyc06g060170.3	Solyc08g014130.3
Solyc02g089920.1	Solyc06g073590.3	Solyc02g063440.3	Solyc04g007320.3	Solyc01g108340.3	Solyc07g063520.3
Solyc12g019440.3	Solyc03g121510.4	Solyc08g076520.3	Solyc12g045037.1	Solyc06g066730.3	Solyc04g007050.4
Solyc09g010480.1	Solyc03g119240.3	Solyc01g107220.2	Solyc07g063210.3	Solyc03g122270.4	Solyc10g083290.4
Solyc07g053450.4	Solyc03g113820.3	Solyc11g017270.2	Solyc06g064960.3	Solyc09g008320.4	Solyc07g006070.1
Solyc03g118000.1	Solyc03g122080.3	Solyc03g007360.3	Solyc03g122080.3	Solyc03g006490.3	Solyc05g007770.3
Solyc04g079460.1	Solyc01g073780.2	Solyc08g082750.3	Solyc01g058100.2	Solyc08g081780.1	Solyc11g017140.3
Solyc02g082940.3	Solyc08g005890.3	Solyc09g082760.3	Solyc12g011140.3	Solyc07g021750.1	Solyc03g123390.4
Solyc06g062930.1	Solyc12g089360.1	Solyc02g032860.3	Solyc12g044820.3	Solyc11g018610.2	Solyc08g066840.3
Solyc03g032080.4	Solyc06g068930.2	Solyc01g007770.2	Solyc01g005090.3	Solyc05g051850.3	Solyc07g054720.2
Solyc07g006020.3	Solyc09g011130.1	Solyc06g010030.4	Solyc07g062710.4	Solyc01g106580.3	Solyc04g080460.3
Solyc04g072037.1	Solyc01g095830.3	Solyc05g013370.1	Solyc07g052460.3	Solyc12g011440.2	Solyc10g007930.4
Solyc12g056010.2	Solyc12g096710.2	Solyc06g048940.4	Solyc10g055770.2	Solyc06g068770.3	Solyc02g089290.3
Solyc03g006890.3	Solyc06g059990.4	Solyc02g092330.3	Solyc02g079460.1	Solyc03g083900.4	Solyc02g092110.3
Solyc04g079110.1	Solyc08g005090.2	Solyc11g073010.1	Solyc10g080050.3	Solyc03g114890.4	Solyc12g100260.1
Solyc02g089460.1	Solyc01g105190.4	Solyc01g107900.3	Solyc05g005670.1	Solyc04g079070.4	Solyc02g082960.3
Solyc11g006260.2	Solyc11g042460.2	Solyc10g049280.2	Solyc10g084520.1	Solyc04g078040.3	Solyc08g082020.3
Solyc06g005610.1	Solyc02g069065.1	Solyc12g011030.3	Solyc01g010420.3	Solyc04g009560.3	Solyc10g007110.3
Solyc02g038720.2	Solyc07g014580.3	Solyc04g008040.4	Solyc01g090560.4	Solyc07g065890.3	Solyc03g090990.1
Solyc01g079270.1	Solyc01g088105.1	Solyc11g045110.3	Solyc09g055180.4	Solyc01g100490.4	Solyc07g065530.1
Solyc08g079150.1	Solyc02g082090.3	Solyc04g079830.2	Solyc09g061715.1	Solyc06g052060.3	Solyc04g007730.3
Solyc05g015350.4	Solyc05g013680.3	Solyc06g065600.1	Solyc10g078720.2	Solyc08g079080.5	Solyc12g007240.3
Solyc07g054370.3	Solyc10g083300.2	Solyc06g082020.4	Solyc07g055470.3	Solyc03g006860.3	Solyc05g009890.1
Solyc11g065470.2	Solyc09g083060.4	Solyc04g071120.3	Solyc02g070755.1	Solyc04g079510.2	Solyc05g053610.2
Solyc07g053370.1	Solyc02g088310.1	Solyc02g090640.4	Solyc03g044200.3	Solyc01g095570.3	Solyc09g059630.3
Solyc01g091760.3	Solyc11g010430.2	Solyc09g030450.3	Solyc08g079930.2	Solyc05g054120.1	Solyc06g083030.3
Solyc01g014105.1	Solyc10g011925.1	Solyc03g123400.1	Solyc07g008230.1	Solyc08g076530.3	Solyc09g075510.4
Solyc08g007610.1	Solyc01g090660.3	Solyc03g117470.3	Solyc06g066180.4	Solyc07g049135.1	Solyc02g072180.3
Solyc12g019120.2	Solyc05g050990.1	Solyc05g051850.3	Solyc11g005350.2	Solyc10g012170.3	Solyc01g104880.3
Solyc06g062450.3	Solyc06g052070.3	Solyc09g011510.2	Solyc07g043700.3	Solyc11g069010.2	Solyc02g093360.3
Solyc10g083510.2	Solyc09g007730.4	Solyc03g123520.3	Solyc11g045110.3	Solyc10g086780.2	Solyc01g108680.4
Solyc06g009420.4	Solyc08g079970.2	Solyc10g085380.2	Solyc03g091020.1	Solyc08g067480.4	Solyc09g009690.3
Solyc08g007600.2	Solyc10g086490.2	Solyc06g034010.1	Solyc08g074490.4	Solyc09g092767.1	Solyc01g099780.3
Solyc02g077580.1	Solyc12g100110.1	Solyc01g079160.4	Solyc08g006560.3	Solyc03g025830.4	Solyc02g088180.3
Solyc06g054460.1	Solyc02g072370.1	Solyc02g081050.4	Solyc06g083880.2	Solyc04g074700.4	Solyc08g080360.3
Solyc01g091100.2	Solyc07g008545.1	Solyc11g065030.3	Solyc10g085230.2	Solyc10g044965.1	Solyc01g103490.3
Solyc11g008560.2	Solyc04g079880.4	Solyc10g083180.2	Solyc03g096070.3	Solyc02g087870.3	Solyc08g006030.4
Solyc05g053970.2	Solyc03g013340.3	Solyc01g005640.4	Solyc09g074430.4	Solyc02g090640.4	Solyc02g071490.4
Solyc06g005280.1	Solyc11g072760.1	Solyc04g074890.2	Solyc08g065500.2	Solyc01g096930.3	Solyc06g072810.4
Solyc07g043700.3	Solyc02g091810.2	Solyc02g090380.4	Solyc11g071600.2	Solyc05g016390.4	Solyc08g007805.1
Solyc01g066850.4	Solyc03g113960.4	Solyc01g107560.3	Solyc12g049170.2	Solyc01g105180.3	Solyc04g081910.4
Solyc01g102360.3	Solyc10g005030.4	Solyc05g009720.3	Solyc08g068190.3	Solyc12g009790.2	Solyc03g020060.3
Solyc03g091010.1	Solyc05g006720.1	Solyc01g005470.3	Solyc02g092060.1	Solyc03g071570.3	Solyc02g084410.3
Solyc07g005080.1	Solyc04g150171.1	Solyc03g083480.4	Solyc04g080480.1	Solyc01g100020.4	Solyc09g005560.4
Solyc11g072800.3	Solyc12g057020.2	Solyc03g124020.1	Solyc05g050780.3	Solyc03g117110.4	Solyc08g062950.4
Solyc02g089040.3	Solyc03g058430.3	Solyc01g110920.4	Solyc07g045040.3	Solyc02g021640.3	Solyc11g064920.2
Solyc01g104550.3	Solyc05g047580.4	Solyc01g110060.3	Solyc08g008020.1	Solyc03g120410.3	Solyc03g007310.3
Solyc07g042470.3	Solyc03g096760.1	Solyc08g082920.3	Solyc01g094450.1	Solyc02g066960.3	Solyc11g073150.1
Solyc03g115620.2	Solyc01g068420.4	Solyc03g121540.3	Solyc09g091140.4	Solyc12g088370.2	Solyc07g055080.3
Solyc10g049425.1	Solyc10g017570.3	Solyc09g150148.1	Solyc06g076550.4	Solyc05g053960.3	Solyc02g089940.4
Solyc02g089030.1	Solyc12g017480.3	Solyc07g064870.3	Solyc01g091050.4	Solyc04g026360.3	Solyc05g056290.4
Solyc02g083980.3	Solyc08g008110.2	Solyc10g085890.1	Solyc06g034290.3	Solyc07g052540.3	Solyc10g047320.2
Solyc08g080560.3	Solyc07g040930.1	Solyc12g055990.2	Solyc02g077540.4	Solyc03g111670.3	Solyc08g077770.3
Solyc07g055690.1	Solyc02g089860.1	Solyc11g068570.1	Solyc04g074400.1	Solyc02g071620.3	Solyc02g091810.2
Solyc01g109860.3	Solyc02g064800.3	Solyc02g090600.2	Solyc11g071820.3	Solyc10g011660.3	Solyc01g109560.3
Solyc01g103330.3	Solyc11g069220.2	Solyc05g054620.4	Solyc05g008580.3	Solyc11g072840.1	Solyc07g054500.4
Solyc04g064830.4	Solyc04g072480.3	Solyc08g076490.2	Solyc03g116370.3	Solyc02g067800.4	Solyc08g005960.2
Solyc07g041555.1	Solyc06g009770.1	Solyc03g093890.3	Solyc02g091050.3	Solyc03g083650.4	Solyc01g102940.3
Solyc01g109740.3	Solyc08g080400.2	Solyc12g010440.3	Solyc10g084060.2	Solyc02g070540.3	Solyc05g053230.3
Solyc04g082830.3	Solyc07g056170.4	Solyc01g006630.3	Solyc05g005040.4	Solyc05g005560.4	Solyc02g070890.3
Solyc10g080510.1	Solyc10g079680.3	Solyc12g040790.2	Solyc12g005783.1	Solyc07g005380.4	Solyc06g034010.1
Solyc04g011340.3	Solyc01g095250.1	Solyc02g092770.3	Solyc07g042580.3	Solyc01g086670.3	Solyc11g069180.2
Solyc07g055560.4	Solyc04g007650.4	Solyc10g007410.4	Solyc07g006320.4	Solyc11g007770.2	Solyc05g053210.4
Solyc10g005350.3	Solyc09g007750.4	Solyc03g043740.4	Solyc01g079460.2	Solyc06g071310.4	Solyc03g083010.3
Solyc05g007950.4	Solyc07g055550.2	Solyc08g007400.4	Solyc02g071690.2	Solyc03g122120.4	Solyc05g007460.3
Solyc01g108470.3	Solyc01g010420.3	Solyc04g080670.3	Solyc08g066710.2	Solyc01g102380.5.1	Solyc12g089380.2
Solyc07g042930.3	Solyc01g017600.3	Solyc11g071280.2	Solyc06g071130.3	Solyc06g075220.1	Solyc09g008920.3
Solyc02g081990.3	Solyc07g005680.4	Solyc11g012360.2	Solyc04g079700.3	Solyc05g056020.3	Solyc11g015890.2
Solyc10g079640.2	Solyc08g061920.3	Solyc06g082250.1	Solyc12g088800.3	Solyc01g100240.3	Solyc03g111170.3
Solyc03g034410.1	Solyc07g008620.1	Solyc06g073615.1	Solyc09g014490.4	Solyc09g061320.4	Solyc06g070990.3
Solyc08g067570.1	Solyc06g071640.3	Solyc01g107430.2	Solyc02g087500.3	Solyc02g067530.4	Solyc03g080020.4
Solyc01g091630.3	Solyc03g122360.3	Solyc03g034057.1	Solyc10g049425.1	Solyc04g072940.4	Solyc04g076200.3
Solyc02g089170.4	Solyc02g038806.1	Solyc11g040140.2	Solyc11g071970.2	Solyc12g005850.2	Solyc01g010710.4
Solyc06g072960.1	Solyc02g065090.4	Solyc01g111960.3	Solyc01g094910.3	Solyc04g078270.3	Solyc11g066670.1
Solyc06g069610.1	Solyc04g015460.4	Solyc10g055760.2	Solyc10g078610.1	Solyc07g064600.3	Solyc01g101050.3
Solyc01g089880.3	Solyc12g096920.1	Solyc03g096390.3	Solyc10g084200.2	Solyc01g110890.1	Solyc09g010850.4
Solyc07g042880.1	Solyc09g015350.4	Solyc06g007960.4	Solyc09g083260.4	Solyc11g017250.2	Solyc02g094390.3
Solyc03g042560.3	Solyc03g096070.3	Solyc03g122120.4	Solyc12g056980.1	Solyc10g079200.2	Solyc10g085100.2
Solyc11g005310.1	Solyc07g066180.2	Solyc04g057890.3	Solyc03g005947.1	Solyc10g084070.1	Solyc10g054080.3
Solyc05g052660.1	Solyc03g007180.1	Solyc12g019410.3	Solyc12g006997.1	Solyc12g099160.2	Solyc05g052580.3
Solyc05g055490.3	Solyc09g055180.4	Solyc01g079670.2	Solyc02g068250.4	Solyc05g007640.3	Solyc06g051850.2
Solyc01g005630.3	Solyc02g093020.3	Solyc04g074770.2	Solyc08g007680.1	Solyc11g072890.1	Solyc01g005800.3
Solyc03g007090.1	Solyc09g011330.3	Solyc01g091920.2	Solyc10g079300.2	Solyc10g047210.1	Solyc06g074840.3
Solyc08g078200.2	Solyc11g010460.3	Solyc03g026050.3	Solyc01g057080.1	Solyc09g014380.3	Solyc12g088390.1
Solyc02g083160.3	Solyc10g084860.1	Solyc02g077850.3	Solyc02g082360.4	Solyc01g010880.3	Solyc09g010780.3
Solyc09g005370.1	Solyc10g084690.2	Solyc06g050630.3	Solyc03g026170.4	Solyc12g099120.3	Solyc03g114100.1
Solyc01g079920.3	Solyc03g121200.4	Solyc08g078460.3	Solyc08g007610.1	Solyc01g102680.4	Solyc02g089840.3
Solyc08g022100.1	Solyc02g036350.3	Solyc02g063480.2	Solyc02g080190.3	Solyc09g075350.4	Solyc01g102340.3
Solyc01g006250.2	Solyc12g100080.1	Solyc05g054405.1	Solyc06g072240.1	Solyc06g068080.4	Solyc10g083890.2
Solyc08g005620.3	Solyc09g084460.3	Solyc05g046000.4	Solyc02g087990.4	Solyc07g043150.1	Solyc08g060970.4
Solyc05g007230.4	Solyc02g084800.4	Solyc10g011930.1	Solyc08g083360.3	Solyc05g046000.4	Solyc05g041920.3
Solyc07g042000.4	Solyc06g068570.4	Solyc03g119690.3	Solyc11g042460.2	Solyc07g065080.4	Solyc09g097950.3
Solyc12g056260.1	Solyc09g008360.2	Solyc01g095770.3	Solyc06g072870.1	Solyc02g089240.3	Solyc09g098520.4
Solyc09g075630.1	Solyc09g150129.1	Solyc03g051970.3	Solyc03g150154.1	Solyc11g071720.2	Solyc02g084720.3
Solyc10g086370.1	Solyc03g007850.1	Solyc06g074230.3	Solyc07g017730.3	Solyc03g116760.3	Solyc01g091910.4
Solyc05g006620.3	Solyc06g007860.1	Solyc09g075300.3	Solyc05g055990.4	Solyc02g085140.4	Solyc02g087070.4
Solyc10g006740.4	Solyc08g007680.1	Solyc01g005940.4	Solyc01g010720.4	Solyc02g078910.3	Solyc09g011500.3
Solyc03g120900.3	Solyc02g089630.3	Solyc05g013450.4	Solyc10g086490.2	Solyc08g016750.3	Solyc11g073260.2
Solyc12g062840.1	Solyc01g007960.3	Solyc06g005310.3	Solyc02g088750.2	Solyc04g079880.4	Solyc09g005310.3
Solyc02g086990.4	Solyc09g066310.3	Solyc03g083470.3	Solyc10g007890.4	Solyc11g072920.2	Solyc08g062970.1
Solyc02g085005.1	Solyc12g019130.3	Solyc10g076480.2	Solyc04g074810.4	Solyc06g051630.5.1	Solyc03g093070.1
Solyc02g079520.3	Solyc05g012850.3	Solyc04g008130.3	Solyc01g080920.3	Solyc06g075100.3	Solyc05g051570.3
Solyc10g005460.3	Solyc05g051620.3	Solyc04g076190.1	Solyc04g025880.4	Solyc01g090630.4	Solyc02g071560.4
Solyc03g114430.1	Solyc02g063510.1	Solyc03g005130.3	Solyc11g008030.3	Solyc05g048780.1	Solyc01g104910.3
Solyc04g005260.3	Solyc07g032710.4	Solyc11g071720.2	Solyc02g078950.4	Solyc09g005080.1	Solyc06g050930.3
Solyc06g034040.1	Solyc01g067020.4	Solyc02g069250.4	Solyc10g076780.1	Solyc05g006220.3	Solyc06g031710.3
Solyc02g092570.1	Solyc06g065030.3	Solyc04g078860.4	Solyc11g005430.2	Solyc01g110150.2	Solyc10g054060.2
Solyc02g094340.1	Solyc01g097570.2	Solyc01g009770.3	Solyc01g007890.3	Solyc09g007550.3	Solyc09g009700.4
Solyc08g075210.2	Solyc02g062960.4	Solyc04g074870.3	Solyc05g052250.3	Solyc05g009060.2	Solyc12g096590.3
Solyc06g066430.3	Solyc10g076500.3	Solyc05g007770.3	Solyc09g089573.1	Solyc03g033420.4	Solyc08g007790.3
Solyc08g150103.1	Solyc11g069560.2	Solyc01g101050.3	Solyc11g072800.3	Solyc03g096050.3	Solyc04g081810.4
Solyc12g089220.3	Solyc01g007980.4	Solyc12g100230.1	Solyc11g072930.3	Solyc05g054390.4	Solyc08g007560.3
Solyc12g007250.1	Solyc12g088820.2	Solyc02g032100.4	Solyc04g050050.3	Solyc07g007030.1	Solyc01g080160.4
Solyc10g081780.3	Solyc03g116860.3	Solyc04g008010.4	Solyc02g088310.1	Solyc12g089180.2	Solyc02g087770.3
Solyc10g006430.3	Solyc11g010760.1	Solyc03g121480.3	Solyc12g150113.1	Solyc07g005720.3	Solyc01g011495.1
Solyc02g083720.4	Solyc11g008350.2	Solyc03g123790.4	Solyc10g045290.2	Solyc06g076660.3	Solyc04g008260.3
Solyc06g059880.3	Solyc02g076670.3	Solyc02g069750.3	Solyc04g009820.3	Solyc04g050440.3	Solyc02g090220.3
Solyc12g014140.3	Solyc05g055990.4	Solyc01g008130.4	Solyc01g073780.2	Solyc03g070380.3	Solyc06g007910.4
Solyc01g066700.4	Solyc03g112120.3	Solyc03g113570.1	Solyc07g056170.4	Solyc02g090940.3	Solyc07g055300.3
Solyc09g014870.1	Solyc03g121230.3	Solyc10g046830.2	Solyc05g055490.3	Solyc01g094960.3	Solyc01g102490.3
Solyc04g050170.4	Solyc02g077920.4	Solyc04g007900.3	Solyc07g052070.3	Solyc02g085580.4	Solyc09g090210.3
Solyc03g083660.1	Solyc05g006190.2	Solyc11g072930.3	Solyc09g074040.1	Solyc02g092940.3	Solyc12g009890.3
Solyc01g106250.4	Solyc04g063370.3	Solyc10g081200.1	Solyc03g020030.3	Solyc08g082640.2	Solyc08g082130.3
Solyc04g079330.2	Solyc12g096890.1	Solyc09g075220.1	Solyc09g098410.3	Solyc02g063240.4	Solyc04g072060.4
Solyc12g049150.1	Solyc11g071580.2	Solyc11g073080.3	Solyc07g018300.3	Solyc05g009960.4	Solyc12g019680.1
Solyc01g097430.4	Solyc06g069740.1	Solyc04g040120.1	Solyc12g017360.3	Solyc03g019690.1	Solyc01g104970.3
Solyc04g009660.2	Solyc04g058205.1	Solyc05g050980.3	Solyc07g008670.3	Solyc01g104140.3	Solyc02g078620.1
Solyc07g063800.2	Solyc06g082860.4	Solyc10g081910.2	Solyc09g014910.4	Solyc07g042460.2	Solyc02g088090.1
Solyc01g094450.1	Solyc11g012010.2	Solyc01g107050.3	Solyc01g091100.2	Solyc07g041070.3	Solyc09g082720.3
Solyc10g044880.1	Solyc03g025870.3	Solyc05g055270.1	Solyc01g005680.4	Solyc05g053930.4	Solyc06g074180.3
Solyc08g007375.1	Solyc02g093990.4	Solyc03g117090.3	Solyc09g091130.4	Solyc04g040120.1	Solyc03g005530.1
Solyc05g041140.4	Solyc05g050780.3	Solyc02g067410.2	Solyc06g069610.1	Solyc03g114760.3	Solyc07g061890.1
Solyc01g102430.2	Solyc07g054960.2	Solyc10g086240.2	Solyc12g070090.1	Solyc08g061490.3	Solyc05g015840.3
Solyc03g112920.1	Solyc02g083700.4	Solyc05g053590.4	Solyc11g007140.2	Solyc11g069250.2	Solyc12g006460.2
Solyc08g079920.2	Solyc04g080200.4	Solyc01g005090.3	Solyc07g061880.3	Solyc07g007620.3	Solyc08g082695.1
Solyc03g114090.1	Solyc12g096550.2	Solyc07g052540.3	Solyc04g079480.2	Solyc10g054280.2	Solyc06g075580.4
Solyc02g078950.4	Solyc08g081800.1	Solyc05g005540.4	Solyc03g117400.4	Solyc06g072660.4	Solyc01g011350.3
Solyc05g016180.3	Solyc08g006500.4	Solyc12g055930.3	Solyc12g007250.1	Solyc10g050110.1	Solyc02g065170.3
Solyc08g007225.1	Solyc02g030220.1	Solyc05g050280.3	Solyc03g095510.3	Solyc02g070875.1	Solyc03g114860.4
Solyc06g073220.1	Solyc01g100210.3	Solyc04g081370.2	Solyc10g085140.2	Solyc11g072290.3	Solyc05g015980.3
Solyc05g006790.2	Solyc04g009790.4	Solyc01g099980.4	Solyc07g047710.3	Solyc03g078500.3	Solyc07g054540.4
Solyc06g066490.1	Solyc01g067850.2	Solyc12g011060.3	Solyc09g098425.1	Solyc07g041940.3	Solyc09g090600.3
Solyc06g076400.3	Solyc12g049190.3	Solyc10g083860.3	Solyc05g012850.3	Solyc02g062950.3	Solyc09g014300.3
Solyc03g114440.1	Solyc03g093270.3	Solyc07g042460.2	Solyc02g094340.1	Solyc02g065090.4	Solyc09g065540.3
Solyc00g500044.1	Solyc09g089810.1	Solyc03g006430.3	Solyc07g042880.1	Solyc03g111340.4	Solyc08g006860.3
Solyc03g122070.3	Solyc04g080395.1	Solyc02g082510.1	Solyc08g005540.2	Solyc09g090080.1	Solyc03g115930.3
Solyc04g011640.3	Solyc02g092060.1	Solyc03g113040.4	Solyc03g121510.4	Solyc07g043550.3	Solyc04g009620.4
Solyc12g088000.2	Solyc04g007320.3	Solyc05g009060.2	Solyc05g052130.3	Solyc06g051650.4	Solyc12g013700.2
Solyc10g008310.1	Solyc02g083850.3	Solyc05g006700.4	Solyc01g097430.4	Solyc08g077110.4	Solyc08g066430.1
Solyc12g036850.2	Solyc10g055240.2	Solyc04g015340.3	Solyc02g094210.1	Solyc09g082210.4	Solyc03g095610.4
Solyc00g500325.1	Solyc03g116100.3	Solyc02g078530.3	Solyc10g080400.2	Solyc10g078240.2	Solyc02g087840.3
Solyc02g086120.2	Solyc11g011740.1	Solyc01g089850.4	Solyc05g006160.4	Solyc02g071700.3	Solyc10g017580.3
Solyc08g007980.3	Solyc05g052265.1	Solyc04g082420.3	Solyc12g049160.1	Solyc06g076060.1	Solyc10g085810.2
Solyc05g053750.3	Solyc04g015690.4	Solyc11g051060.2	Solyc03g114380.4	Solyc07g005630.3	Solyc11g020230.1
Solyc09g083007.1	Solyc07g052070.3	Solyc10g011820.4	Solyc04g080330.3	Solyc08g068710.1	Solyc09g005700.3
Solyc09g091965.1	Solyc07g043670.1	Solyc05g009680.1	Solyc05g008290.4	Solyc11g069540.3	Solyc02g094110.1
Solyc11g008030.3	Solyc02g086830.3	Solyc01g098020.2	Solyc12g005250.2	Solyc12g100110.1	Solyc02g093670.3
Solyc05g052890.3	Solyc06g062550.4	Solyc09g005030.3	Solyc07g041640.3	Solyc05g015850.4	Solyc02g094280.4
Solyc01g098530.3	Solyc02g069060.4	Solyc01g104820.4	Solyc05g007170.3	Solyc02g089210.4	Solyc02g038817.1
Solyc06g075970.4	Solyc12g010940.1	Solyc02g021680.3	Solyc02g065740.3	Solyc08g061610.4	Solyc01g067130.4
Solyc04g050050.3	Solyc01g073810.2	Solyc01g099970.4	Solyc06g083500.4	Solyc10g005200.3	Solyc08g082010.3
Solyc10g050450.2	Solyc01g087350.3	Solyc01g112190.3	Solyc08g079310.4	Solyc05g013380.3	Solyc08g077920.3
Solyc09g082820.3	Solyc03g082770.1	Solyc01g079150.4	Solyc01g111970.4	Solyc09g009220.4	Solyc04g071540.4
Solyc01g006640.1	Solyc03g006080.4	Solyc11g067000.3	Solyc02g062960.4	Solyc02g079570.4	Solyc07g061960.3
Solyc10g081800.2	Solyc08g075640.4	Solyc01g100980.4	Solyc07g007320.3	Solyc12g005220.2	Solyc06g074650.3
Solyc01g097750.1	Solyc10g076190.2	Solyc10g006640.3	Solyc11g007380.1	Solyc09g082470.4	Solyc09g011620.2
Solyc08g062340.3	Solyc07g006110.4	Solyc09g082230.1	Solyc06g076320.1	Solyc04g082380.4	Solyc12g011030.3
Solyc07g049135.1	Solyc00g500353.1	Solyc07g063820.3	Solyc03g121080.3	Solyc06g050920.4	Solyc10g076410.1
Solyc03g006720.1	Solyc03g083460.3	Solyc04g006950.4	Solyc11g006740.3	Solyc10g081730.2	Solyc03g005600.3
Solyc10g079480.1	Solyc04g051270.2	Solyc03g121210.4	Solyc12g057020.2	Solyc03g118090.3	Solyc01g094660.3
Solyc06g009510.1	Solyc09g097810.3	Solyc01g095580.3	Solyc05g051210.3	Solyc12g014130.2	Solyc05g005930.3
Solyc07g017405.1	Solyc10g084200.2	Solyc08g008430.4	Solyc05g051450.2	Solyc01g090990.3	Solyc12g056760.2
Solyc01g068370.4	Solyc03g111800.2	Solyc12g011023.1	Solyc07g052440.3	Solyc11g008390.2	Solyc03g113580.1
Solyc07g018200.1	Solyc03g114190.1	Solyc11g008810.2	Solyc12g100300.2	Solyc01g079960.2	Solyc09g075330.4
Solyc09g061940.3	Solyc07g055470.3	Solyc02g091710.3	Solyc06g071330.4	Solyc07g066310.3	Solyc11g005860.2
Solyc02g070690.1	Solyc06g054480.3	Solyc12g009310.2	Solyc08g048510.1	Solyc09g072800.3	Solyc03g051970.3
Solyc10g018320.1	Solyc01g106640.2	Solyc01g010260.3	Solyc05g047610.3	Solyc09g098385.1	Solyc01g101260.2
Solyc01g044420.4	Solyc08g076630.3	Solyc06g068670.3	Solyc11g065820.3	Solyc01g096220.3	Solyc04g026030.3
Solyc06g069430.3	Solyc06g083680.3	Solyc04g082590.3	Solyc02g064990.3	Solyc12g042360.3	Solyc08g080130.3
Solyc07g063210.3	Solyc01g087740.1	Solyc01g109170.3	Solyc01g066440.3	Solyc01g007780.4	Solyc01g109680.3
Solyc03g006730.3	Solyc01g094440.1	Solyc08g061490.3	Solyc05g055820.3	Solyc07g047770.4	Solyc01g094040.3
Solyc09g098410.3	Solyc11g007370.3	Solyc09g008590.4	Solyc06g034360.2	Solyc07g040690.3	Solyc11g062390.3
Solyc08g081700.1	Solyc07g061740.4	Solyc05g054050.4	Solyc02g069190.4	Solyc09g091900.4	Solyc07g006850.3
Solyc02g087500.3	Solyc11g068580.1	Solyc08g065710.2	Solyc05g014120.1	Solyc07g065927.1	Solyc01g010080.3
Solyc04g150161.1	Solyc02g087090.4	Solyc01g102880.3	Solyc12g045020.2	Solyc03g120750.3	Solyc06g083900.3
Solyc04g071070.2	Solyc02g014300.2	Solyc05g056080.4	Solyc06g049040.4	Solyc07g064870.3	Solyc04g054310.3
Solyc09g098510.3	Solyc02g070090.1	Solyc02g085140.4	Solyc04g150137.1	Solyc09g056340.3	Solyc07g006610.3
Solyc04g150160.1	Solyc04g015780.1	Solyc01g090310.3	Solyc01g006310.3	Solyc04g054760.3	Solyc10g037880.3
Solyc04g071083.1	Solyc11g007970.2	Solyc12g096870.1	Solyc09g008660.3	Solyc03g114900.3	Solyc02g088130.1
Solyc01g111170.3	Solyc11g007140.2	Solyc04g005540.3	Solyc03g083490.3	Solyc12g087960.2	Solyc10g008320.1
Solyc07g042995.1	Solyc05g014270.4	Solyc01g006380.2	Solyc04g078860.4	Solyc02g070780.4	Solyc03g120120.3
Solyc01g111160.3	Solyc08g067080.3	Solyc06g053620.4	Solyc06g074910.3	Solyc05g014710.4	Solyc10g055230.1
Solyc08g078870.3	Solyc01g090320.4	Solyc01g100020.4	Solyc07g008710.3	Solyc12g008470.2	Solyc02g032950.3
Solyc02g077710.1	Solyc10g007890.4	Solyc04g079400.3	Solyc07g009265.1	Solyc07g066050.4	Solyc07g056280.3
Solyc02g092790.3	Solyc01g057310.4	Solyc10g085500.2	Solyc03g119020.2	Solyc05g018130.3	Solyc11g005840.2
Solyc04g071080.2	Solyc11g067290.1	Solyc02g005180.3	Solyc05g050880.2	Solyc01g097680.2	Solyc09g008250.4
Solyc04g007750.4	Solyc08g080060.4	Solyc06g066710.1	Solyc12g008500.2	Solyc03g083360.3	Solyc01g098840.3
Solyc10g049580.2	Solyc01g105590.2	Solyc09g074240.1	Solyc07g009020.2	Solyc10g006610.4	Solyc05g014510.3
Solyc07g016215.1	Solyc07g066550.4	Solyc05g055320.3	Solyc06g084380.4	Solyc10g080240.1	Solyc06g069530.3
Solyc06g009970.3	Solyc05g012740.2	Solyc07g065460.1	Solyc06g068970.3	Solyc11g066680.1	Solyc04g074870.3
Solyc01g104400.3	Solyc06g065850.3	Solyc03g033410.4	Solyc05g055320.3	Solyc02g089850.3	Solyc07g039340.4
Solyc03g096430.1	Solyc01g106750.2	Solyc01g104580.3	Solyc09g091950.1	Solyc06g054630.3	Solyc02g085630.3
Solyc07g007755.1	Solyc01g079570.3	Solyc05g050730.1	Solyc05g005940.3	Solyc06g072470.4	Solyc07g054490.3
Solyc02g084780.4	Solyc08g069220.2	Solyc01g105180.3	Solyc03g114820.3	Solyc11g073080.3	Solyc08g006470.4
Solyc11g066840.3	Solyc04g015810.1	Solyc02g031840.3	Solyc02g082940.3	Solyc01g100850.3	Solyc04g056280.4
Solyc11g005150.3	Solyc05g026460.1	Solyc11g069600.2	Solyc12g096310.2	Solyc11g066250.2	Solyc11g006030.1
Solyc03g096420.1	Solyc07g064450.4	Solyc06g072610.3	Solyc10g049660.2	Solyc08g067080.3	Solyc09g009510.4
Solyc12g006980.2	Solyc06g083940.1	Solyc03g083690.1	Solyc09g074600.2	Solyc11g008200.2	Solyc10g083180.2
Solyc08g062910.4	Solyc06g051060.4	Solyc03g078500.3	Solyc03g006840.4	Solyc10g017570.3	Solyc04g080100.3
Solyc02g084790.3	Solyc10g018640.2	Solyc03g098720.3	Solyc12g056180.3	Solyc03g091010.1	Solyc03g005410.4
Solyc07g045440.1	Solyc01g094170.3	Solyc02g084960.1	Solyc11g061750.2	Solyc07g009410.4	Solyc08g076010.4
Solyc12g094620.3	Solyc08g081520.1	Solyc01g005000.3	Solyc06g059880.3	Solyc12g056460.3	Solyc08g079590.3
Solyc09g090980.3	Solyc01g104230.4	Solyc11g069590.2	Solyc03g082770.1	Solyc03g114350.1	Solyc01g087870.4
Solyc03g123630.4	Solyc00g118690.1	Solyc02g082850.3	Solyc11g045100.2	Solyc02g090470.4	Solyc08g079300.3
Solyc06g005160.4	Solyc02g082950.3	Solyc04g057940.4	Solyc10g008210.3	Solyc07g042590.4	Solyc10g008330.4
Solyc08g078900.1	Solyc01g005680.4	Solyc06g150133.1	Solyc02g079920.3	Solyc03g118780.3	Solyc03g025390.3
Solyc10g076220.3	Solyc07g006710.2	Solyc07g049240.3	Solyc02g038720.2	Solyc05g052280.3	Solyc10g055190.1
Solyc11g011210.2	Solyc00g019990.1	Solyc11g008200.2	Solyc09g090005.1	Solyc03g096030.3	Solyc04g051310.4
Solyc08g062920.3	Solyc07g052400.3	Solyc07g063830.3	Solyc08g076630.3	Solyc07g055270.1	Solyc04g008520.3
Solyc04g082140.3	Solyc06g071150.4	Solyc03g096820.4	Solyc03g119900.4	Solyc06g068380.4	Solyc02g093020.3
Solyc08g062660.3	Solyc02g078660.4	Solyc09g089790.3	Solyc02g079940.3	Solyc03g121540.3	Solyc01g010020.3
Solyc12g015880.2	Solyc07g064120.2	Solyc09g089990.3	Solyc12g096920.1	Solyc01g110110.3	Solyc10g085380.2
Solyc04g007760.3	Solyc11g007825.1	Solyc06g082420.4	Solyc08g068720.1	Solyc11g069750.3	Solyc04g072640.3
Solyc02g090360.3	Solyc11g067320.1	Solyc06g069420.3	Solyc11g072627.1	Solyc12g008910.2	Solyc09g030450.3
Solyc05g053810.3	Solyc06g065077.1	Solyc07g052530.3	Solyc01g005150.3	Solyc03g123790.4	Solyc08g065190.3
Solyc08g074682.1	Solyc03g006150.2	Solyc06g069650.4	Solyc11g067320.1	Solyc11g008900.2	Solyc11g040140.2
Solyc02g078040.3	Solyc09g010240.3	Solyc03g005480.4	Solyc09g065070.2	Solyc01g105630.4	Solyc06g060170.3
Solyc02g089250.4	Solyc05g051880.4	Solyc08g076620.1	Solyc07g053450.4	Solyc12g056920.3	Solyc06g066730.3
Solyc02g083880.3	Solyc03g083998.1	Solyc03g031920.3	Solyc02g079540.2	Solyc10g012370.3	Solyc03g122270.4
Solyc05g046010.4	Solyc12g098630.2	Solyc06g068680.3	Solyc01g005420.2	Solyc06g065440.1	Solyc09g010230.2
Solyc01g105770.2	Solyc04g005720.3	Solyc12g006997.1	Solyc02g091470.3	Solyc04g015610.3	Solyc11g011780.3
Solyc11g066820.2	Solyc04g005000.1	Solyc12g056450.2	Solyc08g007780.3	Solyc09g075300.3	Solyc09g008320.4
Solyc07g150103.1	Solyc06g035980.4	Solyc09g090300.3	Solyc03g034410.1	Solyc01g091690.3	Solyc03g006490.3
Solyc10g055200.1	Solyc01g108670.4	Solyc12g010200.2	Solyc08g078940.1	Solyc01g010310.4	Solyc08g081780.1
Solyc04g071900.4	Solyc06g050900.3	Solyc06g068960.1	Solyc01g091670.3	Solyc11g017270.2	Solyc07g021750.1
Solyc05g008895.1	Solyc12g049360.2	Solyc02g084940.1	Solyc11g071880.3	Solyc06g053430.4	Solyc02g072220.1
Solyc03g006700.3	Solyc04g024435.1	Solyc06g005070.3	Solyc06g073590.3	Solyc11g010680.4	Solyc01g101090.3
Solyc11g010200.3	Solyc08g082990.3	Solyc01g097690.2	Solyc08g005720.4	Solyc11g069030.3	Solyc05g051850.3
Solyc03g117590.3	Solyc09g090320.2	Solyc06g082030.3	Solyc10g052490.2	Solyc02g076660.3	Solyc01g106580.3
Solyc08g074683.1	Solyc06g074140.1	Solyc11g068370.3	Solyc05g014290.4	Solyc04g071150.3	Solyc05g010120.4
Solyc06g071920.4	Solyc11g008820.2	Solyc07g006750.3	Solyc04g080395.1	Solyc02g080480.3	Solyc09g042750.3
Solyc10g078930.2	Solyc12g096240.3	Solyc08g074490.4	Solyc04g058205.1	Solyc03g005340.4	Solyc12g011440.2
Solyc09g059040.3	Solyc03g093650.3	Solyc12g094650.3	Solyc01g006840.3	Solyc10g076480.2	Solyc03g083900.4
Solyc10g083570.3	Solyc03g112110.1	Solyc02g066960.3	Solyc02g032560.3	Solyc02g082550.3	Solyc03g114890.4
Solyc07g005330.3	Solyc04g024840.3	Solyc02g084390.3	Solyc06g071150.4	Solyc08g028780.1	Solyc09g056200.3
Solyc06g066800.2	Solyc06g068230.4	Solyc03g118740.3	Solyc02g067280.1	Solyc01g103760.3	Solyc04g079070.4
Solyc04g078460.3	Solyc05g004000.1	Solyc08g080010.1	Solyc01g005500.3	Solyc03g093430.3	Solyc04g071870.1
Solyc01g096450.4	Solyc02g089920.1	Solyc09g092410.4	Solyc09g083120.3	Solyc03g091030.1	Solyc04g078040.3
Solyc07g053640.1	Solyc12g019440.3	Solyc04g080680.4	Solyc10g083310.2	Solyc04g081870.4	Solyc04g009560.3
Solyc01g105767.1	Solyc11g072560.3	Solyc03g026120.3	Solyc07g056540.3	Solyc10g007960.1	Solyc03g007210.3
Solyc06g063240.3	Solyc03g118000.1	Solyc01g094130.2	Solyc06g063190.3	Solyc03g034120.3	Solyc01g100490.4
Solyc10g080710.2	Solyc03g096050.3	Solyc05g052610.3	Solyc06g084240.2	Solyc04g057940.4	Solyc06g052060.3
Solyc04g014320.1	Solyc00g013170.1	Solyc08g014560.3	Solyc04g014850.3	Solyc09g010470.3	Solyc08g079080.5
Solyc11g062440.2	Solyc02g082940.3	Solyc05g013940.4	Solyc11g061980.2	Solyc09g075580.1	Solyc03g006860.3
Solyc01g099630.4	Solyc06g071700.1	Solyc03g114350.1	Solyc01g098980.4	Solyc03g005830.4	Solyc04g079510.2
Solyc12g006470.2	Solyc03g032080.4	Solyc01g090680.3	Solyc05g054600.3	Solyc04g064630.3	Solyc01g095570.3
Solyc01g091530.4	Solyc12g056010.2	Solyc11g006470.2	Solyc12g017870.2	Solyc07g008420.3	Solyc05g054120.1
Solyc06g074670.4	Solyc03g006890.3	Solyc09g005210.4	Solyc04g080840.3	Solyc12g019410.3	Solyc08g076530.3
Solyc03g095770.3	Solyc11g006260.2	Solyc01g005985.1	Solyc12g049090.3	Solyc03g096410.1	Solyc07g049135.1
Solyc08g005800.4	Solyc02g038720.2	Solyc12g036150.1	Solyc09g055900.4	Solyc03g119140.4	Solyc10g012170.3
Solyc11g072200.2	Solyc04g008245.1	Solyc08g007540.3	Solyc02g087090.4	Solyc09g065200.4	Solyc11g069010.2
Solyc01g087540.4	Solyc03g114850.4	Solyc12g043150.3	Solyc02g083980.3	Solyc03g025730.3	Solyc10g086780.2
Solyc04g011750.3	Solyc01g068490.4	Solyc05g013240.4	Solyc03g034400.3	Solyc03g114210.3	Solyc03g113380.4
Solyc09g014525.1	Solyc08g079150.1	Solyc01g009505.1	Solyc10g052600.1	Solyc03g005640.1	Solyc03g123420.1
Solyc03g078640.1	Solyc05g015350.4	Solyc03g033840.4	Solyc12g042300.2	Solyc02g071820.4	Solyc08g067480.4
Solyc03g083560.1	Solyc11g065470.2	Solyc05g013710.3	Solyc08g066510.3	Solyc03g097670.4	Solyc09g092767.1
Solyc01g103480.3	Solyc01g106600.2	Solyc03g112330.3	Solyc05g012730.1	Solyc04g008820.3	Solyc03g025830.4
Solyc10g049420.2	Solyc12g019120.2	Solyc06g069370.4	Solyc09g092410.4	Solyc06g066110.1	Solyc02g070040.1
Solyc04g082030.1	Solyc06g062450.3	Solyc01g094270.3	Solyc02g076830.1	Solyc10g083300.2	Solyc04g049680.2
Solyc07g066360.1	Solyc02g076980.5.1	Solyc05g009960.4	Solyc10g080460.2	Solyc08g066720.3	Solyc10g044965.1
Solyc03g093390.4	Solyc06g076090.3	Solyc05g053610.2	Solyc09g064160.3	Solyc07g055810.3	Solyc02g090640.4
Solyc07g009500.3	Solyc08g007600.2	Solyc08g081490.4	Solyc09g091090.2	Solyc03g034250.4	Solyc01g096930.3
Solyc01g074030.3	Solyc02g081570.4	Solyc02g091140.3	Solyc05g012820.2	Solyc10g006010.3	Solyc01g105180.3
Solyc11g066270.3	Solyc02g077580.1	Solyc01g104800.2	Solyc01g007170.4	Solyc07g006800.1	Solyc12g009790.2
Solyc06g073580.4	Solyc01g091330.4	Solyc05g006660.4	Solyc01g091110.3	Solyc02g092120.3	Solyc03g071570.3
Solyc04g014290.1	Solyc12g005230.3	Solyc03g112540.4	Solyc03g112120.3	Solyc06g018100.4	Solyc01g100020.4
Solyc10g076210.2	Solyc04g082120.3	Solyc01g009760.3	Solyc04g079330.2	Solyc02g088500.1	Solyc03g117110.4
Solyc10g005960.1	Solyc09g097990.1	Solyc10g083430.2	Solyc03g112580.3	Solyc12g094390.1	Solyc06g061150.3
Solyc12g010400.2	Solyc06g005280.1	Solyc04g056590.3	Solyc05g017793.1	Solyc01g080750.3	Solyc02g021640.3
Solyc01g109850.3	Solyc01g066850.4	Solyc05g052130.3	Solyc11g011530.2	Solyc08g079780.2	Solyc02g066960.3
Solyc07g022910.3	Solyc07g043700.3	Solyc12g100220.2	Solyc01g006585.1	Solyc02g094190.3	Solyc12g088370.2
Solyc00g244300.1	Solyc01g102360.3	Solyc01g009500.4	Solyc10g080430.1	Solyc01g108620.3	Solyc05g053960.3
Solyc02g067580.3	Solyc07g005080.1	Solyc08g079780.2	Solyc01g091630.3	Solyc10g080900.3	Solyc04g026360.3
Solyc04g007790.3	Solyc04g025530.3	Solyc01g108620.3	Solyc06g061023.1	Solyc10g084320.3	Solyc07g052540.3
Solyc01g094690.4	Solyc12g100240.1	Solyc12g010800.2	Solyc02g077620.1	Solyc05g005050.3	Solyc06g083010.1
Solyc08g079230.1	Solyc01g104550.3	Solyc12g098720.3	Solyc04g074330.3	Solyc11g071620.3	Solyc02g071620.3
Solyc02g079500.4	Solyc09g083120.3	Solyc08g080950.1	Solyc04g083140.2	Solyc09g075680.1	Solyc03g098740.1
Solyc03g111690.4	Solyc03g115620.2	Solyc01g005430.3	Solyc01g100120.4	Solyc02g089760.3	Solyc10g011660.3
Solyc12g094700.3	Solyc10g049425.1	Solyc08g082170.4	Solyc11g071300.2	Solyc02g071070.3	Solyc02g067800.4
Solyc06g075330.3	Solyc10g049660.2	Solyc02g077520.3	Solyc09g097860.4	Solyc10g086500.1	Solyc03g083650.4
Solyc01g057770.3	Solyc05g051640.4	Solyc10g085180.2	Solyc02g085660.1	Solyc06g054490.3	Solyc05g005560.4
Solyc09g092330.3	Solyc04g016180.3	Solyc12g036390.2	Solyc04g077830.2	Solyc03g095490.3	Solyc09g008010.3
Solyc03g044100.4	Solyc01g109860.3	Solyc02g083790.4	Solyc04g005000.1	Solyc01g079980.3	Solyc07g005380.4
Solyc01g109500.4	Solyc01g098310.3	Solyc02g088480.3	Solyc07g063880.4	Solyc08g061060.3	Solyc01g086670.3
Solyc09g061280.4	Solyc09g011270.4	Solyc12g006850.2	Solyc01g068490.4	Solyc08g076960.1	Solyc11g007770.2
Solyc02g070540.3	Solyc10g080510.1	Solyc04g005120.3	Solyc05g009590.3	Solyc06g069420.3	Solyc08g023470.3
Solyc06g035940.3	Solyc01g079100.3	Solyc09g010920.1	Solyc10g085280.1	Solyc06g076260.3	Solyc03g122120.4
Solyc05g052280.3	Solyc05g055970.4	Solyc01g099210.3	Solyc08g061920.3	Solyc04g071120.3	Solyc01g102380.5.1
Solyc09g091430.4	Solyc10g005350.3	Solyc06g063410.4	Solyc09g014720.3	Solyc04g077240.4	Solyc06g075220.1
Solyc07g062490.1	Solyc02g068660.3	Solyc01g090210.4	Solyc01g099050.3	Solyc01g010260.3	Solyc05g056020.3
Solyc11g066720.3	Solyc01g108470.3	Solyc11g010210.1	Solyc03g116860.3	Solyc12g094430.1	Solyc07g049200.4
Solyc06g034370.1	Solyc02g081990.3	Solyc04g076480.3	Solyc10g082020.2	Solyc10g085400.3	Solyc01g100240.3
Solyc06g050980.3	Solyc11g072710.3	Solyc12g013690.2	Solyc03g116120.3	Solyc10g006920.3	Solyc04g082690.1
Solyc09g007940.3	Solyc08g067570.1	Solyc06g053550.3	Solyc04g079250.3	Solyc05g010280.3	Solyc09g061320.4
Solyc04g014350.1	Solyc05g044490.3	Solyc09g074210.3	Solyc02g076990.3	Solyc02g077090.4	Solyc02g067530.4
Solyc01g081600.3	Solyc04g079060.3	Solyc02g089090.3	Solyc07g056250.3	Solyc01g101070.3	Solyc04g072940.4
Solyc07g005180.3	Solyc02g089170.4	Solyc11g065090.2	Solyc04g076440.1	Solyc08g005000.4	Solyc12g005850.2
Solyc02g083490.3	Solyc06g072960.1	Solyc05g056480.3	Solyc07g043170.4	Solyc12g036150.1	Solyc04g078270.3
Solyc06g081980.1	Solyc06g069610.1	Solyc06g073520.3	Solyc10g011840.3	Solyc01g091200.4	Solyc07g064600.3
Solyc12g087950.1	Solyc01g089880.3	Solyc01g006690.4	Solyc10g074826.1	Solyc11g008960.3	Solyc01g110890.1
Solyc07g061805.1	Solyc03g042560.3	Solyc03g031620.3	Solyc02g069550.1	Solyc02g068300.3	Solyc11g017250.2
Solyc05g053620.3	Solyc07g042880.1	Solyc10g007610.4	Solyc08g067170.3	Solyc04g150113.1	Solyc10g079200.2
Solyc07g045350.4	Solyc05g055490.3	Solyc05g009620.4	Solyc01g094210.2	Solyc01g090320.4	Solyc10g084070.1
Solyc05g050870.4	Solyc09g098190.3	Solyc09g005080.1	Solyc03g046250.1	Solyc02g081300.3	Solyc06g065460.2
Solyc01g102350.3	Solyc01g006840.3	Solyc01g096930.3	Solyc01g006690.4	Solyc04g072070.3	Solyc09g075820.3
Solyc12g019320.2	Solyc08g078200.2	Solyc08g080130.3	Solyc11g068920.1	Solyc04g077190.4	Solyc12g099160.2
Solyc03g111810.2	Solyc12g005480.2	Solyc05g050630.4	Solyc01g086720.3	Solyc11g011880.2	Solyc05g007640.3
Solyc11g066890.1	Solyc02g083160.3	Solyc08g079730.2	Solyc02g089490.4	Solyc02g022850.1	Solyc01g010880.3
Solyc11g072600.3	Solyc09g005370.1	Solyc02g081180.2	Solyc12g008580.2	Solyc08g067310.1	Solyc12g099120.3
Solyc02g087880.3	Solyc01g005880.1	Solyc05g050880.2	Solyc02g089920.1	Solyc04g007250.1	Solyc01g102680.4
Solyc03g121090.4	Solyc01g079920.3	Solyc03g083010.3	Solyc08g005620.3	Solyc08g006640.3	Solyc09g075350.4
Solyc11g007730.2	Solyc08g005620.3	Solyc06g064970.4	Solyc08g068800.4	Solyc01g094130.2	Solyc07g043150.1
Solyc02g092840.1	Solyc02g070430.3	Solyc12g099810.2	Solyc10g018320.1	Solyc12g008350.3	Solyc05g046000.4
Solyc09g075420.3	Solyc08g013940.3	Solyc08g014440.4	Solyc10g083510.2	Solyc11g010580.2	Solyc07g065080.4
Solyc09g083280.3	Solyc02g085005.1	Solyc02g062510.3	Solyc07g018310.4	Solyc10g084180.2	Solyc11g071720.2
Solyc01g006830.3	Solyc02g022850.1	Solyc03g032040.3	Solyc09g089577.1	Solyc10g081390.1	Solyc03g116760.3
Solyc01g079260.4	Solyc02g094340.1	Solyc01g034150.4	Solyc02g049108.1	Solyc08g066770.3	Solyc02g085140.4
Solyc02g081030.4	Solyc04g005260.3	Solyc10g080100.3	Solyc02g086830.3	Solyc02g087410.4	Solyc08g016750.3
[truncated: 4,853 more rows]
