# Supplementary material for: Water Stress Differentially Modulates the Expression of Tomato Cell Wall Metabolism-Related Genes in Meloidogyne incognita Feeding Sites
Source: Front Plant Sci. 2022 Apr 15;13:817185. doi: 10.3389/fpls.2022.817185 (PMC9051518; doi:10.3389/fpls.2022.817185)
Supplement: Supplementary file 1 [file Data_Sheet_1.zip › Table S5.xlsx]

## Sheet: 7 dpi Up and Down DEGs
Supplementary table 5: Different expressed genes between drought stressed-inoculated roots (RKN_WS) and un-stressed un-inoculated roots (C) at 7 dpi filtered for at least a two-fold change ≥ 2 or ≤ -2 with a p-Value ≤ 0.05 and TPM values ≥5.
Name	Fold change	Log fold change	P-value	FDR p-value	Description
Solyc07g017780.4.1	-2.55	-1.35	0.000151	0.00144	(DB226) meloidogyne-induced giant cell protein
Solyc09g074940.3.1	2.3	1.2	0.000436	0.0036	(DB240) meloidogyne-induced giant cell protein
Solyc01g098190.3.1	6.31	2.66	6.05e-08	1.32e-06	(Sodium/potassium)/proton exchanger 4
Solyc05g056390.2.1	2.32	1.21	0.000484	0.00394	10 kDa chaperonin (AHRD V3.3 *** A0A1U8F6X5_CAPAN)
Solyc10g078780.2.1	2328.25	11.19	0.000204	0.00187	11 kDa late embryogenesis abundant protein (AHRD V3.3 *-* A0A2G2YPD1_CAPAN)
Solyc10g078770.2.1	29941	14.87	4.4e-42	2.56e-39	11 kDa late embryogenesis abundant protein (AHRD V3.3 *-* A0A2G3BHR7_CAPCH)
Solyc03g097440.3.1	5.35	2.42	0.00596	0.03	11-beta-hydroxysteroid dehydrogenase 1A (AHRD V3.3 *** A0A2G3A0G7_CAPAN)
Solyc01g104100.3.1	12.56	3.65	3.21e-08	7.45e-07	11-S seed storage protein (AHRD V3.3 *** A0A2U1KM33_ARTAN)
Solyc10g086220.2.1	-2.33	-1.22	0.02	0.07	12-oxophytodienoate reductase
Solyc01g103390.3.1	-54.79	-5.78	1.59e-34	4.81e-32	12-oxophytodienoate reductase 2
Solyc12g057110.2.1	-2.23	-1.16	0.000308	0.00266	14-3-3 protein (AHRD V3.3 *** P93786_SOLTU)
Solyc11g010470.2.1	-2.35	-1.23	0.000282	0.00247	14-3-3 protein (AHRD V3.3 *** P93787_SOLTU)
Solyc04g014480.3.1	11.33	3.5	3.86e-10	1.2e-08	15.7 kDa heat shock protein, peroxisomal (AHRD V3.3 *** A0A1U8GLK8_CAPAN)
Solyc12g098710.2.1	-2.88	-1.53	0.000214	0.00195	15-cis-zeta-carotene isomerase, chloroplastic (AHRD V3.3 *** A0A1U8ESN0_CAPAN)
Solyc03g123540.3.1	30.65	4.94	5.5e-15	3.07e-13	17.4 kDa class III heat shock protein (AHRD V3.3 *** A0A2G3D1F4_CAPCH)
Solyc04g072250.4.1	6204.18	12.6	1.78e-05	0.000218	17.5 kDa class I heat shock protein (AHRD V3.3 *-* A0A2G3CNC4_CAPCH)
Solyc09g065370.3.1	2.35	1.23	0.02	0.09	17.6 kDa class II heat shock protein (AHRD V3.3 *** O23338_ARATH)
Solyc08g062340.3.1	3.16	1.66	0.04	0.13	17.9 kDa class II heat shock protein (AHRD V3.3 *** A0A2G3A1B9_CAPAN)
Solyc08g062437.1.1	1960.86	10.94	4.99e-16	3.14e-14	17.9 kDa class II heat shock protein (AHRD V3.3 *** A0A2G3CY92_CAPCH)
Solyc03g058330.3.1	18.41	4.2	0.000397	0.00332	18 kDa seed maturation protein-like (AHRD V3.3 *** XP_004234770.1)
Solyc10g086680.1.1	-4.47	-2.16	0.00257	0.02	18.2 kDa class I heat shock protein (AHRD V3.3 *** A0A2G2YKD7_CAPAN)
Solyc03g114750.3.1	-13.85	-3.79	1.54e-05	0.000193	18S pre-ribosomal assembly protein gar2-like protein (AHRD V3.3 --* NP_178475.2)
Solyc07g049530.3.1	2.48	1.31	0.02	0.07	1-aminocyclopropane-1-carboxylate oxidase 1
Solyc12g005940.2.1	-4	-2	6.39e-07	1.15e-05	1-aminocyclopropane-1-carboxylate oxidase 2 (AHRD V3.3 *** Q7Y257_BETPN)
Solyc07g049550.3.1	-25.72	-4.68	1.34e-26	2.15e-24	1-aminocyclopropane-1-carboxylate oxidase 2 (AHRD V3.3 *** Q7Y257_BETPN)
Solyc02g081190.4.1	-2.93	-1.55	1.19e-05	0.000153	1-aminocyclopropane-1-carboxylate oxidase 4
Solyc07g026650.3.1	10.74	3.42	8.88e-06	0.000118	1-aminocyclopropane-1-carboxylate oxidase 5
Solyc02g036350.3.1	-70.67	-6.14	2.57e-09	7.02e-08	1-aminocyclopropane-1-carboxylate oxidase EF501822
Solyc06g073580.4.1	18.61	4.22	1.92e-14	1.01e-12	1-aminocyclopropane-1-carboxylate oxidase1
Solyc08g008110.2.1	-13.36	-3.74	0.02	0.07	1-aminocyclopropane-1-carboxylate synthase (AHRD V3.3 *-* Q9SAZ4_SOLLC)
Solyc08g081550.4.1	-3.24	-1.7	0.000269	0.00236	1-aminocyclopropane-1-carboxylate synthase (AHRD V3.3 *** B2NIX1_CAPCH)
Solyc01g095080.3.1	327.89	8.36	7.52e-07	1.33e-05	1-aminocyclopropane-1-carboxylic acid synthase-2
Solyc03g114340.3.1	-2.39	-1.26	0.000333	0.00285	1-deoxy-D-xylulose-5-phosphate reductoisomerase
Solyc01g111250.3.1	-6.03	-2.59	2.03e-09	5.67e-08	1-phosphatidylinositol phosphodiesterase (AHRD V3.3 *** A0A1J3JKG9_NOCCA)
Solyc01g111260.2.1	-2.63	-1.39	0.00114	0.00813	1-phosphatidylinositol phosphodiesterase (AHRD V3.3 *** A0A1J3JKG9_NOCCA)
Solyc10g055240.2.1	-8.25	-3.04	0.02	0.07	1-phosphatidylinositol phosphodiesterase (AHRD V3.3 *** E5GC05_CUCME)
Solyc05g008200.4.1	-2.34	-1.23	0.000418	0.00348	1-phosphatidylinositol-3-phosphate 5-kinase FAB1A (AHRD V3.3 *-* A0A2I0WJB6_9ASPA)
Solyc07g017510.3.1	11.04	3.46	3.87e-21	3.91e-19	1-phosphatidylinositol-3-phosphate 5-kinase FAB1B (AHRD V3.3 *** A0A2G2WC08_CAPBA)
Solyc04g007650.4.1	-4.31	-2.11	6.72e-07	1.2e-05	1-phosphatidylinositol-3-phosphate 5-kinase-like protein (AHRD V3.3 *** A0A2K3P1Y5_TRIPR)
Solyc04g054820.3.1	2.03	1.02	0.05	0.15	2, 3-bisphosphoglycerate-dependent phosphoglycerate mutase (AHRD V3.3 *** A0A2G3B2N3_CAPCH)
Solyc01g087880.3.1	-2.22	-1.15	0.03	0.12	2,3-bisphosphoglycerate-dependent phosphoglycerate mutase (AHRD V3.3 *** AT3G52040.1)
Solyc01g102960.3.1	4109.61	12	4.44e-05	0.000488	22.0 kDa class IV heat shock protein (AHRD V3.3 *** A0A2G3ATG3_CAPCH)
Solyc03g113930.3.1	705.72	9.46	0.00203	0.01	22.0 kDa class IV heat shock protein (AHRD V3.3 *** A0A2G3ATG3_CAPCH)
Solyc07g062860.3.1	2.07	1.05	0.00101	0.00735	26S proteasome non-ATPase regulatory subunit 5 (AHRD V3.3 *** A0A200QM10_9MAGN)
Solyc09g091700.4.1	-1738.92	-10.76	1.55e-05	0.000194	2-alkenal reductase (NADP(+)-dependent)-like (AHRD V3.3 *** A0A2I4HQE7_9ROSI)
Solyc01g081510.4.1	2.22	1.15	0.05	0.16	2-hydroxy-3-oxopropionate reductase (AHRD V3.3 *** A0A2Z5T525_9BACI)
Solyc08g014240.4.1	-24.22	-4.6	3.99e-05	0.000445	2-isopropylmalate synthase (AHRD V3.3 *** B2D157_BRAOL)
Solyc09g091570.2.1	2.55	1.35	0.00011	0.00109	2-octaprenyl-3-methyl-6-methoxy-1, 4-benzoquinol hydroxylase (AHRD V3.3 *** A0A0D5XRL2_9PSED)
Solyc04g081930.3.1	2.46	1.3	0.00435	0.02	2-oxoglutarate (2OG) and Fe(II)-dependent oxygenase superfamily protein (AHRD V3.3 *-* A0A2U1PY84_ARTAN)
Solyc03g116280.3.1	2.89	1.53	0.05	0.15	2-oxoglutarate (2OG) and Fe(II)-dependent oxygenase superfamily protein (AHRD V3.3 *-* F4J670_ARATH)
Solyc09g089770.3.1	-9.66	-3.27	0.00167	0.01	2-oxoglutarate (2OG) and Fe(II)-dependent oxygenase superfamily protein (AHRD V3.3 *** A0A1P8AM08_ARATH)
Solyc06g067860.3.1	-86.18	-6.43	9.11e-17	6.17e-15	2-oxoglutarate (2OG) and Fe(II)-dependent oxygenase superfamily protein (AHRD V3.3 *** A0A2U1LXB2_ARTAN)
Solyc06g067870.3.1	-7690.85	-12.91	8.69e-08	1.85e-06	2-oxoglutarate (2OG) and Fe(II)-dependent oxygenase superfamily protein (AHRD V3.3 *** A0A2U1LXB2_ARTAN)
Solyc02g062460.4.1	2.21	1.14	0.0036	0.02	2-oxoglutarate (2OG) and Fe(II)-dependent oxygenase superfamily protein (AHRD V3.3 *** A0A2U1LXD5_ARTAN)
Solyc02g062500.3.1	4.84	2.27	1.26e-05	0.000161	2-oxoglutarate (2OG) and Fe(II)-dependent oxygenase superfamily protein (AHRD V3.3 *** A0A2U1LXD5_ARTAN)
Solyc06g066830.4.1	-13.47	-3.75	2.07e-07	4.09e-06	2-oxoglutarate (2OG) and Fe(II)-dependent oxygenase superfamily protein (AHRD V3.3 *** A0A2U1LXD5_ARTAN)
Solyc01g006585.1.1	-23.06	-4.53	3.22e-05	0.000368	2-oxoglutarate (2OG) and Fe(II)-dependent oxygenase superfamily protein (AHRD V3.3 *** A0A2U1LXD5_ARTAN)
Solyc01g006580.4.1	-12.45	-3.64	6.83e-06	9.41e-05	2-oxoglutarate (2OG) and Fe(II)-dependent oxygenase superfamily protein (AHRD V3.3 *** A0A2U1LXD5_ARTAN)
Solyc09g089800.2.1	-66.33	-6.05	7.08e-09	1.82e-07	2-oxoglutarate (2OG) and Fe(II)-dependent oxygenase superfamily protein (AHRD V3.3 *** A0A2U1M6C8_ARTAN)
Solyc03g006820.3.1	2.21	1.14	0.03	0.11	2-oxoglutarate (2OG) and Fe(II)-dependent oxygenase superfamily protein (AHRD V3.3 *** A0A2U1M9G2_ARTAN)
Solyc01g108880.4.1	9.25	3.21	9.73e-07	1.69e-05	2-oxoglutarate (2OG) and Fe(II)-dependent oxygenase superfamily protein (AHRD V3.3 *** A0A2U1MKU7_ARTAN)
Solyc01g108860.3.1	-10.56	-3.4	1.79e-12	7.55e-11	2-oxoglutarate (2OG) and Fe(II)-dependent oxygenase superfamily protein (AHRD V3.3 *** A0A2U1MKU7_ARTAN)
Solyc06g069900.3.1	-97.5	-6.61	1.5e-11	5.57e-10	2-oxoglutarate (2OG) and Fe(II)-dependent oxygenase superfamily protein (AHRD V3.3 *** A0A2U1MKU7_ARTAN)
Solyc12g042980.2.1	-278.5	-8.12	6.12e-23	7.39e-21	2-oxoglutarate (2OG) and Fe(II)-dependent oxygenase superfamily protein (AHRD V3.3 *** A0A2U1MSG8_ARTAN)
Solyc01g094590.4.1	3.56	1.83	0.01	0.05	2-oxoglutarate (2OG) and Fe(II)-dependent oxygenase superfamily protein (AHRD V3.3 *** A0A2U1MX46_ARTAN)
Solyc01g006680.4.1	3.49	1.8	0.02	0.09	2-oxoglutarate (2OG) and Fe(II)-dependent oxygenase superfamily protein (AHRD V3.3 *** A0A2U1NBL4_ARTAN)
Solyc11g010410.2.1	-1461.91	-10.51	2.97e-05	0.000342	2-oxoglutarate (2OG) and Fe(II)-dependent oxygenase superfamily protein (AHRD V3.3 *** A0A2U1NR61_ARTAN)
Solyc09g066310.3.1	-1095.48	-10.1	7.58e-05	0.000779	2-oxoglutarate (2OG) and Fe(II)-dependent oxygenase superfamily protein (AHRD V3.3 *** A0A2U1NR61_ARTAN)
Solyc09g089760.1.1	-30.04	-4.91	5.18e-05	0.000561	2-oxoglutarate (2OG) and Fe(II)-dependent oxygenase superfamily protein (AHRD V3.3 *** A0A2U1NTU8_ARTAN)
Solyc09g089810.1.1	-1059.72	-10.05	9.08e-05	0.000915	2-oxoglutarate (2OG) and Fe(II)-dependent oxygenase superfamily protein (AHRD V3.3 *** A0A2U1NTU8_ARTAN)
Solyc10g032565.1.1	-3980.98	-11.96	1.49e-06	2.46e-05	2-oxoglutarate (2OG) and Fe(II)-dependent oxygenase superfamily protein (AHRD V3.3 *** A0A2U1P7E5_ARTAN)
Solyc10g044447.1.1	-2031.16	-10.99	1.23e-05	0.000157	2-oxoglutarate (2OG) and Fe(II)-dependent oxygenase superfamily protein (AHRD V3.3 *** A0A2U1P7E5_ARTAN)
Solyc06g054490.3.1	-3.15	-1.66	9.49e-05	0.000949	2-oxoglutarate (2OG) and Fe(II)-dependent oxygenase superfamily protein (AHRD V3.3 *** A0A2U1Q140_ARTAN)
Solyc09g089580.4.1	14.82	3.89	6.31e-11	2.2e-09	2-oxoglutarate (2OG) and Fe(II)-dependent oxygenase superfamily protein (AHRD V3.3 *** A0A2U1QA13_ARTAN)
Solyc04g009860.4.1	3.36	1.75	5.38e-06	7.65e-05	2-oxoglutarate (2OG) and Fe(II)-dependent oxygenase superfamily protein (AHRD V3.3 *** A0A2U1QA13_ARTAN)
Solyc09g089680.4.1	-8.81	-3.14	4.39e-13	1.97e-11	2-oxoglutarate (2OG) and Fe(II)-dependent oxygenase superfamily protein (AHRD V3.3 *** A0A2U1QA13_ARTAN)
Solyc07g045040.3.1	-47.46	-5.57	2.96e-09	8.02e-08	2-oxoglutarate (2OG) and Fe(II)-dependent oxygenase superfamily protein (AHRD V3.3 *** A0A2U1QB13_ARTAN)
Solyc02g083860.3.1	9.07	3.18	3.36e-05	0.000382	2-oxoglutarate (2OG) and Fe(II)-dependent oxygenase superfamily protein (AHRD V3.3 *** A0A2U1QGX7_ARTAN)
Solyc06g083910.3.1	-6.21	-2.64	3.51e-10	1.1e-08	2-oxoglutarate (2OG) and Fe(II)-dependent oxygenase superfamily protein (AHRD V3.3 *** A0A2U1QGX7_ARTAN)
Solyc11g010400.3.1	-30.81	-4.95	1.81e-09	5.08e-08	2-oxoglutarate (2OG) and Fe(II)-dependent oxygenase superfamily protein (AHRD V3.3 *** A0A2U1QGX7_ARTAN)
Solyc03g080190.3.1	-3.86	-1.95	4.57e-06	6.62e-05	2-oxoglutarate (2OG) and Fe(II)-dependent oxygenase superfamily protein (AHRD V3.3 *** A0A2U1QGX7_ARTAN)
Solyc02g070080.4.1	-30.65	-4.94	2.81e-05	0.000326	2-oxoglutarate (2OG) and Fe(II)-dependent oxygenase superfamily protein (AHRD V3.3 *** A0A2U1QGX7_ARTAN)
Solyc11g045520.2.1	-33358.5	-15.03	5.5e-10	1.68e-08	2-oxoglutarate (2OG) and Fe(II)-dependent oxygenase superfamily protein (AHRD V3.3 *** A0A2U1QIJ9_ARTAN)
Solyc06g060070.3.1	-24	-4.58	1.31e-21	1.39e-19	2-oxoglutarate (2OG) and Fe(II)-dependent oxygenase superfamily protein (AHRD V3.3 *** A0A2U1QIX6_ARTAN)
Solyc11g013110.2.1	37.78	5.24	5.17e-32	1.29e-29	2-oxoglutarate (2OG) and Fe(II)-dependent oxygenase superfamily protein (AHRD V3.3 *** AT1G49390.1)
Solyc05g018130.3.1	-3.51	-1.81	7.37e-05	0.000761	2-oxoglutarate (2OG) and Fe(II)-dependent oxygenase superfamily protein (AHRD V3.3 *** B4FBV2_MAIZE)
Solyc02g071430.3.1	66.09	6.05	4.87e-40	2.17e-37	2-oxoglutarate (2OG) and Fe(II)-dependent oxygenase superfamily protein (AHRD V3.3 *** F4I629_ARATH)
Solyc01g105660.4.1	32.56	5.03	1.83e-13	8.6e-12	2-oxoglutarate (2OG) and Fe(II)-dependent oxygenase superfamily protein (AHRD V3.3 *** F4INZ9_ARATH)
Solyc09g008560.4.1	-11.55	-3.53	1.17e-06	1.98e-05	2-oxoglutarate (2OG) and Fe(II)-dependent oxygenase superfamily protein (AHRD V3.3 *** F4INZ9_ARATH)
Solyc11g072200.2.1	2.52	1.33	0.02	0.09	2-oxoglutarate (2OG) and Fe(II)-dependent oxygenase superfamily protein (AHRD V3.3 *** F4IV21_ARATH)
Solyc10g076660.2.1	45.9	5.52	1.81e-10	5.87e-09	2-oxoglutarate (2OG) and Fe(II)-dependent oxygenase superfamily protein (AHRD V3.3 *** F4J670_ARATH)
Solyc08g080040.4.1	2.94	1.56	0.05	0.16	2-oxoglutarate (2OG) and Fe(II)-dependent oxygenase superfamily protein (AHRD V3.3 *** F4J670_ARATH)
Solyc10g076670.3.1	61.87	5.95	3.61e-05	0.000407	2-oxoglutarate (2OG) and Fe(II)-dependent oxygenase superfamily protein (AHRD V3.3 *** F4J670_ARATH)
Solyc03g096050.3.1	-4.12	-2.04	0.02	0.1	2-oxoglutarate (2OG) and Fe(II)-dependent oxygenase superfamily protein (AHRD V3.3 *** F4J670_ARATH)
Solyc09g089830.4.1	-32.93	-5.04	1.57e-10	5.15e-09	2-oxoglutarate (2OG) and Fe(II)-dependent oxygenase superfamily protein (AHRD V3.3 *** O80850_ARATH)
Solyc09g089790.3.1	-5.22	-2.39	1.56e-05	0.000195	2-oxoglutarate (2OG) and Fe(II)-dependent oxygenase superfamily protein (AHRD V3.3 *** O80850_ARATH)
Solyc09g089780.3.1	-49.06	-5.62	1.32e-13	6.26e-12	2-oxoglutarate (2OG) and Fe(II)-dependent oxygenase superfamily protein (AHRD V3.3 *** O80851_ARATH)
Solyc08g075510.4.1	2.68	1.42	0.00598	0.03	2-oxoglutarate (2OG) and Fe(II)-dependent oxygenase superfamily protein (AHRD V3.3 *** Q0WVR4_ARATH), Pfam:PF13621
Solyc10g086780.2.1	-3.63	-1.86	1.1e-05	0.000143	2-oxoglutarate (2OG) and Fe(II)-dependent oxygenase superfamily protein (AHRD V3.3 *** Q84K82_ARATH)
Solyc01g090610.3.1	-45.92	-5.52	1.39e-19	1.23e-17	2-oxoglutarate (2OG) and Fe(II)-dependent oxygenase superfamily protein (AHRD V3.3 *** Q9C938_ARATH)
Solyc01g090630.4.1	-13.35	-3.74	5.42e-12	2.12e-10	2-oxoglutarate (2OG) and Fe(II)-dependent oxygenase superfamily protein (AHRD V3.3 *** Q9C938_ARATH)
Solyc03g116260.3.1	-6.56	-2.71	1.65e-08	4.01e-07	2-oxoglutarate (2OG) and Fe(II)-dependent oxygenase superfamily protein (AHRD V3.3 *** Q9LJ66_ARATH)
Solyc06g082030.3.1	-10.62	-3.41	6.25e-08	1.36e-06	2-oxoglutarate (2OG) and Fe(II)-dependent oxygenase superfamily protein (AHRD V3.3 *** Q9LUZ1_ARATH)
Solyc02g071490.4.1	-2.29	-1.19	0.04	0.14	2-oxoglutarate (2OG) and Fe(II)-dependent oxygenase superfamily protein (AHRD V3.3 *** Q9SB32_ARATH)
Solyc02g071470.4.1	-12.21	-3.61	2.08e-11	7.58e-10	2-oxoglutarate (2OG) and Fe(II)-dependent oxygenase superfamily protein (AHRD V3.3 *** Q9SB33_ARATH)
Solyc02g071410.3.1	-3.57	-1.84	0.02	0.07	2-oxoglutarate (2OG) and Fe(II)-dependent oxygenase superfamily protein (AHRD V3.3 *** Q9SB33_ARATH)
Solyc01g058250.2.1	20.87	4.38	1.27e-13	6.07e-12	2-oxoglutarate (2OG) and Fe(II)-dependent oxygenase superfamily protein (AHRD V3.3 *** Q9SYM7_ARATH)
Solyc10g076840.2.1	-3.78	-1.92	0.01	0.06	2-oxoglutarate (2OG) and Fe(II)-dependent oxygenase superfamily protein (AHRD V3.3 *** Q9XIA5_ARATH)
Solyc09g074050.3.1	-4.54	-2.18	7.8e-09	1.99e-07	2-oxoglutarate (2OG) and Fe(II)-dependent oxygenase-like protein (AHRD V3.3 *-* G5DX62_SILLA)
Solyc12g006380.2.1	2.63	1.39	0.01	0.05	2-oxoglutarate-dependent dioxygenase
Solyc06g059850.2.1	9.13	3.19	0.00108	0.00776	2-oxoisovalerate dehydrogenase subunit alpha 2, mitochondrial (AHRD V3.3 *** A0A2G2WJC6_CAPBA)
Solyc05g056480.3.1	-3.41	-1.77	0.00623	0.03	2-oxoisovalerate dehydrogenase subunit alpha 2, mitochondrial (AHRD V3.3 *** A0A2G2Y480_CAPAN)
Solyc04g063350.3.1	3330.5	11.7	6.55e-05	0.000684	2-oxoisovalerate dehydrogenase subunit alpha 2, mitochondrial (AHRD V3.3 *** A0A2G3CL46_CAPCH)
Solyc02g069920.4.1	3.59	1.85	0.00894	0.04	2-succinylbenzoate--CoA ligase, chloroplastic/peroxisomal (AHRD V3.3 *** A0A2G2XDL4_CAPBA)
Solyc06g072380.3.1	2.71	1.44	4.44e-06	6.46e-05	3, 4-dihydroxy-2-butanone kinase
Solyc01g057830.3.1	2.94	1.55	0.05	0.16	30S ribosomal protein S1 protein (AHRD V3.3 *** A0A2U1PM45_ARTAN)
Solyc03g120630.4.1	2.2	1.14	0.00385	0.02	30S ribosomal protein S17, chloroplastic (AHRD V3.3 *** A0A2G2WPB4_CAPBA)
Solyc00g500034.1.1	3.39	1.76	0.00321	0.02	30S ribosomal protein S3, chloroplastic (AHRD V3.3 *** I6N994_DATST)
Solyc01g058190.4.1	2.52	1.33	0.00136	0.00947	30S ribosomal protein S6 (AHRD V3.3 *-* A0A1J3K846_NOCCA)
Solyc02g090030.2.1	23.08	4.53	1.18e-09	3.4e-08	33 kDa oxygen-evolving protein
Solyc02g065400.3.1	2.65	1.41	0.04	0.13	33kDa precursor protein of oxygen-evolving complex
Solyc12g056450.2.1	-2.36	-1.24	0.00602	0.03	3-hydroxy-3-methylglutaryl coenzyme A synthase (AHRD V3.3 *** A0A1U8F7M5_CAPAN)
Solyc01g105060.3.1	-3.32	-1.73	1.09e-05	0.000142	3-hydroxyacyl-[acyl-carrier-protein] dehydratase FabZ (AHRD V3.3 *** A0A2G2X231_CAPBA)
Solyc08g067260.4.1	3.68	1.88	0.00571	0.03	3-ketoacyl-CoA synthase (AHRD V3.3 *** A0A1U8DS82_CAPAN)
Solyc10g009240.3.1	15.35	3.94	2.51e-18	2.01e-16	3-ketoacyl-CoA synthase (AHRD V3.3 *** A0A1U8ENL9_CAPAN)
Solyc06g065560.2.1	-2.89	-1.53	0.00027	0.00237	3-ketoacyl-CoA synthase (AHRD V3.3 *** A0A1U8GUV3_CAPAN)
Solyc08g067410.2.1	5.23	2.39	0.000967	0.00709	3-ketoacyl-CoA synthase (AHRD V3.3 *** A0A2G2VGN5_CAPBA)
Solyc03g005320.3.1	16.96	4.08	4.31e-25	6.03e-23	3-ketoacyl-CoA synthase (AHRD V3.3 *** A0A2G2WWC0_CAPBA)
Solyc09g083050.3.1	8.49	3.09	7.54e-10	2.25e-08	3-ketoacyl-CoA synthase (AHRD V3.3 *** A0A2G3CSP6_CAPCH)
Solyc09g061840.4.1	-3.2	-1.68	1.34e-05	0.00017	3-ketoacyl-CoA thiolase peroxisomal-like (AHRD V3.3 *** A0A2K3P5R8_TRIPR)
Solyc09g007130.3.1	2.39	1.26	0.05	0.16	3-methyl-2-oxobutanoate hydroxymethyltransferase (AHRD V3.3 *** A0A1U8EKI6_CAPAN)
Solyc05g010800.3.1	-3.45	-1.79	0.01	0.06	3-methyladenine DNA glycosylase (AHRD V3.3 *** A0A1Y0KLG3_9PSED)
Solyc06g068970.3.1	-7.83	-2.97	0.02	0.09	3-oxo-5-alpha-steroid 4-dehydrogenase (DUF1295) (AHRD V3.3 *** F4HRY1_ARATH)
Solyc03g122120.4.1	-2.99	-1.58	0.00017	0.00159	3-oxoacyl-[acyl-carrier-protein] synthase (AHRD V3.3 *** A0A2G2ZVR7_CAPAN)
Solyc05g050980.3.1	-2.23	-1.16	0.00578	0.03	3-phosphoshikimate 1-carboxyvinyltransferase (AHRD V3.3 *** A0A0M8KSM3_NICAT)
Solyc09g083370.3.1	2.7	1.43	0.000147	0.0014	40S ribosomal protein S15 (AHRD V3.3 *** A0A2G2Z9S5_CAPAN)
Solyc06g005110.3.1	2.32	1.21	0.02	0.07	40S ribosomal protein S23 (AHRD V3.3 *** A0A2I4EYK6_9ROSI)
Solyc11g071280.2.1	-3.12	-1.64	0.000561	0.00447	4-amino-4-deoxychorismate lyase
Solyc07g008360.2.1	2.75	1.46	0.000938	0.00693	4-coumarate:CoA ligase (AHRD V3.3 *** Q42879_LITER)
Solyc06g068650.4.1	-2.76	-1.47	4.24e-05	0.00047	4-coumarate:CoA ligase (AHRD V3.3 *** Q42879_LITER)
Solyc03g097030.3.1	4.46	2.16	0.000864	0.00647	4-coumarate:CoA ligase (AHRD V3.3 *** Q42880_LITER)
Solyc12g094520.2.1	-4.28	-2.1	3.18e-10	9.96e-09	4-coumarate--CoA ligase-like 4 (AHRD V3.3 *** A0A2G3B4I9_CAPCH)
Solyc11g007970.2.1	-1503.76	-10.55	2.81e-05	0.000327	4-coumarate--CoA ligase-like 5 (AHRD V3.3 *** A0A2I4GVX2_9ROSI)
Solyc11g069050.2.1	-2.09	-1.06	0.00532	0.03	4-coumarate--CoA ligase-like 7 (AHRD V3.3 *** A0A1U8ELY2_CAPAN)
Solyc05g041200.4.1	48.65	5.6	1.62e-26	2.56e-24	4-hydroxyphenylpyruvate dioxygenase (AHRD V3.3 *** A0A2G2WSP4_CAPBA)
Solyc10g083110.3.1	2.25	1.17	0.000675	0.00522	4-hydroxy-tetrahydrodipicolinate synthase (AHRD V3.3 *** Q1PDD5_9ORYZ)
Solyc10g081100.3.1	3.64	1.86	0.00675	0.03	50S ribosomal protein 5, chloroplastic (AHRD V3.3 *** A0A2G2VVL1_CAPBA)
Solyc07g062190.4.1	2.13	1.09	0.03	0.12	50S ribosomal protein L13 (AHRD V3.3 *** A0A1U8HCH6_CAPAN)
Solyc05g009370.4.1	2.22	1.15	0.05	0.16	50S ribosomal protein L15 (AHRD V3.3 *** A0A2G2YCB4_CAPAN)
Solyc06g082750.3.1	2.41	1.27	0.05	0.17	50S ribosomal protein L17 (AHRD V3.3 *** A0A1U8H2A3_CAPAN)
Solyc05g007910.3.1	5.5	2.46	0.00432	0.02	50S ribosomal protein L18, chloroplastic (AHRD V3.3 *** A0A1J3I4E4_NOCCA)
Solyc00g180440.1.1	26.39	4.72	4.6e-05	0.000504	50S ribosomal protein L20, chloroplastic (AHRD V3.3 *** A0A1Z2RRT5_9ERIC)
Solyc04g080630.4.1	2.28	1.19	0.02	0.09	50S ribosomal protein L31 (AHRD V3.3 *** A0A2G3AXB2_CAPCH)
Solyc02g088760.2.1	2.34	1.23	0.000381	0.0032	50S ribosomal protein L7/L12 (AHRD V3.3 *** A0A1U8GY39_CAPAN)
Solyc02g032860.3.1	-3.36	-1.75	0.000315	0.00272	5'-adenylylsulfate reductase 1, chloroplastic (AHRD V3.3 *** A0A2G3D220_CAPCH)
Solyc03g031620.3.1	-2.93	-1.55	0.00307	0.02	5'-adenylylsulfate reductase 1, chloroplastic (AHRD V3.3 *** S5ZQS8_NICAT)
Solyc09g008260.3.1	2.27	1.18	0.02	0.09	5'-AMP-activated protein kinase-like protein (AHRD V3.3 *-* AT5G03420.1)
Solyc09g075990.3.1	2.57	1.36	0.00709	0.04	5'-nucleotidase surE-like protein (AHRD V3.3 *** A0A2K3MS27_TRIPR)
Solyc11g069790.2.1	3.28	1.72	1.71e-07	3.42e-06	60 kDa chaperonin (AHRD V3.3 *** B2IXD2_NOSP7)
Solyc02g068730.3.1	2.97	1.57	0.000412	0.00343	60 kDa chaperonin (AHRD V3.3 *** B2IXD2_NOSP7)
Solyc12g011440.2.1	-2.59	-1.37	0.00858	0.04	60S ribosomal protein L18a-like protein (AHRD V3.3 *-* A0A2G2Z4N3_CAPAN)
Solyc07g041010.3.1	-6.77	-2.76	5.87e-10	1.79e-08	60S ribosomal protein L18a-like protein (AHRD V3.3 *** A0A1J3E1C5_NOCCA)
Solyc01g102310.3.1	-3.05	-1.61	0.000154	0.00146	60S ribosomal protein L34 (AHRD V3.3 *-* A0A2G2VNY7_CAPBA)
Solyc11g066010.2.1	6.93	2.79	0.00257	0.02	60S ribosomal protein L36 (AHRD V3.3 *** AT5G02440.1)
Solyc10g061970.2.1	-3.95	-1.98	0.04	0.13	60S ribosomal protein l37a-like (AHRD V3.3 *** A0A2K3N190_TRIPR)
Solyc12g014490.3.1	5.2	2.38	1.16e-08	2.88e-07	65-kDa microtubule-associated protein 1-like (AHRD V3.3 *** Q9FEV7_TOBAC), Pfam:PF03999
Solyc07g064970.4.1	2.01	1.01	0.00529	0.03	65-kDa microtubule-associated protein 1-like (AHRD V3.3 *** Q9FEV9_TOBAC), Pfam:PF03999
Solyc04g008290.4.1	-2.85	-1.51	9.95e-05	0.000991	65-kDa microtubule-associated protein 6 (AHRD V3.3 *** A0A2G2W4Q4_CAPBA), Pfam:PF03999
Solyc05g015320.3.1	-2.56	-1.36	0.00788	0.04	65-kDa microtubule-associated protein 8 (AHRD V3.3 *** A0A2G2YEW9_CAPAN), Pfam:PF03999
Solyc01g091380.4.1	2.66	1.41	0.03	0.11	65-kDa microtubule-associated protein 9 (AHRD V3.3 *** A0A2G2XNT4_CAPBA), Pfam:PF03999
Solyc04g005160.3.1	-2.46	-1.3	0.000296	0.00257	6-phosphogluconate dehydrogenase, decarboxylating (AHRD V3.3 *** A0A1U8F1N4_CAPAN)
Solyc08g066720.3.1	-2024.63	-10.98	8.96e-06	0.000119	9-cis-epoxycarotenoid dioxygenase (AHRD V3.3 *** A4URT6_9ROSI)
Solyc03g033840.4.1	-2.61	-1.39	0.02	0.08	AAA-ATPase At3g50940-like (AHRD V3.3 *** A0A2I4EX93_9ROSI)
Solyc03g122070.3.1	-7.71	-2.95	0.00703	0.04	ABC transporter (AHRD V3.3 *-* A0A200QCT2_9MAGN)
Solyc05g014390.4.1	2.86	1.51	0.0013	0.00914	ABC transporter (AHRD V3.3 *-* A0A200RCP7_9MAGN)
Solyc01g097430.4.1	-1561.09	-10.61	2.28e-05	0.000273	ABC transporter (AHRD V3.3 *** A0A0M3R8G1_9SOLA)
Solyc06g072960.1.1	-8.94	-3.16	1.37e-05	0.000173	ABC transporter (AHRD V3.3 *** A0A200QFV1_9MAGN)
Solyc03g093650.3.1	-2.93	-1.55	0.00244	0.02	ABC transporter (AHRD V3.3 *** A0A200QPV1_9MAGN)
Solyc08g006880.3.1	-2.45	-1.29	5.9e-05	0.000626	ABC transporter (AHRD V3.3 *** A0A200R061_9MAGN)
Solyc03g113070.4.1	-8.9	-3.15	1.44e-13	6.79e-12	ABC transporter A family member 2 (AHRD V3.3 *** A0A2G3CYK0_CAPCH)
Solyc03g113060.3.1	-2.08	-1.05	0.02	0.07	ABC transporter A family member 7 (AHRD V3.3 *** A0A2G2WRJ6_CAPBA)
Solyc03g113040.4.1	-23.39	-4.55	4.55e-23	5.58e-21	ABC transporter A family member 7 (AHRD V3.3 *** A0A2G3CYH9_CAPCH)
Solyc11g067300.2.1	-2.66	-1.41	0.00843	0.04	ABC transporter B family member (AHRD V3.3 *** A0A2K3NLX3_TRIPR)
Solyc12g098840.3.1	-9.38	-3.23	1.86e-10	6.02e-09	ABC transporter B family member 12 (AHRD V3.3 *** A0A2G3B551_CAPCH)
Solyc02g087410.4.1	-3.99	-2	8.82e-06	0.000117	ABC transporter B family member 18 (AHRD V3.3 *** A0A1U8FQF4_CAPAN)
Solyc07g064120.2.1	-27.39	-4.78	1.78e-08	4.32e-07	ABC transporter B family member 22 (AHRD V3.3 *** A0A2G2Z5W6_CAPAN)
Solyc03g114950.2.1	-5.71	-2.51	7.55e-14	3.72e-12	ABC transporter B family member 27 (AHRD V3.3 *** A0A1U8FW31_CAPAN)
Solyc12g036150.1.1	-4.07	-2.03	0.00124	0.00879	ABC transporter C family member 2 (AHRD V3.3 *-* A0A2G2WC67_CAPBA)
Solyc12g036160.3.1	-3.03	-1.6	0.03	0.1	ABC transporter C family member 2 (AHRD V3.3 *-* A0A2G3DGG8_CAPCH)
Solyc12g036130.1.1	-8.99	-3.17	0.00394	0.02	ABC transporter C family member 2 (AHRD V3.3 *-* A0A2G3DGG8_CAPCH)
Solyc12g044820.3.1	-2.05	-1.03	0.02	0.09	ABC transporter C family member 8 (AHRD V3.3 *** A0A2G2W0I8_CAPBA)
Solyc05g054890.4.1	2.93	1.55	0.00042	0.00348	ABC transporter G family member (AHRD V3.3 *** A0A2K3PJ14_TRIPR)
Solyc09g005970.1.1	20.85	4.38	5.47e-07	9.98e-06	ABC transporter G family member (AHRD V3.3 *** A0A2K3PJ14_TRIPR)
Solyc07g062630.1.1	12.39	3.63	5.32e-05	0.000574	ABC transporter G family member 10 (AHRD V3.3 *** A0A2G2Z509_CAPAN)
Solyc05g051540.3.1	-552.45	-9.11	0.000949	0.007	ABC transporter G family member 11 (AHRD V3.3 *-* A0A2G2WTG8_CAPBA)
Solyc05g051530.4.1	-6.24	-2.64	3.66e-11	1.31e-09	ABC transporter G family member 11 (AHRD V3.3 *** A0A2G2ZJ77_CAPAN)
Solyc08g075430.3.1	3.11	1.64	4.02e-06	5.91e-05	ABC transporter G family member 14 (AHRD V3.3 *** A0A2G3AG23_CAPAN)
Solyc09g098410.3.1	-1091.98	-10.09	7.63e-05	0.000783	ABC transporter G family member 19 (AHRD V3.3 *** A0A2G3CRC1_CAPCH)
Solyc03g113690.1.1	33.75	5.08	1.33e-19	1.18e-17	ABC transporter G family member 23 (AHRD V3.3 *** A0A2G2WRI2_CAPBA)
Solyc01g006720.4.1	2.5	1.32	4.61e-05	0.000505	ABC transporter G family member 27 (AHRD V3.3 *** A0A2G2VCM9_CAPBA)
Solyc05g008350.3.1	4.09	2.03	6.12e-06	8.53e-05	ABC transporter G family member 7 (AHRD V3.3 *** A0A2G2XVV0_CAPAN)
Solyc10g085950.2.1	-7.25	-2.86	0.00261	0.02	ABC transporter protein (AHRD V3.3 *** A0A1L4BHU2_ORYSI)
Solyc04g051800.3.1	2.77	1.47	0.00026	0.00229	ABC transporter-like (AHRD V3.3 *** A0A200QC97_9MAGN)
Solyc04g006960.3.1	4.18	2.06	2.11e-08	5.06e-07	ABC transporter-like (AHRD V3.3 *** A0A200QID3_9MAGN)
Solyc01g101070.3.1	-14.79	-3.89	4.19e-20	3.9e-18	ABC transporter-like (AHRD V3.3 *** A0A200R1R9_9MAGN)
Solyc04g071580.3.1	2.13	1.09	0.05	0.15	Abscicic acid stress ripening 2
Solyc02g063170.3.1	-7.29	-2.87	2.62e-12	1.08e-10	Abscisic acid (Aba)-deficient 4 (AHRD V3.3 *-* A0A1P8AQ81_ARATH)
Solyc02g084850.3.1	709.3	9.47	3.42e-64	8.63e-61	Abscisic acid and environmental stress-inducible protein TAS14 (AHRD V3.3 --* TAS14_SOLLC)
Solyc02g062390.3.1	56.72	5.83	2.02e-13	9.45e-12	abscisic acid and environmental stress-inducible protein TAS14 (AHRD V3.3 *-* A0A1U8FJ72_CAPAN)
Solyc12g099120.3.1	-8.87	-3.15	8.01e-06	0.000108	Abscisic acid induced MYB1
Solyc06g061180.2.1	-3.03	-1.6	0.00148	0.01	Abscisic acid receptor PYL1 (AHRD V3.3 *-* A0A2G3C7N8_CAPCH)
Solyc08g076960.1.1	-13.28	-3.73	0.00031	0.00267	Abscisic acid receptor PYL1 (AHRD V3.3 *** A0A2G3DCH7_CAPCH)
Solyc12g055990.2.1	-2.77	-1.47	0.00547	0.03	Abscisic acid receptor PYL10 (AHRD V3.3 *** A0A2G2VH30_CAPBA)
Solyc09g015380.1.1	-316.53	-8.31	0.00424	0.02	Abscisic acid receptor PYL5 (AHRD V3.3 *** A0A1U8EIS0_CAPAN)
Solyc10g076410.1.1	-4.74	-2.24	0.01	0.05	Abscisic acid receptor PYL6 (AHRD V3.3 *** A0A2G3BE77_CAPCH)
Solyc03g007310.3.1	-2.55	-1.35	0.000323	0.00278	Abscisic acid receptor PYL8 (AHRD V3.3 *** A0A2G3CWW8_CAPCH)
Solyc04g071600.3.1	2.22	1.15	0.03	0.12	Abscisic acid stress ripening 5
Solyc01g104650.3.1	8.49	3.09	3.08e-09	8.31e-08	ABSCISIC ACID-INSENSITIVE 5-like protein 5 (AHRD V3.3 *** A0A2I4GE24_9ROSI)
Solyc06g059880.3.1	-1334.55	-10.38	4.31e-05	0.000476	Acetolactate synthase (AHRD V3.3 *** A0A2G3C6U7_CAPCH)
Solyc11g008780.3.1	-2.08	-1.06	0.05	0.17	Acetolactate synthase small subunit 1, chloroplastic (AHRD V3.3 *** A0A1U8ET50_CAPAN)
Solyc12g056940.2.1	3.58	1.84	1.75e-07	3.49e-06	Acetyl CoA carboxylase (AHRD V3.3 *** Q42793_SOYBN)
Solyc00g500065.1.1	4.48	2.16	5.68e-05	0.000607	Acetyl-coenzyme A carboxylase carboxyl transferase subunit beta, chloroplastic (AHRD V3.3 *** ACCD_SOLLC)
Solyc07g017860.3.1	-3.48	-1.8	8.14e-06	0.000109	Acetyl-coenzyme A synthetase (AHRD V3.3 *** A0A0K9R5X9_SPIOL)
Solyc07g006790.3.1	-2.06	-1.04	0.00198	0.01	Acetyltransferase component of pyruvate dehydrogenase complex (AHRD V3.3 *** A0A1U8HER3_CAPAN)
Solyc10g074910.2.1	-3.55	-1.83	0.02	0.07	Acetyltransferase NSI (AHRD V3.3 *** NSI_ARATH)
Solyc09g005830.1.1	-19.37	-4.28	9.23e-14	4.48e-12	ACI49
Solyc09g090600.3.1	-17	-4.09	4.58e-07	8.47e-06	acid phosphatase 1-like (AHRD V3.3 *** A0A1U7W5M1_NICSY)
Solyc06g062380.3.1	-2.33	-1.22	0.00629	0.03	acid phosphatase 1-like (AHRD V3.3 *** A0A1U7W9D3_NICSY)
Solyc01g095260.1.1	-1436.98	-10.49	4.33e-05	0.000477	Acidic endochitinase (AHRD V3.3 *** A0A2G2YXU9_CAPAN)
Solyc01g095250.1.1	-34.16	-5.09	5.61e-05	0.0006	Acidic endochitinase (AHRD V3.3 *** A0A2G2YXU9_CAPAN)
Solyc05g050130.4.1	-2.26	-1.17	0.01	0.06	Acidic endochitinase (AHRD V3.3 *** CHIA_TOBAC)
Solyc02g082920.4.1	238.15	7.9	4.23e-48	3.85e-45	acidic extracellular 26 kD chitinase
Solyc02g082930.3.1	133.86	7.06	2.97e-43	1.93e-40	acidic extracellular 27 kD chitinase
Solyc04g072450.3.1	-3.49	-1.8	1.06e-06	1.82e-05	acidic leucine-rich nuclear phosphoprotein 32 family member B (AHRD V3.3 *-* XP_010320137.1)
Solyc02g092150.3.1	5.36	2.42	0.000154	0.00146	ACT domain-containing protein (AHRD V3.3 *** A0A1Q3APQ4_CEPFO)
Solyc08g079650.3.1	-2.51	-1.33	0.0015	0.01	ACT domain-containing protein (AHRD V3.3 *** A0A1Q3BQZ1_CEPFO)
Solyc08g007540.3.1	-35.62	-5.15	1.03e-21	1.12e-19	ACT domain-containing protein (AHRD V3.3 *** A0A1Q3BQZ1_CEPFO)
Solyc05g054620.4.1	-2.16	-1.11	0.01	0.06	ACT domain-containing protein (AHRD V3.3 *** A0A2U1PEX2_ARTAN)
Solyc06g068670.3.1	-2.05	-1.03	0.05	0.17	ACT domain-containing protein (AHRD V3.3 *** A0A2U1QDU0_ARTAN)
Solyc06g059800.3.1	-2.93	-1.55	0.00025	0.00222	ACT domain-containing protein ACR3 (AHRD V3.3 *** A0A2G2Z9T5_CAPAN)
Solyc06g076090.3.1	-6.39	-2.68	0.00699	0.04	Actin (AHRD V3.3 *** A0A1U8H9K1_CAPAN)
Solyc10g080500.2.1	-4.21	-2.07	2.82e-07	5.43e-06	Actin (AHRD V3.3 *** A0A2G2VVS8_CAPBA)
Solyc05g006790.2.1	-7.84	-2.97	0.01	0.05	Actin cross-linking protein (AHRD V3.3 *** Q0WQH3_ARATH)
Solyc01g010420.3.1	-863.37	-9.75	0.000193	0.00178	Actin cross-linking protein (DUF569) (AHRD V3.3 *** Q9XIF7_ARATH)
Solyc01g010430.4.1	-4.01	-2.01	5.49e-05	0.000589	Actin cross-linking protein, putative (DUF569) (AHRD V3.3 *** Q8GXC9_ARATH)
Solyc09g090110.3.1	2.46	1.3	0.000477	0.00388	Actin-depolymerizing factor (AHRD V3.3 *** A0A1U8GD07_CAPAN)
Solyc01g104770.4.1	-6.41	-2.68	1.81e-11	6.64e-10	Actin-related protein (AHRD V3.3 *** A0A200RCC6_9MAGN)
Solyc05g013940.4.1	-2.07	-1.05	0.02	0.08	Actin-related protein (AHRD V3.3 *** A0A200RCU3_9MAGN)
Solyc05g018600.3.1	2.34	1.23	0.01	0.06	Actin-related protein 6 (AHRD V3.3 *** A0A1U8GPF8_CAPAN)
Solyc02g061790.4.1	2.43	1.28	0.02	0.07	Activated RNA polymerase II transcriptional coactivator p15 (AHRD V3.3 *** A0A2G2XC29_CAPBA)
Solyc10g078930.2.1	2.88	1.53	2.62e-06	4.05e-05	Activator of 90 kDa heat shock protein ATPase-like protein 1 (AHRD V3.3 *** A0A1J3GDI7_NOCCA)
Solyc02g038720.2.1	-313.24	-8.29	0.00434	0.02	Acyl carrier protein (AHRD V3.3 *** A0A2U1L3I2_ARTAN)
Solyc03g097390.3.1	5.5	2.46	2.35e-06	3.69e-05	Acyl-[acyl-carrier-protein] hydrolase (AHRD V3.3 *** A0A2G2VB33_CAPBA)
Solyc12g006930.2.1	3.62	1.86	1.08e-07	2.25e-06	Acyl-[acyl-carrier-protein] hydrolase (AHRD V3.3 *** A0A2G2X396_CAPBA)
Solyc09g083120.3.1	-10.98	-3.46	1.85e-06	2.98e-05	Acylamino-acid-releasing enzyme (AHRD V3.3 *** A0A1J3FLE9_NOCCA)
Solyc05g054370.2.1	2.76	1.47	2.43e-05	0.000289	Acyl-CoA dehydrogenase family member 10 (AHRD V3.3 *** A0A1J3CLI6_NOCCA)
Solyc02g092490.3.1	2.42	1.28	0.01	0.05	Acyl-CoA N-acyltransferases (NAT) superfamily protein (AHRD V3.3 *** A0A1P8B3D5_ARATH)
Solyc02g064690.3.1	-17.56	-4.13	1.31e-08	3.24e-07	Acyl-CoA N-acyltransferases (NAT) superfamily protein (AHRD V3.3 *** A0A1P8B3D5_ARATH)
Solyc03g116860.3.1	-4.2	-2.07	0.01	0.05	Acyl-CoA N-acyltransferases (NAT) superfamily protein (AHRD V3.3 *** Q9FN10_ARATH)
Solyc02g082910.4.1	-2.1	-1.07	0.03	0.12	Acyl-CoA synthetase (AHRD V3.3 *** A0A1Y0KWS9_9PSED)
Solyc04g054890.3.1	-2.68	-1.42	0.00353	0.02	Acyl-coenzyme A oxidase (AHRD V3.3 *** A0A1U8F2S5_CAPAN)
Solyc12g096860.3.1	-3.86	-1.95	0.00899	0.04	Acyl-coenzyme A thioesterase 9 mitochondrial-like (AHRD V3.3 *** A0A2K3PDW3_TRIPR)
Solyc01g105590.2.1	-7.1	-2.83	0.02	0.07	Acylsugar acetyltransferase (AHRD V3.3 *** K4HRD2_SOLHA)
Solyc11g067330.1.1	-2074.49	-11.02	8.25e-06	0.00011	Acylsugar acyltransferase 3 (AHRD V3.3 *** A0A0B5J4M4_SOLHA)
Solyc01g098110.4.1	-2.71	-1.44	0.000118	0.00115	Acyltransferase-like protein, chloroplastic (AHRD V3.3 *** A0A2G3BTU6_CAPCH)
Solyc10g008420.3.1	2.04	1.03	0.00424	0.02	acyl-UDP-N-acetylglucosamine O-acyltransferase (AHRD V3.3 *** AT4G28260.2)
Solyc07g053200.4.1	9.73	3.28	5.28e-05	0.00057	Adenine nucleotide alpha hydrolases-like superfamily protein (AHRD V3.3 *** A0A2U1N8C2_ARTAN)
Solyc04g014600.3.1	476.39	8.9	8.36e-17	5.72e-15	Adenine nucleotide alpha hydrolases-like superfamily protein (AHRD V3.3 *** A0A2U1NYH2_ARTAN)
Solyc09g011660.3.1	-2.22	-1.15	0.00271	0.02	Adenine nucleotide alpha hydrolases-like superfamily protein (AHRD V3.3 *** A0A2U1NYH2_ARTAN)
Solyc01g100370.3.1	3.46	1.79	0.000329	0.00282	Adenine nucleotide alpha hydrolases-like superfamily protein (AHRD V3.3 *** A0A2U1PDN0_ARTAN)
Solyc06g009050.3.1	3.48	1.8	0.00819	0.04	Adenine nucleotide alpha hydrolases-like superfamily protein (AHRD V3.3 *** O82240_ARATH)
Solyc06g069420.3.1	-5.79	-2.53	0.000599	0.00473	Adenine nucleotide alpha hydrolases-like superfamily protein (AHRD V3.3 *** Q9M9P7_ARATH)
Solyc03g111400.1.1	3.17	1.66	2.63e-05	0.000308	Adenine/guanine permease AZG1 (AHRD V3.3 *** A0A2G2X883_CAPBA)
Solyc12g098500.2.1	3.29	1.72	1.04e-05	0.000136	Adenosylhomocysteinase (AHRD V3.3 *** I3QHX5_NICBE)
Solyc04g007240.1.1	1667.03	10.7	0.000289	0.00252	Adenylate isopentenyltransferase (AHRD V3.3 *** A0A2G3B611_CAPCH)
Solyc01g080150.3.1	-16.56	-4.05	8.88e-06	0.000118	Adenylate isopentenyltransferase (AHRD V3.3 *** B3XZI4_IPONI)
Solyc02g093990.4.1	-10.9	-3.45	0.00125	0.00885	Adenylate kinase (AHRD V3.3 *** A0A200R4A0_9MAGN), Pfam:PF00406
Solyc02g080640.4.1	-5.81	-2.54	2.54e-12	1.05e-10	adenylyl-sulfate reductase
Solyc10g046930.3.1	4.02	2.01	1.71e-10	5.61e-09	AdoMet-dependent rRNA methyltransferase SPB1 (AHRD V3.3 *-* U9TNP9_RHIID)
Solyc12g042950.2.1	2.23	1.16	0.000702	0.0054	ADP, ATP carrier protein (AHRD V3.3 *** A0A2G2Y8J4_CAPAN)
Solyc03g119970.3.1	3.02	1.59	4.05e-05	0.000451	ADP, ATP carrier protein (AHRD V3.3 *** A0A2G3D148_CAPCH)
Solyc07g019440.3.1	2.11	1.08	0.00182	0.01	ADP-glucose pyrophosphorylase large subunit 2
Solyc07g056140.3.1	2.34	1.23	0.0032	0.02	ADP-glucose pyrophosphorylase small subunit
Solyc04g025560.4.1	9.7	3.28	0.01	0.06	ADP-ribosylation factor (AHRD V3.3 *-* A0A2U1LV56_ARTAN)
Solyc03g118260.3.1	2.57	1.36	0.02	0.08	Adp-ribosylation factor gtpase-activating protein agd3 (AHRD V3.3 *** A0A1J6J465_NICAT)
Solyc04g076250.3.1	3.36	1.75	0.000166	0.00157	ADP-ribosylation factor-like protein 6-interacting protein 4 isoform X2 (AHRD V3.3 *** XP_010320203.1)
Solyc02g092330.3.1	-2.24	-1.16	0.02	0.1	ADP-ribosylation factor-like protein 8B (AHRD V3.3 *** A0A1U8FNY6_CAPAN)
Solyc04g016070.2.1	-1170.59	-10.19	6.2e-05	0.000652	agamous-like MADS-box protein AGL15 (AHRD V3.3 *** A0A2I4ECY7_9ROSI)
Solyc01g058170.4.1	374.39	8.55	0.00779	0.04	Agenet domain containing protein (AHRD V3.3 *** A0A2P5F5R4_TREOI)
Solyc04g080420.4.1	2.47	1.31	0.00367	0.02	agglutinin-like isoform X1 (AHRD V3.3 *** A0A1U8GRQ9_CAPAN)
Solyc08g016801.1.1	2.24	1.17	0.00651	0.03	Aladin (AHRD V3.3 *** A0A1J3JTW2_NOCCA)
Solyc03g123600.4.1	6.26	2.65	4.16e-08	9.43e-07	Alanine aminotransferase (AHRD V3.3 *** Q9S768_ORYSA)
Solyc03g123610.4.1	-2.44	-1.29	0.000275	0.00241	Alanine aminotransferase 2 (AHRD V3.3 *** A0A2G3D1D6_CAPCH)
Solyc01g111990.3.1	3.25	1.7	0.00256	0.02	Alanine--tRNA ligase (AHRD V3.3 *** K3XV85_SETIT)
Solyc07g064610.3.1	-2.26	-1.17	0.00102	0.00741	alcium-dependent protein kinase 1
Solyc06g059740.4.1	2.54	1.35	0.000914	0.00679	Alcohol dehydrogenase (AHRD V3.3 *** A0A2U1MN94_ARTAN)
Solyc04g064710.3.1	14.68	3.88	0.00119	0.00849	Alcohol dehydrogenase (AHRD V3.3 *** Q42953_TOBAC)
Solyc08g083280.3.1	-5.85	-2.55	4.65e-10	1.43e-08	Alcohol dehydrogenase 1 (AHRD V3.3 *** A0A1U8G0C8_CAPAN)
Solyc02g069250.4.1	-11.17	-3.48	4.05e-05	0.000451	Alcohol dehydrogenase superfamily (AHRD V3.3 *-* A0A200Q008_9MAGN)
Solyc12g096780.2.1	28	4.81	9.01e-09	2.28e-07	Alcohol dehydrogenase superfamily (AHRD V3.3 *** A0A200R634_9MAGN)
Solyc05g056540.4.1	-2.29	-1.19	0.000321	0.00276	Alcohol dehydrogenase-like protein (AHRD V3.3 *** Q8LDF7_ARATH)
Solyc08g068190.3.1	-36.65	-5.2	2.8e-07	5.4e-06	Aldehyde dehydrogenase (AHRD V3.3 *** A0A2U1M8J4_ARTAN)
Solyc06g071000.3.1	3.79	1.92	1.47e-07	2.96e-06	Aldehyde dehydrogenase (AHRD V3.3 *** A8J5Z8_CHLRE)
Solyc03g122310.4.1	3.89	1.96	8.7e-08	1.85e-06	Aldehyde dehydrogenase (AHRD V3.3 *** Q69P84_ORYSJ)
Solyc12g007030.3.1	-3.49	-1.8	2.51e-07	4.86e-06	Aldehyde dehydrogenase (AHRD V3.3 *** Q70T30_BIXOR)
Solyc07g005390.3.1	11.04	3.46	7.13e-08	1.54e-06	Aldehyde dehydrogenase 11A3 (AHRD V3.3 *** A0A2H1ZE23_ARATH)
Solyc11g071600.2.1	-24.44	-4.61	5.29e-10	1.62e-08	aldehyde oxidase 3
Solyc01g088220.2.1	5.99	2.58	0.00485	0.03	Aldehyde oxidase 3 (AHRD V3.3 *-* B0LB01_PEA)
Solyc11g071580.2.1	-57.55	-5.85	1.07e-17	7.99e-16	aldehyde oxidase 5pseudogene
Solyc09g097990.1.1	-192.7	-7.59	0.01	0.06	Aldo/keto reductase (AHRD V3.3 *-* A0A2K3PHH9_TRIPR)
Solyc11g067160.2.1	4.11	2.04	0.00243	0.02	Aldo/keto reductase family oxidoreductase (AHRD V3.3 *** A0A2K3NWG7_TRIPR)
Solyc07g065980.3.1	3.1	1.63	0.000373	0.00314	alkaline alpha-galactosidase seed imbibition protein
Solyc06g059990.4.1	-32.45	-5.02	1.05e-05	0.000137	Alkyl transferase (AHRD V3.3 *** K7W9N9_SOLLC)
Solyc10g085140.2.1	6.04	2.59	0.05	0.15	Alkyl transferase (AHRD V3.3 *** K7X479_SOLLC)
Solyc02g068380.3.1	2.23	1.16	0.00586	0.03	Allantoate deiminase/N-carbamoyl-L-amino-acid hydrolase (AHRD V3.3 *** A0A316ELX8_9BURK)
Solyc04g079730.1.1	-9.54	-3.25	8.56e-08	1.83e-06	allene oxide synthase
Solyc11g069800.1.1	-2.69	-1.43	0.000492	0.00399	Allene oxide synthase, chloroplastic (AHRD V3.3 *** A0A2G2YI94_CAPAN)
Solyc10g076780.1.1	-8.62	-3.11	0.00173	0.01	Alpha 1, 4-glycosyltransferase family protein (AHRD V3.3 *** F4IS00_ARATH)
Solyc11g069640.2.1	7.01	2.81	3.87e-07	7.28e-06	Alpha carbonic anhydrase (AHRD V3.3 *** A0A200R5P3_9MAGN)
Solyc10g083890.2.1	-73.17	-6.19	1.11e-14	6e-13	Alpha carbonic anhydrase 7 (AHRD V3.3 *** A0A2G2YMM8_CAPAN)
Solyc06g036640.4.1	5.74	2.52	1.37e-08	3.36e-07	alpha-(1,6)-fucosyltransferase (AHRD V3.3 *** AT5G28910.2)
Solyc09g059670.4.1	7.28	2.86	0.000171	0.0016	Alpha/beta hydrolase family protein (AHRD V3.3 *** Q8RX69_ARATH)
Solyc02g067660.4.1	-4.67	-2.22	1.07e-10	3.6e-09	Alpha/Beta hydrolase fold protein (AHRD V3.3 *** A0A2U1Q6M2_ARTAN)
Solyc11g071720.2.1	-26.14	-4.71	1.34e-08	3.3e-07	Alpha/beta-Hydrolases superfamily protein (AHRD V3.3 *** A0A1P8BCJ0_ARATH)
Solyc11g045460.3.1	-8.39	-3.07	0.000258	0.00228	Alpha/beta-Hydrolases superfamily protein (AHRD V3.3 *** A0A1P8BCJ0_ARATH)
Solyc01g108513.1.1	4.3	2.1	2.64e-06	4.07e-05	Alpha/beta-Hydrolases superfamily protein (AHRD V3.3 *** A0A2U1KK17_ARTAN)
Solyc09g075680.1.1	-2.54	-1.34	0.00409	0.02	Alpha/beta-Hydrolases superfamily protein (AHRD V3.3 *** A0A2U1KK17_ARTAN)
Solyc09g075140.3.1	2.01	1.01	0.03	0.1	Alpha/beta-Hydrolases superfamily protein (AHRD V3.3 *** A0A2U1LF81_ARTAN)
Solyc11g067260.3.1	3.29	1.72	0.0076	0.04	Alpha/beta-Hydrolases superfamily protein (AHRD V3.3 *** A0A2U1LHG4_ARTAN)
Solyc08g008610.3.1	9.06	3.18	1.51e-06	2.49e-05	Alpha/beta-Hydrolases superfamily protein (AHRD V3.3 *** A0A2U1LI82_ARTAN)
Solyc12g056674.1.1	2.39	1.26	0.03	0.11	Alpha/beta-hydrolases superfamily protein (AHRD V3.3 *** A0A2U1LX98_ARTAN)
Solyc01g098140.4.1	-2.93	-1.55	0.03	0.1	Alpha/beta-hydrolases superfamily protein (AHRD V3.3 *** A0A2U1LX98_ARTAN)
Solyc05g055290.3.1	2.24	1.16	0.03	0.12	Alpha/beta-Hydrolases superfamily protein (AHRD V3.3 *** A0A2U1MAY4_ARTAN)
Solyc11g007030.3.1	3.94	1.98	0.00283	0.02	Alpha/beta-Hydrolases superfamily protein (AHRD V3.3 *** A0A2U1MAY4_ARTAN)
Solyc03g025510.3.1	-3.67	-1.88	3.45e-05	0.000391	Alpha/beta-Hydrolases superfamily protein (AHRD V3.3 *** A0A2U1MXT7_ARTAN)
Solyc01g094570.3.1	-2.01	-1.01	0.05	0.16	Alpha/beta-Hydrolases superfamily protein (AHRD V3.3 *** A0A2U1MXT7_ARTAN)
Solyc08g061240.3.1	2.89	1.53	0.04	0.14	Alpha/beta-Hydrolases superfamily protein (AHRD V3.3 *** A0A2U1N0Y2_ARTAN)
Solyc05g052020.3.1	2.47	1.31	0.00157	0.01	Alpha/beta-Hydrolases superfamily protein (AHRD V3.3 *** A0A2U1NKR4_ARTAN)
Solyc02g069800.1.1	-2.14	-1.1	0.00265	0.02	Alpha/beta-Hydrolases superfamily protein (AHRD V3.3 *** A0A2U1PVQ0_ARTAN)
Solyc05g009610.1.1	-32.93	-5.04	2.02e-29	4.16e-27	Alpha/beta-Hydrolases superfamily protein (AHRD V3.3 *** A0A2U1PVQ0_ARTAN)
Solyc06g067950.3.1	-3.07	-1.62	7.81e-07	1.38e-05	Alpha/beta-Hydrolases superfamily protein (AHRD V3.3 *** A0A2U1Q9V2_ARTAN)
Solyc12g042890.2.1	-3.3	-1.72	0.000265	0.00233	Alpha/beta-Hydrolases superfamily protein (AHRD V3.3 *** A0A2U1Q9V2_ARTAN)
Solyc09g009510.4.1	-3.05	-1.61	0.00018	0.00167	Alpha/beta-Hydrolases superfamily protein (AHRD V3.3 *** A0A2U1QP59_ARTAN)
Solyc09g009540.4.1	-3.42	-1.77	6.71e-05	0.000699	Alpha/beta-Hydrolases superfamily protein (AHRD V3.3 *** A0A2U1QP59_ARTAN)
Solyc02g085080.4.1	2.03	1.02	0.02	0.08	alpha/beta-Hydrolases superfamily protein (AHRD V3.3 *** AT3G19970.5)
Solyc06g074340.3.1	-3.62	-1.86	0.02	0.08	Alpha/beta-Hydrolases superfamily protein (AHRD V3.3 *** B3H6Y0_ARATH)
Solyc01g009500.4.1	-3.36	-1.75	0.000676	0.00523	Alpha/beta-Hydrolases superfamily protein (AHRD V3.3 *** F4J341_ARATH)
Solyc05g010680.2.1	2.57	1.36	0.00362	0.02	Alpha/beta-Hydrolases superfamily protein (AHRD V3.3 *** F4J5H1_ARATH)
Solyc02g090940.3.1	-4.93	-2.3	4.1e-05	0.000456	Alpha/beta-Hydrolases superfamily protein (AHRD V3.3 *** F4K4J2_ARATH)
Solyc03g006560.3.1	-3.28	-1.71	0.00054	0.00433	Alpha/beta-Hydrolases superfamily protein (AHRD V3.3 *** O04083_ARATH)
Solyc04g010250.3.1	-6.2	-2.63	0.000157	0.00149	Alpha/beta-Hydrolases superfamily protein (AHRD V3.3 *** Q8RXN7_ARATH)
Solyc03g098020.4.1	3.78	1.92	6.85e-06	9.42e-05	Alpha/beta-Hydrolases superfamily protein (AHRD V3.3 *** Q94AM5_ARATH)
Solyc01g109720.3.1	3.34	1.74	0.00151	0.01	Alpha/beta-Hydrolases superfamily protein (AHRD V3.3 *** Q9ASW5_ARATH)
Solyc03g123390.4.1	-5.6	-2.49	3.44e-05	0.000391	Alpha/beta-Hydrolases superfamily protein (AHRD V3.3 *** Q9LNR2_ARATH)
Solyc03g083010.3.1	-2.53	-1.34	0.00327	0.02	Alpha/beta-Hydrolases superfamily protein (AHRD V3.3 *** Q9LVU7_ARATH)
Solyc02g065700.3.1	2.02	1.01	0.01	0.06	Alpha/beta-Hydrolases superfamily protein (AHRD V3.3 *** Q9LY90_ARATH)
Solyc08g066440.3.1	-2.41	-1.27	0.00339	0.02	Alpha/beta-Hydrolases superfamily protein (AHRD V3.3 *** Q9LYG5_ARATH)
Solyc09g009520.3.1	-8.57	-3.1	1.44e-13	6.79e-12	Alpha/beta-Hydrolases superfamily protein (AHRD V3.3 *** Q9SJM9_ARATH)
Solyc01g103650.3.1	-3.34	-1.74	8.84e-05	0.000896	Alpha/beta-Hydrolases superfamily protein (AHRD V3.3 *** Q9XID7_ARATH)
Solyc01g103660.4.1	-7.14	-2.84	0.00272	0.02	Alpha/beta-Hydrolases superfamily protein (AHRD V3.3 *** Q9XID7_ARATH)
Solyc02g085850.1.1	3.56	1.83	0.05	0.16	Alpha-1, 3-glucosyltransferase (AHRD V3.3 *-* A0A1U8FN90_CAPAN)
Solyc01g088650.4.1	-2.02	-1.01	0.02	0.09	Alpha-1, 3-glucosyltransferase (AHRD V3.3 *** A0A2G3DIZ7_CAPCH)
Solyc09g031970.3.1	2.05	1.03	0.00314	0.02	Alpha-1, 4 glucan phosphorylase (AHRD V3.3 *** A0A1U8E418_CAPAN)
Solyc05g012510.3.1	-2.47	-1.3	0.03	0.11	Alpha-1, 4 glucan phosphorylase (AHRD V3.3 *** A0A2G2VL62_CAPBA)
Solyc02g089170.4.1	-14.58	-3.87	0.00234	0.01	Alpha-1, 4-glucan-protein synthase [udp-forming] 1 (AHRD V3.3 *** A0A1J6L3S7_NICAT)
Solyc02g065740.3.1	-22.11	-4.47	1.91e-05	0.000232	alpha-1, 4-glucan-protein synthase [UDP-forming] 1-like (AHRD V3.3 *** A0A2G3A5L5_CAPAN)
Solyc04g082720.3.1	3.1	1.63	0.00843	0.04	Alpha-crystallin domain-containing protein 22.3 (AHRD V3.3 *** A0A1U8GRL0_CAPAN)
Solyc04g082740.4.1	2.96	1.57	0.00329	0.02	Alpha-crystallin domain-containing protein 22.3 (AHRD V3.3 *** A0A2G3CFM7_CAPCH)
Solyc02g087090.4.1	-1885.26	-10.88	1.16e-05	0.000149	alpha-DOX2
Solyc04g009630.3.1	-2.69	-1.43	0.00654	0.03	Alpha-glucosidase (AHRD V3.3 *** A0A2G2X9Q1_CAPBA)
Solyc11g069010.2.1	-2.9	-1.54	6.08e-05	0.000642	Alpha-L-fucosidase 1 (AHRD V3.3 *** A0A2U1M8T1_ARTAN)
Solyc02g083700.4.1	-3.96	-1.99	0.000802	0.00606	Alpha-mannosidase (AHRD V3.3 *** A0A1U8FVM7_CAPAN)
Solyc02g087290.3.1	2.13	1.09	0.000366	0.00309	Alpha-mannosidase (AHRD V3.3 *** A0A2G2XIC1_CAPBA)
Solyc03g113820.3.1	-21.54	-4.43	5.07e-06	7.28e-05	Alpha-N-acetylglucosaminidase (AHRD V3.3 *** A0A200QV42_9MAGN)
Solyc03g150154.1.1	-14.99	-3.91	7.01e-08	1.51e-06	Alpha-n-acetylglucosaminidase-like protein (AHRD V3.3 *-* A0A2K3NS60_TRIPR)
Solyc05g052310.3.1	-2.02	-1.02	0.00813	0.04	Alpha-soluble NSF attachment protein (AHRD V3.3 *** A0A1U8GZ48_CAPAN), Pfam:PF14938
Solyc01g095030.3.1	3.4	1.76	5e-06	7.18e-05	Altered Response to Salt Stress 1
Solyc03g114600.4.1	-6.16	-2.62	1.17e-07	2.42e-06	Alternaria stem canker resistance
Solyc03g043750.3.1	2.6	1.38	0.02	0.08	Alternative NAD(P)H-ubiquinone oxidoreductase C1, chloroplastic/mitochondrial (AHRD V3.3 *** A0A2G2VCR1_CAPBA)
Solyc08g075540.5.1.1	-7.81	-2.97	3.01e-11	1.08e-09	alternative oxidase
Solyc06g061100.4.1	5199.18	12.34	2.32e-05	0.000278	Aluminum activated malate transporter family protein (AHRD V3.3 *** A0A2U1LIJ8_ARTAN)
Solyc08g082950.4.1	-63.67	-5.99	3.25e-18	2.58e-16	Aluminum activated malate transporter family protein (AHRD V3.3 *** A0A2U1LM75_ARTAN)
Solyc11g071350.1.1	93.29	6.54	1.73e-26	2.71e-24	Aluminum-activated malate transporter (AHRD V3.3 *** A0A200Q9N0_9MAGN)
Solyc01g096140.3.1	-13.68	-3.77	3.76e-15	2.14e-13	Aluminum-activated malate transporter 10 (AHRD V3.3 *** A0A2G2YY99_CAPAN)
Solyc05g009590.3.1	-31.06	-4.96	3.29e-08	7.63e-07	Aluminum-activated malate transporter 9 (AHRD V3.3 *** A0A2G3B6C3_CAPCH)
Solyc03g096820.4.1	-2.2	-1.14	0.01	0.05	Aluminum-activated malate transporter-like (AHRD V3.3 *** K4BJA0_SOLLC)
Solyc03g119640.4.1	-2.06	-1.04	0.04	0.15	Aluminum-activated malate transporter-like (AHRD V3.3 *** K4BMB3_SOLLC)
Solyc01g111210.3.1	2.63	1.39	0.00229	0.01	Amidase (AHRD V3.3 *-* A0A200RAW3_9MAGN)
Solyc06g068690.4.1	4.83	2.27	0.00354	0.02	Amidase family protein (AHRD V3.3 *-* AT5G07360.3)
Solyc06g071700.1.1	-19.73	-4.3	1.12e-05	0.000145	Amine oxidase (AHRD V3.3 *** A0A2G2V6E4_CAPBA)
Solyc09g075940.3.1	-956.98	-9.9	8.84e-13	3.85e-11	Amine oxidase (AHRD V3.3 *** A0A2G2WW99_CAPBA)
Solyc08g014330.3.1	5.81	2.54	5.46e-05	0.000586	Amine oxidase (AHRD V3.3 *** A4GZ88_TOBAC)
Solyc12g088190.2.1	38.15	5.25	2.24e-34	6.59e-32	Amino acid permease (AHRD V3.3 *** A0A2K3NUE8_TRIPR)
Solyc04g077050.3.1	-2.62	-1.39	0.00312	0.02	Amino acid permease 6 (AHRD V3.3 *** A0A2G2ZR10_CAPAN)
Solyc03g013440.4.1	29.51	4.88	1.94e-13	9.08e-12	Amino acid transporter (AHRD V3.3 *-* A0A200QES2_9MAGN)
Solyc03g032090.1.1	7.21	2.85	5.3e-08	1.17e-06	Amino acid transporter (AHRD V3.3 *** A0A200PYH9_9MAGN)
Solyc02g082510.1.1	-2.17	-1.12	0.04	0.13	Amino acid transporter (AHRD V3.3 *** A0A200PYH9_9MAGN)
Solyc03g117350.1.1	-2.72	-1.44	0.03	0.1	Amino acid transporter (AHRD V3.3 *** A0A200QAF8_9MAGN)
Solyc05g053970.2.1	-860.25	-9.75	0.000212	0.00194	Amino acid transporter (AHRD V3.3 *** A0A200QES7_9MAGN)
Solyc02g065680.3.1	-3.43	-1.78	1.75e-06	2.84e-05	Amino acid transporter (AHRD V3.3 *** A0A200QY84_9MAGN)
Solyc06g050800.4.1	62.2	5.96	1.81e-28	3.4e-26	Amino acid transporter (AHRD V3.3 *** S8C1J4_9LAMI)
Solyc06g050790.3.1	2.6	1.38	0.00111	0.00797	Amino acid transporter (AHRD V3.3 *** S8CJS6_9LAMI)
Solyc01g106800.4.1	-2.43	-1.28	0.01	0.05	amino acid transporter 1
Solyc06g060110.3.1	-2.12	-1.08	0.01	0.05	amino acid transporter 2
Solyc03g078150.3.1	18.89	4.24	2.14e-24	2.9e-22	Amino acid transporter family protein (AHRD V3.3 *** S8E0T7_9LAMI)
Solyc02g092260.3.1	3.81	1.93	2.1e-07	4.14e-06	Amino-acid acetyltransferase-like protein (AHRD V3.3 *** A0A2K3MR62_TRIPR)
Solyc05g008770.3.1	-3.6	-1.85	0.00431	0.02	Amino-acid permease BAT1-like protein (AHRD V3.3 *-* A0A2G3B695_CAPCH)
Solyc01g104060.3.1	3.13	1.65	0.01	0.05	Aminomethyltransferase (AHRD V3.3 *** A0A1J3IXX0_NOCCA)
Solyc02g094560.3.1	-2.14	-1.1	0.00262	0.02	Aminopeptidase (DUF3754) (AHRD V3.3 *** Q8RWC3_ARATH)
Solyc11g005840.2.1	-11.52	-3.53	0.00273	0.02	Aminotransferase (AHRD V3.3 *** A0A200PUW3_9MAGN)
Solyc11g005860.2.1	-5.92	-2.56	0.00117	0.00834	Aminotransferase (AHRD V3.3 *** A0A200PUW3_9MAGN)
Solyc08g014610.4.1	-2	-1	0.02	0.07	Aminotransferase (AHRD V3.3 *** D2KZ08_WHEAT)
Solyc08g067080.3.1	-342.53	-8.42	5e-08	1.11e-06	Ammonium transporter (AHRD V3.3 *** A0A1U8E298_CAPAN)
Solyc10g076480.2.1	-6.22	-2.64	4.23e-07	7.89e-06	Ammonium transporter (AHRD V3.3 *** A0A2G2VSP2_CAPBA)
Solyc05g006910.4.1	3.36	1.75	2.32e-08	5.52e-07	AMP deaminase (AHRD V3.3 *** A0A2G2VM22_CAPBA)
Solyc02g081360.4.1	-10.99	-3.46	3.49e-06	5.2e-05	AMP-dependent synthetase/ligase (AHRD V3.3 *** A0A200PYF6_9MAGN)
Solyc02g082880.2.1	6.45	2.69	0.000362	0.00307	AMP-dependent synthetase/ligase (AHRD V3.3 *** A0A200QNF3_9MAGN)
Solyc06g008920.3.1	-3.36	-1.75	0.00517	0.03	AMP-dependent synthetase/ligase (AHRD V3.3 *** A0A200QNF3_9MAGN)
Solyc02g082870.4.1	-4.75	-2.25	0.02	0.09	AMP-dependent synthetase/ligase (AHRD V3.3 *** A0A200QNJ1_9MAGN)
Solyc12g099360.2.1	3.42	1.77	6.94e-05	0.000718	AMP-dependent synthetase/ligase (AHRD V3.3 *** A0A200R265_9MAGN)
Solyc01g060180.4.1	-4.43	-2.15	1.91e-07	3.79e-06	AMP-dependent synthetase/ligase (AHRD V3.3 *** A0A200R265_9MAGN)
Solyc01g006640.1.1	-3657.13	-11.84	1.3e-06	2.17e-05	AMP-dependent synthetase/ligase (AHRD V3.3 *** A0A2U1PR62_ARTAN)
Solyc09g090730.2.1	-10.11	-3.34	7.46e-16	4.53e-14	AMT1
Solyc02g062680.3.1	3.28	1.71	0.0001	0.001	Anaphase-promoting complex subunit 10 (AHRD V3.3 *** A0A2G3D1X5_CAPCH)
Solyc02g080610.4.1	2.52	1.33	0.03	0.11	Ankyrin repeat (AHRD V3.3 *** A0A200PYZ7_9MAGN)
Solyc07g061740.4.1	-6.33	-2.66	0.000572	0.00455	Ankyrin repeat (AHRD V3.3 *** A0A200Q4D4_9MAGN)
Solyc02g061820.4.1	2.1	1.07	0.01	0.05	Ankyrin repeat (AHRD V3.3 *** A0A200QEF9_9MAGN)
Solyc08g005520.3.1	2.02	1.01	0.04	0.13	Ankyrin repeat (AHRD V3.3 *** A0A200QXM0_9MAGN)
Solyc02g093850.3.1	8.25	3.05	3e-10	9.43e-09	Ankyrin repeat (AHRD V3.3 *** A0A200R4C9_9MAGN)
Solyc08g062330.3.1	-15.07	-3.91	5.7e-07	1.04e-05	Ankyrin repeat family protein (AHRD V3.3 *** F8WLA0_CITUN)
Solyc09g010690.4.1	3.33	1.73	1.2e-06	2.02e-05	Ankyrin repeat family protein, putative, expressed (AHRD V3.3 *** Q10NB7_ORYSJ)
Solyc06g076050.4.1	-3.34	-1.74	4.32e-05	0.000476	Ankyrin repeat family protein, putative, expressed (AHRD V3.3 *** Q10NB7_ORYSJ)
Solyc10g018200.2.1	-23.41	-4.55	0.000492	0.00399	Ankyrin repeat/KH domain protein (DUF1442) (AHRD V3.3 *** O22136_ARATH)
Solyc12g019060.2.1	-2.97	-1.57	3.58e-06	5.31e-05	Ankyrin repeat-containing protein (AHRD V3.3 *** A0A1U8F3K5_CAPAN)
Solyc02g087400.1.1	5.4	2.43	0.00477	0.03	Ankyrin repeat-containing protein (AHRD V3.3 *** A0A2U1KW09_ARTAN)
Solyc10g081500.1.1	-5.19	-2.38	3.52e-09	9.43e-08	Ankyrin repeat-containing protein (AHRD V3.3 *** A0A2U1MHZ3_ARTAN)
Solyc09g074290.1.1	-3.68	-1.88	0.00725	0.04	Ankyrin repeat-containing protein (AHRD V3.3 *** A0A2U1QG31_ARTAN)
Solyc01g097550.4.1	-7.3	-2.87	0.01	0.05	annexin 6
Solyc04g073990.3.1	2.8	1.49	6.57e-05	0.000685	annexin p34
Solyc04g055170.3.1	3.68	1.88	5.21e-08	1.15e-06	annexin p35
Solyc10g008660.2.1	4.72	2.24	0.00193	0.01	Anthocyanidin 3-O-glucoside-6''-O-malonyltransferase (AHRD V3.3 *-* Q6WB13_CHRMO)
Solyc06g071550.3.1	-2.34	-1.22	0.00362	0.02	Anthranilate phosphoribosyltransferase (AHRD V3.3 *** A0A2U1N145_ARTAN)
Solyc06g061150.3.1	-2.05	-1.03	0.00821	0.04	AP-2 complex subunit mu (AHRD V3.3 *** A0A2G2WK11_CAPBA)
Solyc05g009790.1.1	-5.72	-2.52	1.19e-09	3.41e-08	AP2/B3 transcription factor family protein (AHRD V3.3 *** A0A2U1LJK2_ARTAN)
Solyc04g007000.2.1	-3.67	-1.88	0.04	0.14	AP2/B3 transcription factor family protein (AHRD V3.3 *** A0A2U1MEM3_ARTAN)
Solyc10g084340.2.1	2.64	1.4	0.02	0.08	AP2-like ethylene-responsive transcription factor (AHRD V3.3 *** A0A220QTH6_9SOLA)
Solyc06g068570.4.1	-19.4	-4.28	7.66e-06	0.000104	AP2-like ethylene-responsive transcription factor (AHRD V3.3 *** A0A2G2ZC69_CAPAN)
Solyc03g117720.3.1	3.93	1.97	0.00197	0.01	AP2-like ethylene-responsive transcription factor (AHRD V3.3 *** A0A2G3A2R5_CAPAN)
Solyc11g010710.2.1	2.37	1.25	0.000211	0.00193	AP2-like ethylene-responsive transcription factor (AHRD V3.3 *** A0A2U1KLN5_ARTAN)
Solyc03g044300.3.1	-5.55	-2.47	1.24e-10	4.12e-09	APETALA2a
Solyc02g064960.3.1	-4.9	-2.29	3.18e-06	4.78e-05	APETALA2b
Solyc06g075510.4.1	2.23	1.16	0.00956	0.05	APETALA2e
Solyc04g072670.4.1	2.2	1.13	0.000746	0.0057	Apoptotic chromatin condensation inducer in the nucleus (AHRD V3.3 *-* A0A2K3PQX0_TRIPR)
Solyc02g032550.3.1	-8.1	-3.02	0.03	0.1	Apyrase (AHRD V3.3 *** A0A2G2XFE6_CAPBA)
Solyc02g032560.3.1	-6.05	-2.6	0.00991	0.05	Apyrase (AHRD V3.3 *** A0A2G3AV93_CAPCH)
Solyc08g008045.1.1	-287.15	-8.17	3.98e-35	1.25e-32	Aquaporin (AHRD V3.3 *** S5ZH89_MUSAC)
Solyc05g007680.1.1	7.63	2.93	3.09e-05	0.000355	Arabinanase/levansucrase/invertase (AHRD V3.3 *** AT1G26761.1)
Solyc07g053640.1.1	2.69	1.43	0.000835	0.00628	Arabinogalactan-protein (AHRD V3.3 *-* Q41256_NICAL)
Solyc03g006610.3.1	-2.49	-1.31	0.00519	0.03	Arf GTPase activating protein (AHRD V3.3 *** A0A200RBV9_9MAGN)
Solyc04g074040.3.1	2.21	1.15	0.00059	0.00467	Arginine/serine-rich splicing factor, putative, expressed (AHRD V3.3 *-* Q6AVF4_ORYSJ)
Solyc01g105140.3.1	4.59	2.2	1.49e-10	4.92e-09	Arginine/serine-rich splicing factor, putative, expressed (AHRD V3.3 *-* Q6AVF4_ORYSJ)
Solyc01g008960.3.1	2.05	1.03	0.0027	0.02	Argonaute 4a
Solyc06g073540.4.1	2.55	1.35	6.17e-05	0.00065	Argonaute4b
Solyc01g010970.3.1	5.93	2.57	8.04e-07	1.42e-05	Argonaute7
Solyc06g074690.3.1	2.16	1.11	0.02	0.1	ARM repeat superfamily protein (AHRD V3.3 *** AT5G22820.3)
Solyc03g097740.1.1	-2.37	-1.24	0.00206	0.01	ARM repeat superfamily protein (AHRD V3.3 *** Q9FI58_ARATH)
Solyc07g045220.3.1	2.97	1.57	0.02	0.08	ARM repeat superfamily protein (AHRD V3.3 *** Q9SU15_ARATH)
Solyc02g083820.1.1	-2.38	-1.25	0.000736	0.00564	Armadillo repeat only 2 (AHRD V3.3 *** Q9FKW5_ARATH)
Solyc03g005310.4.1	2.85	1.51	0.00303	0.02	Armadillo repeat-containing protein LFR (AHRD V3.3 *** A0A2G3CJL6_CAPCH)
Solyc07g007660.1.1	-2.31	-1.21	0.00102	0.00744	Armadillo-like helical (AHRD V3.3 *** A0A2U1PY40_ARTAN)
Solyc04g078170.2.1	-2.19	-1.13	0.00476	0.03	ARM-repeat/Tetratricopeptide repeat (TPR)-like protein (AHRD V3.3 *** A0A1P8BFL1_ARATH)
Solyc06g074530.1.1	-5.25	-2.39	9.68e-13	4.2e-11	Arogenate dehydratase (AHRD V3.3 *** A0A2G2VAY6_CAPBA)
Solyc06g050630.3.1	-5.31	-2.41	0.000204	0.00187	Arogenate dehydrogenase 1, chloroplastic (AHRD V3.3 *** A0A2G3C5J6_CAPCH)
Solyc09g011870.3.1	-2.8	-1.49	0.000372	0.00314	Arogenate dehydrogenase 2 (AHRD V3.3 *** F1BPV6_SOLPN)
Solyc08g068680.4.1	-5.82	-2.54	5.61e-10	1.71e-08	aromatic amino acid decarboxylase 1A
Solyc04g054690.3.1	-5.93	-2.57	9.02e-11	3.08e-09	ascorbate oxidase
Solyc02g083630.3.1	2.16	1.11	0.04	0.14	Ascorbate peroxidase (AHRD V3.3 *** Q39780_GOSHI)
Solyc09g007270.3.1	17.17	4.1	5.83e-28	1.04e-25	Ascorbate peroxidase (AHRD V3.3 *** Q42941_TOBAC)
Solyc04g055200.3.1	-2.32	-1.21	0.00171	0.01	Asparagine synthetase (AHRD V3.3 *** Q8LJT6_STRHE)
Solyc08g068330.3.1	3.31	1.72	0.00043	0.00355	Aspartate aminotransferase (AHRD V3.3 *** A0A1U8DSJ1_CAPAN)
Solyc01g109895.1.1	-2.74	-1.45	5.95e-05	0.000631	aspartate carbamoyltransferase (AHRD V3.3 *-* AT2G16385.1)
Solyc02g080880.4.1	3.27	1.71	2.48e-06	3.86e-05	Aspartic proteinase (AHRD V3.3 *** A0A1U8FF23_CAPAN)
Solyc09g082760.3.1	-3.56	-1.83	1.52e-05	0.00019	Aspartic proteinase A1 (AHRD V3.3 *** A0A2G3CJM2_CAPCH)
Solyc11g011440.1.1	2.5	1.32	0.000518	0.00417	aspartic proteinase PCS1-like (AHRD V3.3 *** A0A1U8GN15_CAPAN)
Solyc04g056590.3.1	-2.31	-1.21	0.00274	0.02	Aspartic proteinase-like protein 2 (AHRD V3.3 *** A0A1J6IFA7_NICAT)
Solyc01g098710.3.1	-2.15	-1.1	0.02	0.07	aspartic proteinase-like protein 2 (AHRD V3.3 *** A0A1S4CMW0_TOBAC)
Solyc06g072810.4.1	-2.61	-1.38	0.000947	0.00698	Aspartic/glutamic acid-rich protein (AHRD V3.3 *-* Q8L6X8_ARATH)
Solyc07g045010.3.1	3.93	1.97	2.03e-06	3.24e-05	Aspartyl/glutamyl-tRNA(Asn/Gln) amidotransferase subunit (AHRD V3.3 *** Q6NMH7_ARATH)
Solyc07g064560.4.1	2	1	0.01	0.07	AT hook motif-containing protein (AHRD V3.3 *-* A0A2K3PS21_TRIPR)
Solyc03g111100.1.1	7.06	2.82	2.49e-09	6.82e-08	At3g48510 (AHRD V3.3 *** Q9SMP6_ARATH)
Solyc04g051470.1.1	-16.11	-4.01	0.00836	0.04	At4g09890 (AHRD V3.3 *** Q9T0E8_ARATH)
Solyc08g075280.4.1	6.94	2.8	7.61e-12	2.91e-10	AT4g19390/T5K18_170 (AHRD V3.3 *-* Q94JM4_ARATH)
Solyc08g007560.3.1	-3.21	-1.68	1.78e-05	0.000218	AT-hook motif nuclear-localized protein (AHRD V3.3 *** A0A1U8FN46_CAPAN)
Solyc04g076220.3.1	2.96	1.57	0.000785	0.00596	AT-hook motif nuclear-localized protein (AHRD V3.3 *** A0A1U8GD78_CAPAN)
Solyc06g060500.1.1	-87.09	-6.44	2.04e-14	1.06e-12	AT-hook motif nuclear-localized protein (AHRD V3.3 *** A0A1U8H145_CAPAN)
Solyc05g053000.1.1	3.66	1.87	0.00468	0.03	AT-hook motif nuclear-localized protein (AHRD V3.3 *** A0A2G2WTS2_CAPBA)
Solyc08g079720.3.1	-4.24	-2.08	1.25e-07	2.58e-06	AT-hook motif nuclear-localized protein (AHRD V3.3 *** A0A2G2XKJ2_CAPBA)
Solyc11g006090.3.1	-2.79	-1.48	3.39e-05	0.000385	AT-hook motif nuclear-localized protein (AHRD V3.3 *** A0A2G2Y6T0_CAPAN)
Solyc01g091470.3.1	-3.53	-1.82	1.32e-07	2.68e-06	AT-hook motif nuclear-localized protein (AHRD V3.3 *** A0A2G3DDW3_CAPCH)
Solyc01g080960.4.1	-2.47	-1.3	0.00165	0.01	AT-hook motif nuclear-localized protein (AHRD V3.3 *** A0A2K3MWW8_TRIPR)
Solyc08g079630.3.1	-2.46	-1.3	0.000152	0.00145	AT-hook motif nuclear-localized protein 1 (AHRD V3.3 *** A0A2G3AEB8_CAPAN)
Solyc01g091370.4.1	2.04	1.03	0.00863	0.04	AT-hook motif nuclear-localized protein 1 (AHRD V3.3 *** A0A2G3AH71_CAPAN)
Solyc12g094710.2.1	3.43	1.78	4.03e-07	7.55e-06	AT-hook motif nuclear-localized protein 10 (AHRD V3.3 *-* A0A2G3B4F7_CAPCH)
Solyc09g082860.3.1	-6.53	-2.71	2.72e-11	9.85e-10	ATP sulfurylase (AHRD V3.3 *** Q8SAG1_SOYBN)
Solyc00g500345.1.1	8.11	3.02	7.13e-06	9.77e-05	ATP synthase subunit alpha (AHRD V3.3 *** A0A2G3AS26_CAPCH)
Solyc00g500358.1.1	7.43	2.89	1.2e-08	2.98e-07	ATP synthase subunit alpha (AHRD V3.3 *** A0A2H4NB27_SOLLC)
Solyc12g006210.1.1	140.11	7.13	0.04	0.14	ATP synthase subunit beta (AHRD V3.3 *-* A0A2G2X5Q2_CAPBA)
Solyc07g044750.3.1	-6.12	-2.61	5.77e-09	1.5e-07	ATPase (AHRD V3.3 *** A0A200Q5U6_9MAGN)
Solyc02g023980.3.1	-3.49	-1.8	0.00218	0.01	ATPase (AHRD V3.3 *** A0A200Q5U6_9MAGN)
Solyc00g500302.1.1	9.8	3.29	4.61e-06	6.68e-05	ATPase subunit 4 (AHRD V3.3 *** A0A0C5B288_HYONI)
Solyc06g074940.4.1	9.42	3.24	1.83e-09	5.13e-08	ATP-binding ABC transporter (AHRD V3.3 *** X8JTB2_9HOMO)
Solyc01g101040.3.1	-2.02	-1.01	0.00899	0.04	ATP-citrate synthase (AHRD V3.3 *** B6TD54_MAIZE)
Solyc11g010450.2.1	2.25	1.17	0.00044	0.00362	ATP-dependent 6-phosphofructokinase (AHRD V3.3 *** A0A1U8EYR8_CAPAN)
Solyc12g095880.2.1	-2.83	-1.5	2.2e-05	0.000265	ATP-dependent 6-phosphofructokinase (AHRD V3.3 *** A0A2G2VI14_CAPBA)
Solyc07g045160.3.1	-2.53	-1.34	0.000512	0.00413	ATP-dependent 6-phosphofructokinase (AHRD V3.3 *** A0A2G2WC06_CAPBA)
Solyc04g014270.3.1	-3.99	-2	7.01e-09	1.81e-07	ATP-dependent 6-phosphofructokinase (AHRD V3.3 *** A0A2G2XA03_CAPBA)
Solyc04g015200.3.1	10.2	3.35	1.2e-14	6.45e-13	ATP-dependent 6-phosphofructokinase (AHRD V3.3 *** A0A2G3CDP5_CAPCH)
Solyc01g107680.4.1	4.39	2.14	0.04	0.13	ATP-dependent Clp protease ATP-binding subunit ClpX (AHRD V3.3 *-* A0A2G2V959_CAPBA)
Solyc06g063410.4.1	-2.11	-1.08	0.01	0.05	ATP-dependent Clp protease ATP-binding subunit ClpX (AHRD V3.3 *** A0A2G2V959_CAPBA)
Solyc09g018710.2.1	2.6	1.38	0.04	0.15	ATP-dependent DNA helicase (AHRD V3.3 *-* A0A2G2YTX4_CAPAN)
Solyc01g066612.1.1	9.08	3.18	0.00512	0.03	ATP-dependent DNA helicase (AHRD V3.3 *-* A0A2G3C774_CAPCH)
Solyc06g068540.3.1	2.31	1.21	0.00592	0.03	ATP-dependent DNA helicase (AHRD V3.3 *** Q9ZUI1_ARATH)
Solyc02g062780.4.1	3.3	1.72	1.57e-05	0.000196	ATP-dependent DNA helicase DDM1 (AHRD V3.3 *** A0A2G3D1Z5_CAPCH)
Solyc01g009770.3.1	-2.38	-1.25	0.03	0.1	ATP-dependent RNA helicase (AHRD V3.3 *** Q5HZ54_ARATH)
Solyc11g010310.2.1	2.07	1.05	0.02	0.08	ATP-dependent RNA helicase DEAH11, chloroplastic-like (AHRD V3.3 *** A0A2I4EF57_9ROSI)
Solyc01g067020.4.1	-9.69	-3.28	1.87e-05	0.000229	Atypical receptor-like kinase 1 (AHRD V3.3 *** C5H8K0_SOLLC)
Solyc01g008930.4.1	3.51	1.81	0.03	0.12	AUREA phytochromobilin synthase
Solyc12g005230.3.1	-3.64	-1.87	0.00264	0.02	Autophagy-related protein (AHRD V3.3 *** A0A2K3P5C5_TRIPR)
Solyc08g007400.4.1	-2.13	-1.09	0.05	0.15	autophagy-related protein 8f isoform X2 (AHRD V3.3 *-* XP_010324593.1)
Solyc06g060090.3.1	-2.43	-1.28	0.000189	0.00174	Auxilin-related protein 1 (AHRD V3.3 *** A0A2G2WIZ1_CAPBA)
Solyc09g065590.3.1	5.04	2.33	4.4e-06	6.41e-05	Auxin canalization protein (DUF828) (AHRD V3.3 *** Q9LUI0_ARATH)
Solyc03g032080.4.1	-170.12	-7.41	3.48e-05	0.000394	Auxin efflux carrier (AHRD V3.3 *** A0A200PYL2_9MAGN)
Solyc10g078370.2.1	2.46	1.3	0.00047	0.00384	Auxin Efflux Facilitator 9
Solyc11g013470.1.1	5.25	2.39	0.000425	0.00352	Auxin response factor (AHRD V3.3 *-* E5LMG0_SOLLC)
Solyc09g007810.4.1	-2.26	-1.18	0.00376	0.02	Auxin Response Factor 16A
Solyc11g013480.3.1	9.18	3.2	0.000547	0.00438	Auxin Response Factor 17
Solyc01g096070.3.1	-2.07	-1.05	0.00144	0.01	Auxin Response Factor 18
Solyc04g081240.2.1	2.06	1.05	0.00249	0.02	Auxin Response Factor 5
Solyc12g006340.3.1	2.05	1.04	0.05	0.15	Auxin Response Factor 6
Solyc08g008380.4.1	-11.1	-3.47	3.62e-19	3.09e-17	Auxin Response Factor 9B
Solyc10g076790.2.1	2.65	1.41	0.00312	0.02	Auxin transporter-like protein 1 (AHRD V3.3 *** A0A2G2YL11_CAPAN)
Solyc03g124020.1.1	-10.77	-3.43	0.000679	0.00524	Auxin-induced protein 15A (AHRD V3.3 *** A0A2G3D1E4_CAPCH)
Solyc06g062920.3.1	-4.39	-2.13	2.19e-08	5.24e-07	auxin-regulated dual specificity cytosolic kinase
Solyc12g096570.1.1	1083.58	10.08	0.000757	0.00578	auxin-regulated gene involved in organ size (AHRD V3.3 -** AT3G59900.1)
Solyc12g096980.3.1	2.88	1.53	0.02	0.07	auxin-regulated IAA11
Solyc09g083290.3.1	-3.86	-1.95	5.83e-06	8.2e-05	auxin-regulated IAA14
Solyc03g120390.3.1	5.36	2.42	2.03e-06	3.24e-05	auxin-regulated IAA15
Solyc03g120380.3.1	5.63	2.49	0.01	0.05	auxin-regulated IAA19
Solyc06g084070.3.1	6.16	2.62	8.2e-05	0.000835	auxin-regulated IAA2
Solyc06g008580.3.1	4.35	2.12	0.01	0.05	auxin-regulated IAA22
Solyc06g053830.3.1	14.79	3.89	3.48e-21	3.54e-19	auxin-regulated IAA7
Solyc12g007230.2.1	2.16	1.11	0.05	0.16	auxin-regulated IAA8
Solyc06g075690.3.1	-4.53	-2.18	1.57e-05	0.000196	auxin-regulated protein AF416289
Solyc03g006360.3.1	24.42	4.61	6.95e-24	9.02e-22	Auxin-repressed protein (AHRD V3.3 *** A9YSI8_TOBAC)
Solyc07g053030.4.1	-2.43	-1.28	0.03	0.11	Auxin-responsive GH3 family protein (AHRD V3.3 *-* A0A2U1LNK3_ARTAN)
Solyc10g006610.4.1	-2.53	-1.34	0.000988	0.00722	Auxin-responsive GH3 family protein (AHRD V3.3 *** A0A2U1LNK3_ARTAN)
Solyc10g011660.3.1	-10.74	-3.43	1.91e-28	3.55e-26	Auxin-responsive GH3 family protein (AHRD V3.3 *** A0A2U1NZC8_ARTAN)
Solyc05g050280.3.1	-4.16	-2.06	3.34e-06	4.99e-05	Auxin-responsive GH3 family protein (AHRD V3.3 *** A0A2U1NZC8_ARTAN)
Solyc01g095580.3.1	-2.52	-1.33	0.00163	0.01	Auxin-responsive GH3 family protein (AHRD V3.3 *** A0A2U1NZC8_ARTAN)
Solyc01g107390.4.1	-5.22	-2.38	8.63e-07	1.51e-05	Auxin-responsive GH3 product (AHRD V3.3 *** Q05680_SOYBN)
Solyc01g110890.1.1	-46.48	-5.54	0.02	0.08	Auxin-responsive protein SAUR21 (AHRD V3.3 *** A0A2G2XY24_CAPAN)
Solyc06g053260.1.1	251.69	7.98	0.02	0.08	Auxin-responsive protein SAUR32 (AHRD V3.3 *** A0A2G2Z9Q7_CAPAN)
Solyc01g005160.4.1	-8.46	-3.08	7.52e-05	0.000774	Avr9/Cf-9 rapidly elicited protein 1
Solyc10g084880.3.1	-2.56	-1.36	0.00139	0.0097	Avr9/Cf-9 rapidly elicited protein 137 (AHRD V3.3 *** Q9FQZ2_TOBAC)
Solyc06g066510.1.1	211.05	7.72	0.02	0.09	Avr9/Cf-9 rapidly elicited protein 146 (AHRD V3.3 *-* Q9FQZ6_TOBAC)
Solyc06g066520.1.1	-2.79	-1.48	0.00173	0.01	Avr9/Cf-9 rapidly elicited protein 146 (AHRD V3.3 *** Q9FQZ6_TOBAC)
Solyc08g016150.1.1	-12.64	-3.66	2.59e-05	0.000305	Avr9/Cf-9 rapidly elicited protein 180 (AHRD V3.3 *** Q9FQZ1_TOBAC)
Solyc08g082090.1.1	-4.76	-2.25	1.95e-09	5.47e-08	Avr9/Cf-9 rapidly elicited protein 194 (AHRD V3.3 *** Q9FQZ4_TOBAC)
Solyc03g082370.1.1	-4.99	-2.32	4.33e-07	8.04e-06	Avr9/Cf-9 rapidly elicited protein 65 (AHRD V3.3 *** Q9FQZ0_TOBAC)
Solyc11g010250.1.1	-3.19	-1.67	2.6e-05	0.000305	Avr9/Cf-9 rapidly elicited protein 75 (AHRD V3.3 *** Q9FQY9_TOBAC)
Solyc09g090800.2.1	3973.65	11.96	4.25e-05	0.00047	AWPM-19-like family protein (AHRD V3.3 *** O23029_ARATH)
Solyc05g053160.3.1	3309.22	11.69	6.04e-05	0.000639	AWPM-19-like family protein (AHRD V3.3 *** O23029_ARATH)
Solyc02g089140.3.1	300.51	8.23	0.02	0.07	B12D protein (AHRD V3.3 *** A0A2U1M961_ARTAN)
Solyc03g113730.3.1	-2.87	-1.52	7.06e-06	9.68e-05	B12D protein (AHRD V3.3 *** Q9XHD5_IPOBA)
Solyc02g087330.3.1	-2.71	-1.44	2.68e-05	0.000314	B12D protein (AHRD V3.3 *** Q9XHD5_IPOBA)
Solyc02g093710.1.1	-2.47	-1.31	0.00609	0.03	B3 DNA binding domain (AHRD V3.3 *-* A0A200R4H2_9MAGN)
Solyc01g096790.4.1	-7.31	-2.87	0.03	0.11	B3 domain-containing protein (AHRD V3.3 *-* A0A1Q3CKL9_CEPFO)
Solyc01g106250.4.1	-13.48	-3.75	0.00166	0.01	B3 domain-containing protein (AHRD V3.3 *-* A0A1Q3CKL9_CEPFO)
Solyc04g015500.3.1	2.73	1.45	0.000229	0.00207	B3 domain-containing protein (AHRD V3.3 *-* A0A1Q3DFU3_CEPFO)
Solyc01g081400.3.1	3.33	1.74	0.00863	0.04	B3 domain-containing protein (AHRD V3.3 *** A0A1Q3BBR1_CEPFO)
Solyc02g065350.3.1	2.86	1.52	0.01	0.06	B3 domain-containing protein (AHRD V3.3 *** A0A1Q3D977_CEPFO)
Solyc09g010230.2.1	4.18	2.06	4.47e-05	0.000491	B3 domain-containing protein (AHRD V3.3 *** A0A2G2VWZ0_CAPBA)
Solyc06g073980.4.1	6.57	2.72	0.00127	0.00897	B3 domain-containing protein (AHRD V3.3 *** A0A2G2WMI9_CAPBA)
Solyc05g004000.1.1	-3.97	-1.99	0.00704	0.04	B3 domain-containing protein (AHRD V3.3 *** A0A2G3DAB0_CAPCH)
Solyc02g079020.4.1	2.13	1.09	0.00546	0.03	B3 domain-containing transcription repressor VAL1 (AHRD V3.3 *** A0A2G2XEW6_CAPBA)
Solyc06g035720.3.1	-2.87	-1.52	2.81e-05	0.000327	BAG family molecular chaperone regulator 1 (AHRD V3.3 *** A0A1U8H5I3_CAPAN)
Solyc03g026220.3.1	-2.58	-1.37	0.000732	0.00561	BAG family molecular chaperone regulator 1 (AHRD V3.3 *** A0A2G2ZYV9_CAPAN)
Solyc06g072430.3.1	25.39	4.67	2.23e-06	3.53e-05	BAG family molecular chaperone regulator 5, mitochondrial (AHRD V3.3 *-* A0A2I0XHJ2_9ASPA)
Solyc01g095320.4.1	45.32	5.5	5.9e-44	4.06e-41	Bag family molecular chaperone regulator 6-like protein (AHRD V3.3 *** A0A2K3PRI9_TRIPR)
Solyc10g084170.1.1	272.57	8.09	0.01	0.05	Bag family molecular chaperone regulator mitochondrial-like (AHRD V3.3 *** A0A2K3P7D1_TRIPR)
Solyc11g007730.2.1	5.13	2.36	1.82e-11	6.69e-10	Bark storage protein A (AHRD V3.3 *** A0A1J3K1W0_NOCCA)
Solyc01g104400.3.1	2.54	1.34	0.000131	0.00128	Basic blue protein (AHRD V3.3 *** A0A1U8E747_CAPAN)
Solyc01g150101.1.1	-12.15	-3.6	4.23e-11	1.5e-09	Basic helix-loop-helix (BHLH) DNA-binding superfamily protein (AHRD V3.3 *-* A0A1P8ASG1_ARATH)
Solyc03g031450.3.1	-4	-2	0.03	0.11	Basic helix-loop-helix (BHLH) DNA-binding superfamily protein (AHRD V3.3 *-* A0A2U1PMP2_ARTAN)
Solyc04g076845.1.1	3.4	1.77	2.84e-06	4.33e-05	Basic helix-loop-helix (BHLH) DNA-binding superfamily protein (AHRD V3.3 *-* A0A2U1PS36_ARTAN)
Solyc12g087850.3.1	3.63	1.86	0.04	0.14	Basic helix-loop-helix (BHLH) DNA-binding superfamily protein (AHRD V3.3 *** A0A2U1PAJ2_ARTAN)
Solyc02g079760.3.1	-2.6	-1.38	0.00114	0.00819	Basic helix-loop-helix (BHLH) DNA-binding superfamily protein (AHRD V3.3 *** A0A2U1PMP2_ARTAN)
Solyc08g006110.4.1	-2.45	-1.29	0.000426	0.00352	Basic leucine zipper 9-like transcription factor (AHRD V3.3 *** A0A2K3PFC6_TRIPR)
Solyc07g062710.4.1	-8.89	-3.15	1.45e-05	0.000182	Basic-leucine zipper (BZIP) transcription factor family protein (AHRD V3.3 *-* A0A1I9LST2_ARATH)
Solyc10g083380.2.1	6.33	2.66	1.46e-05	0.000183	Basic-leucine zipper (BZIP) transcription factor family protein (AHRD V3.3 *-* Q8L5Y2_ARATH)
Solyc12g010800.2.1	-34.69	-5.12	6.92e-07	1.23e-05	Basic-leucine zipper (BZIP) transcription factor family protein (AHRD V3.3 *** A0A1I9LST2_ARATH)
Solyc07g053450.4.1	-6.24	-2.64	0.02	0.09	Basic-leucine zipper (BZIP) transcription factor family protein (AHRD V3.3 *** A0A1P8B300_ARATH)
Solyc06g049040.4.1	-6.33	-2.66	4.04e-05	0.00045	Basic-leucine zipper (BZIP) transcription factor family protein (AHRD V3.3 *** A0A2U1LV89_ARTAN)
Solyc09g009760.1.1	69.52	6.12	1.34e-09	3.83e-08	Basic-leucine zipper domain (AHRD V3.3 *-* A0A200Q667_9MAGN)
Solyc07g042510.3.1	-155.76	-7.28	5.49e-12	2.14e-10	Bax inhibitor 1-related (AHRD V3.3 *** A0A200RBK8_9MAGN)
Solyc12g005420.2.1	895.73	9.81	0.00112	0.00806	B-box zinc finger protein 22 (AHRD V3.3 *** A0A1U8E1E2_CAPAN)
Solyc12g089240.2.1	-2.05	-1.03	0.02	0.08	B-box zinc finger protein 22 (AHRD V3.3 *** A0A1U8F0C2_CAPAN)
Solyc04g081020.3.1	-2.93	-1.55	0.02	0.09	B-box zinc finger protein 24 (AHRD V3.3 *** A0A2G3CQV9_CAPCH)
Solyc07g052620.1.1	9.17	3.2	0.03	0.11	B-box zinc finger protein 32 (AHRD V3.3 *** A0A2G2WDE5_CAPBA)
Solyc02g089940.4.1	-6.8	-2.77	2.01e-12	8.39e-11	BEL1-like homeodomain protein 4 (AHRD V3.3 *** A0A2G2XIM2_CAPBA)
Solyc01g109980.4.1	-2.19	-1.13	0.00292	0.02	BEL1-like homeodomain protein 7 (AHRD V3.3 *** A0A2G3BW58_CAPCH)
Solyc08g081400.4.1	-31.24	-4.97	2.49e-17	1.8e-15	bell-like homeodomain protein 3
Solyc07g049645.1.1	-27.29	-4.77	1.8e-39	7.45e-37	Benzyl alcohol O-benzoyltransferase (AHRD V3.3 *** BEBT_TOBAC)
Solyc07g062260.3.1	2.26	1.17	0.00738	0.04	BES1/BZR1 (AHRD V3.3 *** A0A2K3PP13_TRIPR)
Solyc02g063010.3.1	-3.74	-1.9	1.09e-06	1.87e-05	BES1/BZR1-like protein (AHRD V3.3 *** A0A2U1KKL8_ARTAN)
Solyc08g068460.1.1	2.77	1.47	0.04	0.13	BEST plant protein match is: (TAIR:plant.1) protein, putative (AHRD V3.3 *** G7INX9_MEDTR)
Solyc01g108170.3.1	2.08	1.06	0.00113	0.00807	BEST plant protein match is: (TAIR:plant.1) protein, putative (AHRD V3.3 *** G7JLA4_MEDTR)
Solyc06g007860.1.1	-551.23	-9.11	0.000938	0.00693	Bet v I domain (AHRD V3.3 *** A0A200PXK2_9MAGN)
Solyc07g005380.4.1	-6.49	-2.7	0.05	0.16	Bet v I domain (AHRD V3.3 *** A0A200PXK2_9MAGN)
Solyc01g028810.3.1	2.94	1.56	5.34e-06	7.61e-05	Beta chaperonin 60 (AHRD V3.3 *** Q0W9E2_SOLCO)
Solyc03g093390.4.1	-2.82	-1.5	0.02	0.08	beta expansin precursor 2
Solyc05g007930.3.1	3.88	1.96	1.01e-09	2.94e-08	Beta-1, 3-galactosyltransferase 15 (AHRD V3.3 *** A0A1U8EV49_CAPAN)
Solyc01g060020.4.1	-2495.71	-11.29	5.09e-06	7.3e-05	beta-1, 3-glucanase TOMB13GLUB
Solyc12g035470.2.1	3.44	1.78	0.02	0.09	Beta-1, 4-N-acetylglucosaminyltransferase family protein (AHRD V3.3 *** Q9LT58_ARATH)
Solyc02g093430.3.1	-3.02	-1.59	0.0015	0.01	Beta-1, 4-N-acetylglucosaminyltransferase family protein (AHRD V3.3 *** Q9LT58_ARATH)
Solyc07g008030.3.1	-4.25	-2.09	1.24e-06	2.09e-05	Beta-1, 4-N-acetylglucosaminyltransferase family protein (AHRD V3.3 *** Q9SKF0_ARATH)
Solyc09g091030.3.1	2.59	1.37	0.000921	0.00684	Beta-amylase (AHRD V3.3 *** Q1L5W8_NICLS)
Solyc09g065750.3.1	-3415.03	-11.74	1.58e-06	2.6e-05	beta-carotene isomerase D27, chloroplastic-like (AHRD V3.3 *** A0A2I4G2B0_9ROSI)
Solyc06g074240.3.1	-7.1	-2.83	1.73e-08	4.21e-07	Beta-carotene, Pfam:PF05834
Solyc01g079570.3.1	-6.63	-2.73	0.00089	0.00664	Beta-D-xylosidase 1 (AHRD V3.3 *** A0A1U8DZL0_CAPAN)
Solyc01g090810.4.1	47.88	5.58	9e-29	1.76e-26	beta-expansin precursor
Solyc04g081440.3.1	-2.53	-1.34	0.000124	0.00121	beta-fructofuranosidase
Solyc06g064620.3.1	-34.19	-5.1	8.28e-23	9.89e-21	beta-fructofuranosidase, insoluble isoenzyme CWINV1-like (AHRD V3.3 *** A0A2I4GXG9_9ROSI)
Solyc02g078950.4.1	-8.78	-3.13	0.000976	0.00715	Beta-galactosidase (AHRD V3.3 *** A0A2G3A8L8_CAPAN)
Solyc01g110000.3.1	2.01	1.01	0.00694	0.04	Beta-galactosidase (AHRD V3.3 *** A0A2G3BW46_CAPCH)
Solyc06g062580.3.1	-3.07	-1.62	0.000574	0.00456	Beta-galactosidase (AHRD V3.3 *** A0A2G3C8Y3_CAPCH)
Solyc03g121540.3.1	-8.35	-3.06	2.71e-12	1.11e-10	beta-galactosidase 3
Solyc12g008840.2.1	2.13	1.09	0.02	0.07	beta-galactosidase 4
Solyc03g019890.3.1	3.3	1.72	7.16e-05	0.00074	beta-galactosidase 7
Solyc10g045240.2.1	5.61	2.49	5.25e-10	1.61e-08	Beta-glucosidase (AHRD V3.3 *** F8R893_9MAGN)
Solyc08g044510.4.1	-31.44	-4.97	5.36e-12	2.1e-10	Beta-glucosidase (AHRD V3.3 *** F8R893_9MAGN)
Solyc09g075070.3.1	-4.38	-2.13	5.71e-11	2.01e-09	Beta-glucosidase 1 (AHRD V3.3 *** A0A1U8F8A5_CAPAN)
Solyc09g075060.3.1	-68.6	-6.1	9.98e-12	3.76e-10	Beta-glucosidase 10 (AHRD V3.3 *** A0A2G2ZW54_CAPAN)
Solyc07g063390.3.1	-4.68	-2.23	1.04e-10	3.51e-09	Beta-glucosidase 16 (AHRD V3.3 *** A0A2G2WEV4_CAPBA)
Solyc01g081610.3.1	-3.67	-1.87	3.22e-05	0.000367	Beta-hexosaminidase (AHRD V3.3 *** A0A2G2XRM6_CAPBA)
Solyc05g054710.3.1	-2.07	-1.05	0.00505	0.03	Beta-hexosaminidase (AHRD V3.3 *** K4C2E8_SOLLC)
Solyc11g008810.2.1	-3.55	-1.83	0.000594	0.0047	Beta-hexosaminidase (AHRD V3.3 *** M1BC44_SOLTU)
Solyc02g085870.3.1	2.86	1.52	0.03	0.12	beta-ketoacyl-coenzyme A synthase
Solyc06g065200.4.1	2.41	1.27	0.00913	0.04	beta-mannosyltransferase-like protein (AHRD V3.3 *** AT2G17350.1)
Solyc04g081490.3.1	-2.28	-1.19	0.00154	0.01	beta-tubulin
Solyc01g090790.4.1	9.04	3.18	0.0015	0.01	bHLH transcription factor
Solyc01g102300.3.1	5.04	2.33	9.26e-08	1.96e-06	bHLH transcription factor 006
Solyc01g106460.4.1	773.72	9.6	0.00144	0.00999	bHLH transcription factor 007
Solyc01g109700.3.1	2.67	1.42	0.00382	0.02	bHLH transcription factor 010
Solyc02g076920.3.1	-3.43	-1.78	0.05	0.15	bHLH transcription factor 013
Solyc02g091810.2.1	-12.27	-3.62	0.00355	0.02	bHLH transcription factor 015
Solyc02g091820.3.1	-9.92	-3.31	3.59e-05	0.000405	bHLH transcription factor 016
Solyc04g006990.3.1	3.18	1.67	0.000187	0.00173	bHLH transcription factor 029
Solyc04g014360.3.1	3.35	1.74	0.000357	0.00303	bHLH transcription factor 032
Solyc05g009640.4.1	-6.04	-2.6	0.00247	0.02	bHLH transcription factor 037
Solyc06g008030.3.1	6.2	2.63	4.06e-09	1.08e-07	bHLH transcription factor 041
Solyc06g069370.4.1	-4.38	-2.13	2.76e-06	4.22e-05	bHLH transcription factor 046
Solyc06g083170.3.1	2.4	1.26	0.02	0.08	bHLH transcription factor 049
Solyc07g052670.3.1	-15.29	-3.93	2.66e-26	4.11e-24	bHLH transcription factor 053
Solyc07g053290.3.1	2.95	1.56	0.000923	0.00684	bHLH transcription factor 054
Solyc09g057710.4.1	-2.18	-1.13	0.00151	0.01	bHLH transcription factor 057
Solyc09g063010.4.1	2.57	1.36	0.05	0.16	bHLH transcription factor 058
Solyc10g079650.2.1	-13.59	-3.76	0.00475	0.03	bHLH transcription factor 066
Solyc10g079680.3.1	-909.14	-9.83	0.000173	0.00162	bHLH transcription factor 068
Solyc11g010340.2.1	-7.49	-2.91	0.00968	0.05	bHLH transcription factor 069
Solyc01g086870.3.1	-2.33	-1.22	0.00922	0.05	bHLH transcription factor 076
Solyc02g063430.4.1	7.06	2.82	6.78e-05	0.000706	bHLH transcription factor 078
Solyc06g068870.3.1	3.49	1.8	1.75e-06	2.84e-05	bHLH transcription factor 087
Solyc08g081140.4.1	2.75	1.46	0.0002	0.00184	bHLH transcription factor 090
Solyc09g098110.4.1	-7.99	-3	1.14e-05	0.000147	bHLH transcription factor 092
Solyc11g056650.2.1	27.14	4.76	4.87e-46	4.1e-43	bHLH transcription factor 096
Solyc06g066580.4.1	-3.16	-1.66	1.95e-05	0.000237	bHLH transcription factor137
Solyc07g018010.3.1	-2.21	-1.14	0.01	0.05	bHLH transcription factor139
Solyc07g063830.3.1	-3.66	-1.87	3.88e-05	0.000434	bHLH transcription factor142
Solyc10g006640.3.1	-11.55	-3.53	9.78e-08	2.06e-06	bHLH transcription factor153
Solyc10g009290.1.1	-5	-2.32	0.00145	0.01	bHLH transcription factor155
Solyc04g064630.3.1	-20.63	-4.37	6.09e-18	4.68e-16	Bidirectional sugar transporter SWEET (AHRD V3.3 *** A0A142DVF6_SOLTU)
Solyc03g007360.3.1	-6.38	-2.67	5.21e-05	0.000563	Bidirectional sugar transporter SWEET (AHRD V3.3 *** A0A142DVG4_SOLTU)
Solyc03g097570.3.1	6.21	2.64	0.000333	0.00285	Bidirectional sugar transporter SWEET (AHRD V3.3 *** A0A142DVH6_SOLTU)
Solyc03g097620.1.1	24.94	4.64	3.49e-06	5.19e-05	Bidirectional sugar transporter SWEET (AHRD V3.3 *** A0A142DVI1_SOLTU)
Solyc01g099880.4.1	467.45	8.87	6.49e-27	1.08e-24	Bidirectional sugar transporter SWEET (AHRD V3.3 *** A0A1U8E5W8_CAPAN)
Solyc05g024260.3.1	920.89	9.85	0.00173	0.01	Bidirectional sugar transporter SWEET (AHRD V3.3 *** A0A2G3C5C6_CAPCH)
Solyc02g071520.3.1	-10.83	-3.44	0.00132	0.00923	Bidirectional sugar transporter SWEET (AHRD V3.3 *** M1AAY0_SOLTU)
Solyc06g060590.3.1	2.06	1.04	0.05	0.17	Bidirectional sugar transporter SWEET (AHRD V3.3 *** M1B2X7_SOLTU)
Solyc04g064620.4.1	11.6	3.54	8.75e-10	2.57e-08	Bidirectional sugar transporter SWEET (AHRD V3.3 *** M1CBD4_SOLTU)
Solyc03g097590.4.1	25.38	4.67	1.03e-09	2.99e-08	Bidirectional sugar transporter SWEET (AHRD V3.3 *** M1D4D4_SOLTU)
Solyc03g097600.3.1	10.96	3.45	4.75e-13	2.12e-11	Bidirectional sugar transporter SWEET (AHRD V3.3 *** M1D4D5_SOLTU)
Solyc01g109830.3.1	2.03	1.02	0.00344	0.02	Bifunctional dihydrofolate reductase-thymidylate synthase (AHRD V3.3 *** A0A2G3BW20_CAPCH)
Solyc09g065440.4.1	8.78	3.13	2.64e-13	1.22e-11	Bifunctional inhibitor/lipid-transfer protein/seed storage 2S albumin superfamily protein (AHRD V3.3 *-* A0A2U1NA97_ARTAN)
Solyc09g082290.3.1	111.25	6.8	5.02e-13	2.24e-11	Bifunctional inhibitor/lipid-transfer protein/seed storage 2S albumin superfamily protein (AHRD V3.3 *-* A0A2U1NA97_ARTAN)
Solyc09g082300.3.1	33.54	5.07	4.68e-13	2.1e-11	Bifunctional inhibitor/lipid-transfer protein/seed storage 2S albumin superfamily protein (AHRD V3.3 *-* A0A2U1Q1B8_ARTAN)
Solyc08g078890.3.1	6.94	2.8	0.00191	0.01	Bifunctional inhibitor/lipid-transfer protein/seed storage 2S albumin superfamily protein (AHRD V3.3 *-* Q9SXE7_ARATH)
Solyc06g069070.1.1	66.25	6.05	1.21e-64	3.91e-61	Bifunctional inhibitor/lipid-transfer protein/seed storage 2S albumin superfamily protein (AHRD V3.3 *** A0A1I9LP30_ARATH)
Solyc05g008895.1.1	10.25	3.36	4.62e-16	2.94e-14	Bifunctional inhibitor/lipid-transfer protein/seed storage 2S albumin superfamily protein (AHRD V3.3 *** A0A1I9LP30_ARATH)
Solyc08g007460.3.1	-3.44	-1.78	0.00049	0.00398	Bifunctional inhibitor/lipid-transfer protein/seed storage 2S albumin superfamily protein (AHRD V3.3 *** A0A2U1L4X0_ARTAN)
Solyc06g054030.2.1	4.32	2.11	0.02	0.09	Bifunctional inhibitor/lipid-transfer protein/seed storage 2S albumin superfamily protein (AHRD V3.3 *** A0A2U1NA97_ARTAN)
Solyc08g078930.1.1	-91.69	-6.52	1.13e-13	5.42e-12	Bifunctional inhibitor/lipid-transfer protein/seed storage 2S albumin superfamily protein (AHRD V3.3 *** A0A2U1PU47_ARTAN)
Solyc08g078900.1.1	-4.88	-2.29	0.000742	0.00568	Bifunctional inhibitor/lipid-transfer protein/seed storage 2S albumin superfamily protein (AHRD V3.3 *** A0A2U1PU47_ARTAN)
Solyc03g091000.1.1	-14.14	-3.82	0.000123	0.0012	Bifunctional inhibitor/lipid-transfer protein/seed storage 2S albumin superfamily protein (AHRD V3.3 *** A0A2U1PU47_ARTAN)
Solyc03g093060.1.1	-317.6	-8.31	5.37e-18	4.17e-16	Bifunctional inhibitor/lipid-transfer protein/seed storage 2S albumin superfamily protein (AHRD V3.3 *** A0A2U1PU47_ARTAN)
Solyc03g093070.1.1	-119.75	-6.9	5.33e-15	2.98e-13	Bifunctional inhibitor/lipid-transfer protein/seed storage 2S albumin superfamily protein (AHRD V3.3 *** A0A2U1PU47_ARTAN)
Solyc08g078920.2.1	-50.4	-5.66	1.2e-14	6.45e-13	Bifunctional inhibitor/lipid-transfer protein/seed storage 2S albumin superfamily protein (AHRD V3.3 *** A0A2U1PU47_ARTAN)
Solyc03g090990.1.1	-138.75	-7.12	1e-12	4.34e-11	Bifunctional inhibitor/lipid-transfer protein/seed storage 2S albumin superfamily protein (AHRD V3.3 *** A0A2U1PU47_ARTAN)
Solyc08g078910.1.1	-26.72	-4.74	4.77e-08	1.07e-06	Bifunctional inhibitor/lipid-transfer protein/seed storage 2S albumin superfamily protein (AHRD V3.3 *** A0A2U1PU47_ARTAN)
Solyc03g091035.1.1	-40.21	-5.33	1.31e-06	2.2e-05	Bifunctional inhibitor/lipid-transfer protein/seed storage 2S albumin superfamily protein (AHRD V3.3 *** A0A2U1PU47_ARTAN)
Solyc03g091030.1.1	-52.6	-5.72	2.09e-07	4.13e-06	Bifunctional inhibitor/lipid-transfer protein/seed storage 2S albumin superfamily protein (AHRD V3.3 *** A0A2U1PU47_ARTAN)
Solyc08g079230.1.1	-408.8	-8.68	1.97e-08	4.75e-07	Bifunctional inhibitor/lipid-transfer protein/seed storage 2S albumin superfamily protein (AHRD V3.3 *** A0A2U1PU47_ARTAN)
Solyc03g091020.1.1	-84.79	-6.41	0.000188	0.00174	Bifunctional inhibitor/lipid-transfer protein/seed storage 2S albumin superfamily protein (AHRD V3.3 *** A0A2U1PU47_ARTAN)
Solyc08g005960.2.1	-673.97	-9.4	0.000453	0.00371	Bifunctional inhibitor/lipid-transfer protein/seed storage 2S albumin superfamily protein (AHRD V3.3 *** A0A2U1PU47_ARTAN)
Solyc03g083998.1.1	-296.92	-8.21	0.0049	0.03	Bifunctional inhibitor/lipid-transfer protein/seed storage 2S albumin superfamily protein (AHRD V3.3 *** A0A2U1PU47_ARTAN)
Solyc03g091010.1.1	-230.94	-7.85	0.00943	0.05	Bifunctional inhibitor/lipid-transfer protein/seed storage 2S albumin superfamily protein (AHRD V3.3 *** A0A2U1PU47_ARTAN)
Solyc03g005210.4.1	12.68	3.66	4.91e-22	5.49e-20	Bifunctional inhibitor/lipid-transfer protein/seed storage 2S albumin superfamily protein (AHRD V3.3 *** A0A2U1Q1B8_ARTAN)
Solyc08g078940.1.1	-1279.11	-10.32	4.83e-05	0.000526	Bifunctional inhibitor/lipid-transfer protein/seed storage 2S albumin superfamily protein (AHRD V3.3 *** F4IC43_ARATH)
Solyc01g109390.3.1	-3.63	-1.86	0.00257	0.02	Bifunctional inhibitor/lipid-transfer protein/seed storage 2S albumin superfamily protein (AHRD V3.3 *** Q8GXG3_ARATH)
Solyc01g005985.1.1	-3.02	-1.6	0.01	0.05	Bifunctional inhibitor/lipid-transfer protein/seed storage 2S albumin superfamily protein, putative (AHRD V3.3 *** A0A061GSH0_THECC)
Solyc05g015490.4.1	9.53	3.25	0.00011	0.00108	Bifunctional inhibitor/plant lipid transfer protein/seed storage helical domain (AHRD V3.3 *** A0A200QGD6_9MAGN)
Solyc05g041140.4.1	17.92	4.16	2.23e-10	7.13e-09	Bifunctional inhibitor/plant lipid transfer protein/seed storage helical domain-containing protein (AHRD V3.3 *** A0A103YIU0_CYNCS)
Solyc04g080700.4.1	-2.8	-1.49	0.00183	0.01	Bifunctional nuclease 2 (AHRD V3.3 *** A0A2G3AX92_CAPCH)
Solyc04g015590.4.1	-7.38	-2.88	8.91e-05	0.000901	Bifunctional polymyxin resistance protein, ArnA (AHRD V3.3 *** A0A2U1QHU7_ARTAN)
Solyc02g083380.3.1	-7.64	-2.93	1.13e-07	2.34e-06	Big1 (AHRD V3.3 *-* AT2G17710.1)
Solyc09g055940.3.1	3.66	1.87	0.00615	0.03	Bile acid:sodium symporter (AHRD V3.3 *** A0A200PU00_9MAGN)
Solyc05g007200.4.1	2.32	1.22	0.00455	0.03	binding partner of ACD11 1 (AHRD V3.3 *** A0A1U8EM00_CAPAN)
Solyc06g072770.3.1	11.47	3.52	1.29e-05	0.000165	Binding partner of acd11 1 (AHRD V3.3 *** A0A314L950_NICAT)
Solyc03g098740.1.1	57.16	5.84	1.14e-11	4.27e-10	Biotic cell death-associated protein (AHRD V3.3 *** Q850R9_NICGU)
Solyc01g008330.4.1	-2.27	-1.18	0.00134	0.00933	Biotin carboxylase (AHRD V3.3 *** B5LAS7_CAPAN)
Solyc05g056290.4.1	-2.36	-1.24	0.000978	0.00716	biotin carboxylase carrier
Solyc11g069030.3.1	-32.2	-5.01	1.62e-12	6.88e-11	blind
Solyc09g008250.4.1	-2.47	-1.31	0.00784	0.04	blind-like1
Solyc07g006750.3.1	-2.22	-1.15	0.02	0.09	blind-like8
Solyc05g054900.3.1	15.91	3.99	7.35e-06	0.0001	Blue copper protein (AHRD V3.3 *-* A0A2K3LCQ8_TRIPR)
Solyc10g081520.1.1	-56.75	-5.83	8.29e-10	2.46e-08	Blue copper protein (AHRD V3.3 *** A0A0M4FTF3_9SOLA)
Solyc04g074740.4.1	-2.99	-1.58	5.81e-05	0.000619	Blue copper protein (AHRD V3.3 *** A0A2G2ZQN6_CAPAN)
Solyc02g078890.1.1	-6.77	-2.76	0.000339	0.0029	BnaA08g25420D protein (AHRD V3.3 *** A0A078G8I6_BRANA)
Solyc03g119520.4.1	-2.32	-1.21	0.00151	0.01	BnaC05g48200D protein (AHRD V3.3 *** A0A078HZC2_BRANA)
Solyc02g083930.1.1	-67.39	-6.07	0.00593	0.03	BnaCnng52580D protein (AHRD V3.3 *-* A0A078JGY5_BRANA)
Solyc01g091590.3.1	-5.6	-2.48	2.67e-09	7.26e-08	BON1-associated protein 2-like (AHRD V3.3 *** A0A2I4E3A5_9ROSI)
Solyc06g071500.3.1	-4.65	-2.22	2.6e-11	9.41e-10	Boron transporter 1 (AHRD V3.3 *** A0A2G2WM36_CAPBA)
Solyc04g077250.4.1	-4.83	-2.27	0.000511	0.00413	Branched-chain-amino-acid aminotransferase (AHRD V3.3 *** Q94CF8_CAPAN)
Solyc01g098700.4.1	-2.5	-1.32	0.00124	0.0088	Branched-chain-amino-acid aminotransferase-like protein 1 (AHRD V3.3 *** A0A2G2W7E2_CAPBA)
Solyc12g006860.2.1	-2.68	-1.42	0.000371	0.00313	brassinosteroid hydroxylase
Solyc08g081050.4.1	2.75	1.46	0.001	0.00731	Bromo adjacent homology (BAH) domain (AHRD V3.3 *-* A0A200QRT9_9MAGN)
Solyc06g071820.3.1	-2.3	-1.2	0.00335	0.02	BTB/POZ and TAZ domain-containing protein 1 (AHRD V3.3 *** A0A2G3BFP5_CAPCH)
Solyc03g111710.3.1	-5.84	-2.55	0.02	0.09	BTB/POZ and TAZ domain-containing protein 2 (AHRD V3.3 *** A0A2G2X8F9_CAPBA)
Solyc08g014440.4.1	-5.19	-2.38	1.41e-05	0.000177	BTB/POZ and TAZ domain-containing protein 3 (AHRD V3.3 *** A0A1U8ET19_CAPAN)
Solyc02g092460.3.1	-2.69	-1.43	0.00168	0.01	BTB/POZ and TAZ domain-containing protein 4 (AHRD V3.3 *** A0A2G2XGZ7_CAPBA)
Solyc01g109600.4.1	2.12	1.08	0.03	0.12	BTB/POZ domain-containing protein (AHRD V3.3 *-* A0A2I0VL56_9ASPA)
Solyc04g082420.3.1	-3.33	-1.74	1.3e-05	0.000165	BTB/POZ domain-containing protein (AHRD V3.3 *** A0A1U8GAB1_CAPAN)
Solyc02g064720.3.1	33.21	5.05	5.37e-10	1.65e-08	BTB/POZ domain-containing protein (AHRD V3.3 *** A0A2G2XBD2_CAPBA)
Solyc08g081230.1.1	-5.82	-2.54	3.21e-08	7.45e-07	BTB/POZ domain-containing protein (AHRD V3.3 *** A0A2G2XJN4_CAPBA)
Solyc09g061250.4.1	2.97	1.57	0.02	0.08	BTB/POZ domain-containing protein (AHRD V3.3 *** A0A2G2Z754_CAPAN)
Solyc01g005670.3.1	2.48	1.31	0.05	0.16	BTB/POZ domain-containing protein (AHRD V3.3 *** A0A2I0X876_9ASPA)
Solyc06g050860.3.1	-5.89	-2.56	0.04	0.15	BTB/POZ domain-containing protein (AHRD V3.3 *** A0A2U1QE56_ARTAN)
Solyc08g068130.1.1	6.45	2.69	5.55e-05	0.000595	BURP domain-containing protein (AHRD V3.3 *-* A0A2U1NKA9_ARTAN)
Solyc08g068150.4.1	39.25	5.29	5.08e-43	3.2e-40	BURP domain-containing protein (AHRD V3.3 *-* A0A2U1QID7_ARTAN)
Solyc01g109470.3.1	-4.45	-2.15	0.04	0.15	BURP domain-containing protein (AHRD V3.3 *** A0A1Q3C0F5_CEPFO)
Solyc08g068140.4.1	2.56	1.36	0.00977	0.05	BURP domain-containing protein 3 (AHRD V3.3 *-* A0A2G3BT77_CAPCH)
Solyc05g015300.4.1	-6.37	-2.67	3.13e-06	4.71e-05	BURP-domain containing protein (AHRD V3.3 *** Q5ZFA0_PLAMJ)
Solyc01g100460.3.1	43.39	5.44	1.3e-11	4.83e-10	BZIP transcription factor (AHRD V3.3 *** C0LQL1_9CARY)
Solyc01g079480.3.1	-2.71	-1.44	2.16e-05	0.000261	BZIP transcription factor (AHRD V3.3 *** C0LQL1_9CARY)
Solyc02g084860.1.1	-18.88	-4.24	2.41e-06	3.76e-05	BZIP transcription factor (AHRD V3.3 *** I6MK31_PRUPE)
Solyc01g109880.3.1	2.31	1.21	0.000965	0.00709	BZIP transcription factor (AHRD V3.3 *** Q8GTZ1_CAPCH)
Solyc10g054010.1.1	-3.21	-1.68	0.03	0.1	BZIP transcription factor (AHRD V3.3 *** Q8GTZ1_CAPCH)
Solyc03g112280.3.1	7.08	2.82	4.57e-07	8.46e-06	C2 and GRAM domain-containing protein (AHRD V3.3 *** A0A1U8G6Q0_CAPAN)
Solyc03g078620.1.1	-11.48	-3.52	0.00802	0.04	C2 calcium/lipid-binding domain, CaLB (AHRD V3.3 *** A0A2U1M378_ARTAN)
Solyc10g078680.3.1	2.05	1.04	0.04	0.14	C2 calcium/lipid-binding plant phosphoribosyltransferase family protein (AHRD V3.3 *** A0A061DXG0_THECC)
Solyc01g065500.3.1	4.86	2.28	0.000159	0.0015	C2 calcium/lipid-binding plant phosphoribosyltransferase family protein (AHRD V3.3 *** A0A061EZM2_THECC)
Solyc01g094410.3.1	-3.18	-1.67	1.01e-05	0.000132	C2 calcium/lipid-binding plant phosphoribosyltransferase family protein (AHRD V3.3 *** A0A061G6B5_THECC)
Solyc08g008020.1.1	-4.17	-2.06	0.000206	0.00189	C2 calcium/lipid-binding plant phosphoribosyltransferase family protein (AHRD V3.3 *** A0A061G6B5_THECC)
Solyc01g005420.2.1	-19.24	-4.27	0.000586	0.00464	C2 calcium-dependent membrane targeting (AHRD V3.3 *-* A0A2U1LLL4_ARTAN)
Solyc03g119440.3.1	-2.65	-1.41	0.0016	0.01	C2 domain-containing protein (AHRD V3.3 *** A0A1Q3BN33_CEPFO)
Solyc12g011420.2.1	3.32	1.73	8.88e-05	0.000899	C2 domain-containing protein (AHRD V3.3 *** A0A2G2X5L7_CAPBA)
Solyc10g050060.2.1	-4.04	-2.01	3.66e-07	6.91e-06	C2 domain-containing protein (AHRD V3.3 *** B1Q483_CAPCH)
Solyc06g053420.4.1	-2.31	-1.21	0.04	0.14	C2 domain-containing protein/GRAM domain-containing protein (AHRD V3.3 *** A0A1Q3BEV5_CEPFO)
Solyc04g081370.2.1	-2.92	-1.55	0.00247	0.02	C2H2-like zinc finger protein (AHRD V3.3 *** A0A2U1KP34_ARTAN)
Solyc04g077980.1.1	-2.8	-1.49	6.03e-05	0.000638	C2H2-type zinc finger protein
Solyc02g093750.3.1	-11.86	-3.57	8.25e-08	1.77e-06	C3H4 type zinc finger protein (DUF23) (AHRD V3.3 *** Q9FM26_ARATH)
Solyc04g078160.4.1	2.72	1.44	0.00354	0.02	C5orf35 (AHRD V3.3 *** AT5G23200.1)
Solyc01g096190.3.1	-4.83	-2.27	7.99e-12	3.05e-10	Ca2+-ATPase
Solyc07g009130.4.1	-2.71	-1.44	5.69e-05	0.000608	Cadmium/zinc-transporting ATPase HMA2 (AHRD V3.3 *** A0A2G2WC04_CAPBA)
Solyc02g093250.3.1	-2.1	-1.07	0.00439	0.02	Caffeoyl-CoA O-methyltransferase (AHRD V3.3 *** A0A1U8FPA5_CAPAN)
Solyc02g093230.4.1	-9.41	-3.23	3.05e-10	9.58e-09	Caffeoyl-CoA O-methyltransferase (AHRD V3.3 *** A0A1U8FPA5_CAPAN)
Solyc04g063210.3.1	5.86	2.55	0.01	0.06	Caffeoyl-CoA O-methyltransferase (AHRD V3.3 *** A0A2G2WYM3_CAPBA)
Solyc03g032220.3.1	-2.86	-1.52	0.01	0.05	Caffeoyl-CoA O-methyltransferase (AHRD V3.3 *** A0A2G3CKP4_CAPCH)
Solyc01g107910.4.1	-5.57	-2.48	2e-12	8.37e-11	caffeoyl-CoA O-methyltransferase (AHRD V3.3 *** A0A2I4EET3_9ROSI)
Solyc08g065330.3.1	3.21	1.68	0.00119	0.00845	Calcineurin B-like 10 (AHRD V3.3 *** G4XMX1_SOLLC)
Solyc08g077770.3.1	-2.47	-1.31	0.000539	0.00433	Calcineurin B-like protein (AHRD V3.3 *** A1XCM9_POPEU)
Solyc12g015870.2.1	-2.09	-1.06	0.00216	0.01	Calcineurin B-like protein (AHRD V3.3 *** C3TRS0_MAIZE)
Solyc12g055920.3.1	-67.31	-6.07	1.28e-20	1.24e-18	Calcineurin B-like protein 4 (AHRD V3.3 *** A0A1U8ER88_CAPAN)
Solyc03g117470.3.1	-2.54	-1.34	0.00757	0.04	Calcineurin subunit B (AHRD V3.3 *** B6U4N5_MAIZE)
Solyc04g079300.3.1	2.58	1.37	0.00096	0.00705	Calcineurin-like metallo-phosphoesterase superfamily protein (AHRD V3.3 *** F4JPS4_ARATH)
Solyc12g088920.2.1	2.04	1.03	0.03	0.11	Calcineurin-like metallo-phosphoesterase superfamily protein (AHRD V3.3 *** F4JPS4_ARATH)
Solyc01g112250.4.1	-2.02	-1.01	0.0024	0.02	Calcium dependent protein kinase (AHRD V3.3 *** Q43676_VIGRR)
Solyc12g006200.1.1	-3.08	-1.62	0.03	0.1	calcium ion-binding protein (AHRD V3.3 *** AT4G12700.1)
Solyc03g083320.4.1	-23.05	-4.53	4.94e-18	3.87e-16	calcium sensor calcineurin B
Solyc02g089850.3.1	-2.99	-1.58	0.00322	0.02	Calcium uniporter protein 1, mitochondrial (AHRD V3.3 *** A0A2G3D8W7_CAPCH)
Solyc02g089840.3.1	-3.16	-1.66	0.00042	0.00348	Calcium uniporter protein 2, mitochondrial (AHRD V3.3 *** A0A2G3ABZ2_CAPAN)
Solyc01g068130.4.1	-2.47	-1.31	0.02	0.09	calcium/calcium/calmodulin-dependent Serine/Threonine-kinase (AHRD V3.3 *** AT2G47010.2)
Solyc01g096820.4.1	-17.3	-4.11	5.08e-23	6.2e-21	Calcium/calmodulin dependent protein kinase (AHRD V3.3 *** Q9S792_TOBAC)
Solyc06g068960.1.1	-9.71	-3.28	0.000724	0.00556	Calcium-binding allergen Ole e 8 (AHRD V3.3 *** A0A2G2WLM3_CAPBA)
Solyc10g044700.2.1	-308.17	-8.27	0.00458	0.03	Calcium-binding EF-hand (AHRD V3.3 *-* A0A2U1MUT8_ARTAN)
Solyc02g065000.1.1	-7.97	-2.99	3.68e-06	5.44e-05	Calcium-binding EF-hand (AHRD V3.3 *** A0A2U1N7Z6_ARTAN)
Solyc02g077270.4.1	-4.65	-2.22	5.6e-05	0.0006	Calcium-binding EF-hand family protein (AHRD V3.3 *-* A0A2U1MZJ3_ARTAN)
Solyc03g115930.3.1	-2.5	-1.32	0.00686	0.04	Calcium-binding EF-hand family protein (AHRD V3.3 *-* A0A2U1NCV0_ARTAN)
Solyc01g111040.4.1	13.88	3.79	2.95e-16	1.91e-14	Calcium-binding EF-hand family protein (AHRD V3.3 *** A0A2U1MN65_ARTAN)
Solyc07g062700.3.1	-2.44	-1.28	0.02	0.08	Calcium-binding EF-hand family protein (AHRD V3.3 *** A0A2U1MZJ3_ARTAN)
Solyc06g069740.1.1	-40.2	-5.33	0.000679	0.00524	Calcium-binding EF-hand family protein (AHRD V3.3 *** A0A2U1NCV0_ARTAN)
Solyc03g005040.1.1	-3.55	-1.83	0.05	0.16	Calcium-binding EF-hand family protein (AHRD V3.3 *** A0A2U1QB61_ARTAN)
Solyc10g074740.2.1	-2.44	-1.28	0.000961	0.00706	Calcium-binding protein CAST (AHRD V3.3 *** A0A1U8EHD5_CAPAN)
Solyc02g090810.4.1	3.63	1.86	0.04	0.14	Calcium-binding protein CML19 (AHRD V3.3 *** A0A1U8FSU6_CAPAN)
Solyc06g073830.1.1	-2.43	-1.28	0.01	0.05	Calcium-binding protein CML38 (AHRD V3.3 *** A0A2G3BAP9_CAPCH)
Solyc11g071740.2.1	-2.76	-1.46	0.00155	0.01	Calcium-binding protein CML38 (AHRD V3.3 *** A0A2G3BAR0_CAPCH)
Solyc10g006700.1.1	-3.1	-1.63	3.25e-05	0.000371	Calcium-binding protein PBP1 (AHRD V3.3 *** A0A1U8EDM6_CAPAN)
Solyc10g006660.3.1	-3.29	-1.72	3.34e-06	4.99e-05	Calcium-binding protein PBP1 (AHRD V3.3 *** A0A1U8EDM6_CAPAN)
Solyc07g053050.1.1	-6.26	-2.65	1.1e-08	2.74e-07	Calcium-binding protein PBP1 (AHRD V3.3 *** A0A1U8HB91_CAPAN)
Solyc10g006740.4.1	-400.32	-8.64	0.00249	0.02	Calcium-binding protein PBP1 (AHRD V3.3 *** A0A2G2XZK3_CAPAN)
Solyc02g083850.3.1	-4.83	-2.27	0.00215	0.01	Calcium-dependent kinase (AHRD V3.3 *** Q5D875_MEDTR)
Solyc01g099370.3.1	-4.14	-2.05	3.51e-07	6.64e-06	Calcium-dependent lipid-binding (CaLB domain) family protein (AHRD V3.3 *-* F4JK83_ARATH)
Solyc09g007860.4.1	4.84	2.28	5.14e-08	1.14e-06	Calcium-dependent lipid-binding (CaLB domain) family protein (AHRD V3.3 *** A0A1P8BD17_ARATH)
Solyc03g095300.4.1	20.1	4.33	4.71e-09	1.24e-07	Calcium-dependent lipid-binding (CaLB domain) family protein (AHRD V3.3 *** A0A2K3P5L3_TRIPR)
Solyc06g036110.1.1	-4.01	-2	1.17e-06	1.98e-05	Calcium-dependent lipid-binding (CaLB domain) family protein (AHRD V3.3 *** A0A2U1LCI8_ARTAN)
Solyc02g091520.3.1	-3.75	-1.91	1.3e-05	0.000165	Calcium-dependent lipid-binding (CaLB domain) family protein (AHRD V3.3 *** A0A2U1LMA8_ARTAN)
Solyc12g009790.2.1	-2.23	-1.16	0.00218	0.01	Calcium-dependent lipid-binding (CaLB domain) family protein (AHRD V3.3 *** A0A2U1MY23_ARTAN)
Solyc04g008620.3.1	2	1	0.00681	0.04	Calcium-dependent lipid-binding (CaLB domain) family protein (AHRD V3.3 *** A0A2U1PEE4_ARTAN)
Solyc04g011540.4.1	-3.11	-1.64	0.04	0.15	Calcium-dependent lipid-binding (CaLB domain) family protein (AHRD V3.3 *** A8MRW6_ARATH)
Solyc07g065220.3.1	-2.03	-1.02	0.05	0.15	Calcium-dependent lipid-binding domain-containing protein (AHRD V3.3 *-* A0A2K3LFN3_TRIPR)
Solyc07g048040.1.1	2.99	1.58	1.61e-05	0.000199	Calcium-dependent lipid-binding domain-containing protein (AHRD V3.3 *** A0A2K3LFN3_TRIPR)
Solyc11g064840.1.1	3.02	1.59	0.02	0.07	Calcium-dependent lipid-binding domain-containing protein (AHRD V3.3 *** A0A2K3NHM7_TRIPR)
Solyc02g063350.1.1	3.65	1.87	7.55e-07	1.34e-05	Calcium-dependent protein kinase (AHRD V3.3 *-* CDPK_DAUCA)
Solyc02g091500.1.1	-2.14	-1.1	0.000283	0.00248	Calcium-dependent protein kinase (AHRD V3.3 *-* CDPK_DAUCA)
Solyc01g005370.3.1	-3.8	-1.93	0.000217	0.00197	Calcium-dependent protein kinase (AHRD V3.3 *-* CDPK_DAUCA)
Solyc01g006840.3.1	-1281.61	-10.32	4.85e-05	0.000528	Calcium-dependent protein kinase (AHRD V3.3 *** B8QUH1_GOSHI)
Solyc03g033540.3.1	-3.83	-1.94	1.92e-06	3.09e-05	calcium-dependent protein kinase2
Solyc02g064680.4.1	-3.89	-1.96	3.46e-05	0.000392	Calcium-transporting ATPase (AHRD V3.3 *** A0A1U8FI07_CAPAN)
Solyc04g016260.3.1	-3.34	-1.74	1.73e-07	3.45e-06	Calcium-transporting ATPase (AHRD V3.3 *** A0A1U8GKV2_CAPAN)
Solyc09g082870.3.1	-3.96	-1.99	2.16e-06	3.43e-05	Calcium-transporting ATPase (AHRD V3.3 *** A0A2G2W115_CAPBA)
Solyc04g077870.3.1	-2.4	-1.26	0.000251	0.00223	Calcium-transporting ATPase (AHRD V3.3 *** A0A2G2X0L5_CAPBA)
Solyc01g095240.3.1	-6.72	-2.75	4.29e-11	1.52e-09	Calcium-transporting ATPase 2, endoplasmic reticulum-type (AHRD V3.3 *-* A0A2G2XWG1_CAPAN)
Solyc08g016670.3.1	2.99	1.58	3.67e-05	0.000413	calcyclin-binding protein-like (AHRD V3.3 *** A0A2I4DRI6_9ROSI)
Solyc01g005410.4.1	5.13	2.36	2.75e-12	1.12e-10	Caleosin (AHRD V3.3 *** A0A200QL80_9MAGN)
Solyc04g005720.3.1	-625.55	-9.29	0.000624	0.00489	Caleosin (AHRD V3.3 *** A0A200QL80_9MAGN)
Solyc01g006370.3.1	2.31	1.21	0.000271	0.00238	Callose synthase (AHRD V3.3 *** K7PRK8_MAIZE)
Solyc01g010020.3.1	-2.6	-1.38	0.00191	0.01	Calmodulin (AHRD V3.3 *** B6SJJ2_MAIZE)
Solyc06g053930.3.1	-5.88	-2.56	9.48e-05	0.000949	Calmodulin (AHRD V3.3 *** Q39890_SOYBN)
Solyc10g081170.2.1	-3.07	-1.62	1.58e-05	0.000196	Calmodulin 2
Solyc03g113920.4.1	2.13	1.09	0.03	0.1	Calmodulin binding protein (AHRD V3.3 *** A0A2K3MP79_TRIPR)
Solyc01g044420.4.1	-6.38	-2.67	0.02	0.08	Calmodulin binding protein (AHRD V3.3 *** A0A2K3N563_TRIPR)
Solyc03g113960.4.1	-11.57	-3.53	8.93e-08	1.89e-06	Calmodulin binding protein-like (AHRD V3.3 *-* A0A200QLB3_9MAGN)
Solyc03g119250.4.1	-5.45	-2.45	1.69e-10	5.53e-09	Calmodulin binding protein-like (AHRD V3.3 *** A0A200Q136_9MAGN)
Solyc12g036390.2.1	-23.55	-4.56	3.51e-15	2e-13	Calmodulin binding protein-like (AHRD V3.3 *** A0A200Q136_9MAGN)
Solyc02g079040.3.1	-3.06	-1.61	2.89e-07	5.54e-06	Calmodulin binding protein-like (AHRD V3.3 *** A0A200QI92_9MAGN)
Solyc03g113970.4.1	-9.29	-3.22	2.37e-06	3.72e-05	Calmodulin binding protein-like (AHRD V3.3 *** A0A200QLB3_9MAGN)
Solyc01g100240.3.1	-4.32	-2.11	3.92e-07	7.37e-06	Calmodulin binding protein-like (AHRD V3.3 *** A0A200R2D8_9MAGN)
Solyc03g113980.3.1	-6.32	-2.66	2.09e-09	5.82e-08	Calmodulin binding protein-like (AHRD V3.3 *** A0A200RE12_9MAGN)
Solyc10g083360.2.1	-2.64	-1.4	6.87e-05	0.000715	Calmodulin-binding family protein, putative, expressed (AHRD V3.3 *** Q2QXN6_ORYSJ)
Solyc12g008960.2.1	-3.19	-1.68	3.03e-06	4.57e-05	Calmodulin-binding protein (AHRD V3.3 *** A0A2U1QIJ0_ARTAN)
Solyc07g040710.3.1	-14.07	-3.81	2.15e-12	8.95e-11	Calmodulin-binding protein (AHRD V3.3 *** A0A2U1QIJ0_ARTAN)
Solyc04g018110.1.1	-2.06	-1.04	0.00217	0.01	Calmodulin-like protein (AHRD V3.3 *** T2C5E7_BRAJU)
Solyc02g088090.1.1	-5.24	-2.39	5.04e-08	1.12e-06	Calmodulin-like protein 45 (AHRD V3.3 *** A0A2P0QD45_CAMSI)
Solyc07g007950.1.1	-2.63	-1.39	0.000684	0.00528	Calmodulin-like protein 5 (AHRD V3.3 *** A0A1U8FML3_CAPAN)
Solyc04g048900.3.1	-7.44	-2.9	4.62e-14	2.35e-12	Calreticulin (AHRD V3.3 *** A0A2G3ASL1_CAPCH)
Solyc06g068700.4.1	7.87	2.98	6.18e-07	1.12e-05	Calreticulin/calnexin (AHRD V3.3 *** A0A200R3N5_9MAGN)
Solyc11g013120.2.1	-3.73	-1.9	0.00321	0.02	Camphor resistance CrcB family protein (AHRD V3.3 *** Q8RYE2_ARATH)
Solyc03g115630.3.1	2.02	1.01	0.00319	0.02	Carbamoyl-phosphate synthase small chain (AHRD V3.3 *** A0A1U8FVX2_CAPAN)
Solyc12g057020.2.1	-1007.54	-9.98	0.00011	0.00108	Carbohydrate esterase, putative (DUF303) (AHRD V3.3 *** Q0WNN6_ARATH)
Solyc04g005420.4.1	6.78	2.76	1.08e-13	5.23e-12	Carbohydrate-binding X8 domain superfamily protein (AHRD V3.3 *-* A0A1P8AZV6_ARATH)
Solyc03g115200.3.1	7.46	2.9	1.83e-11	6.7e-10	Carbohydrate-binding X8 domain superfamily protein (AHRD V3.3 *-* A0A1P8AZV6_ARATH)
Solyc01g101120.4.1	4.86	2.28	3.47e-11	1.24e-09	Carbohydrate-binding X8 domain superfamily protein (AHRD V3.3 *-* F4I0Z2_ARATH)
Solyc01g010310.4.1	-2.35	-1.23	0.03	0.1	Carbohydrate-binding X8 domain superfamily protein (AHRD V3.3 *** A0A1P8AZV6_ARATH)
Solyc05g005490.4.1	-7.72	-2.95	1.31e-14	7.01e-13	carbonic anhydrase
Solyc09g010970.4.1	-2.19	-1.13	0.01	0.06	Carbonic anhydrase (AHRD V3.3 *** A0A2G3BK77_CAPCH)
Solyc12g099160.2.1	-7.78	-2.96	8.55e-11	2.93e-09	Carboxypeptidase (AHRD V3.3 *** A0A1U8EWS6_CAPAN)
Solyc05g006450.3.1	-2.98	-1.58	0.03	0.11	Carboxypeptidase (AHRD V3.3 *** A0A1U8EY18_CAPAN)
Solyc04g015340.3.1	-6.14	-2.62	5.38e-08	1.19e-06	Carboxypeptidase (AHRD V3.3 *** A0A2G2VL35_CAPBA)
Solyc06g083030.3.1	-2.71	-1.44	0.00155	0.01	Carboxypeptidase (AHRD V3.3 *** A0A2G2WN52_CAPBA)
Solyc02g014830.4.1	-4.04	-2.01	0.00269	0.02	Carboxypeptidase (AHRD V3.3 *** A0A2G2XBM8_CAPBA)
Solyc01g087970.3.1	-10.5	-3.39	0.00189	0.01	Carboxypeptidase (AHRD V3.3 *** A0A2G2XQG5_CAPBA)
Solyc01g108470.3.1	-1019.14	-9.99	0.000105	0.00104	Carboxypeptidase (AHRD V3.3 *** A0A2G2Y3S5_CAPAN)
Solyc07g005680.4.1	-211.41	-7.72	5.2e-12	2.05e-10	Carboxypeptidase (AHRD V3.3 *** A0A2G3BXD7_CAPCH)
Solyc03g118370.3.1	3.96	1.99	0.00211	0.01	Carboxypeptidase (AHRD V3.3 *** A0A2G3CZU5_CAPCH)
Solyc08g066650.3.1	-13.07	-3.71	2.33e-11	8.47e-10	Carotenoid Cleavage Dioxygenase 8
Solyc01g090660.3.1	-40.93	-5.36	3.04e-08	7.09e-07	carotenoid cleavage dioxygenase7
Solyc06g074230.3.1	-7.17	-2.84	0.000291	0.00254	Casparian strip membrane protein 1 (AHRD V3.3 *** CASP1_HELAN)
Solyc04g005620.3.1	-5.15	-2.36	0.00365	0.02	Casparian strip membrane protein 1 (AHRD V3.3 *** CASP1_SOLDE)
Solyc05g007790.3.1	-203.6	-7.67	6.69e-06	9.24e-05	Casparian strip membrane protein 1 (AHRD V3.3 *** CASP1_SOLDE)
Solyc09g010200.4.1	-56.74	-5.83	2.11e-10	6.78e-09	Casparian strip membrane protein 1 (AHRD V3.3 *** CASP1_TOBAC)
Solyc10g083250.2.1	-7.63	-2.93	0.0097	0.05	Casparian strip membrane protein 1 (AHRD V3.3 *** CASP1_TOBAC)
Solyc01g067300.3.1	2.31	1.21	0.000354	0.00301	CASP-like protein (AHRD V3.3 *-* A0A0K9RZ96_SPIOL)
Solyc02g078250.4.1	19.74	4.3	8.93e-14	4.35e-12	CASP-like protein (AHRD V3.3 *** A0A218WXP0_PUNGR)
Solyc04g011480.3.1	-1271.02	-10.31	5e-05	0.000543	CASP-like protein (AHRD V3.3 *** A0A2G2ZG68_CAPAN)
Solyc04g011420.4.1	2.53	1.34	0.03	0.11	CASP-like protein (AHRD V3.3 *** A0A2G3CIG5_CAPCH)
Solyc05g054560.3.1	4.07	2.03	0.02	0.08	CASP-like protein (AHRD V3.3 *** A0A2G3CIG5_CAPCH)
Solyc06g072350.3.1	-2.42	-1.28	0.00358	0.02	CASP-like protein (AHRD V3.3 *** A0A2G3CXI9_CAPCH)
Solyc02g069730.3.1	16.16	4.01	8.72e-10	2.57e-08	CASP-like protein (AHRD V3.3 *** A0A2G3D4D7_CAPCH)
Solyc06g072550.3.1	4.69	2.23	0.00491	0.03	CASP-like protein (AHRD V3.3 *** A0A2I4FJL7_9ROSI)
Solyc07g056040.3.1	3.97	1.99	0.01	0.06	CASP-like protein (AHRD V3.3 *** A0A2I4GR32_9ROSI)
Solyc04g051270.2.1	-619.38	-9.27	0.000635	0.00497	CASP-like protein (AHRD V3.3 *** A0A2K3NJJ6_TRIPR)
Solyc02g065420.3.1	5.65	2.5	0.00786	0.04	CASP-like protein (AHRD V3.3 *** A0A2U1PJG0_ARTAN)
Solyc06g072530.3.1	46.83	5.55	9.33e-17	6.29e-15	CASP-like protein (AHRD V3.3 *** A0A328D0P9_9ASTE)
Solyc11g012590.3.1	3.72	1.89	1.62e-06	2.65e-05	CASP-like protein (AHRD V3.3 *** A0A328E4A6_9ASTE)
Solyc12g094620.3.1	2.13	1.09	0.00486	0.03	catalase
Solyc04g082460.4.1	2.32	1.21	0.00878	0.04	Catalase (AHRD V3.3 *** A0A2G2X1I6_CAPBA)
Solyc02g069110.4.1	10.73	3.42	5.13e-07	9.39e-06	Cathepsin B-like cysteine proteinase (AHRD V3.3 *** Q40413_NICRU)
Solyc02g069100.4.1	-2.64	-1.4	6.23e-05	0.000654	Cathepsin B-like cysteine proteinase (AHRD V3.3 *** Q6ST24_SOLTU)
Solyc01g006150.3.1	2.68	1.42	0.00166	0.01	Cation efflux protein (AHRD V3.3 *** A0A200PY73_9MAGN)
Solyc12g017350.2.1	-12835.1	-13.65	1.37e-08	3.37e-07	Cation efflux protein (AHRD V3.3 *** A0A200Q589_9MAGN)
Solyc01g098800.4.1	-2.19	-1.13	0.00284	0.02	Cation/calcium exchanger 5 (AHRD V3.3 *** A0A2G3BUD8_CAPCH)
Solyc02g071070.3.1	-106.56	-6.74	8.68e-32	2.14e-29	Cation/H(+) antiporter 16 (AHRD V3.3 *** A0A2G2XDT2_CAPBA)
Solyc12g011370.3.1	-3.09	-1.63	0.00129	0.00909	Cationic amino acid transporter (AHRD V3.3 *** A0A2K3LDF0_TRIPR)
Solyc11g006710.2.1	3.46	1.79	0.00229	0.01	Cationic amino acid transporter (AHRD V3.3 *** S8DTC6_9LAMI)
Solyc10g018600.2.1	-2.13	-1.09	0.02	0.08	Cationic amino acid transporter (AHRD V3.3 *** S8E1X3_9LAMI)
Solyc10g006920.3.1	-12.77	-3.67	6.37e-13	2.8e-11	CBS domain (AHRD V3.3 *** A0A200QRX2_9MAGN)
Solyc06g072050.4.1	-2.74	-1.46	5.02e-05	0.000545	CBS domain containing protein (AHRD V3.3 *** B6U1W0_MAIZE)
Solyc02g078480.3.1	2.32	1.21	0.000396	0.00331	CBS domain-containing protein (AHRD V3.3 *** A0A1Q3C2E1_CEPFO)
Solyc02g093140.4.1	2.52	1.33	0.00619	0.03	CBS domain-containing protein CBSX1, chloroplastic (AHRD V3.3 *** A0A1U8FZ99_CAPAN)
Solyc01g091850.3.1	13.32	3.74	6.44e-07	1.16e-05	Ccc1 family (AHRD V3.3 *** A0A2U1QPJ4_ARTAN)
Solyc11g072000.2.1	-6.82	-2.77	0.04	0.13	CC-NBS-LRR type resistance protein (AHRD V3.3 *-* E3W9R5_CAPCH), Pfam:PF18052
Solyc05g006390.1.1	-10.48	-3.39	1.43e-07	2.9e-06	CDP-diacylglycerol-glycerol-3-phosphate 3-phosphatidyltransferase (AHRD V3.3 *** Q8VYY6_ARATH)
Solyc08g005985.1.1	-2.72	-1.44	0.000548	0.00439	CDP-diacylglycerol--inositol 3-phosphatidyltransferase (AHRD V3.3 *** C5IGX5_SOLTU)
Solyc05g008580.3.1	-3.27	-1.71	0.000561	0.00447	CDP-diacylglycerol--serine O-phosphatidyltransferase 1 (AHRD V3.3 *** A0A1U8EJL5_CAPAN)
Solyc02g076830.1.1	-8.55	-3.1	0.03	0.11	Cell attachment protein in somatic embryogenesis (AHRD V3.3 *** Q6I6Y6_DAUCA)
Solyc04g008680.4.1	2.05	1.04	0.00132	0.00922	Cell division cycle and apoptosis regulator protein 1 (AHRD V3.3 *-* A0A1J3K1P6_NOCCA)
Solyc09g008070.4.1	7.01	2.81	1.3e-05	0.000165	Cell division cycle protein 48-like protein (AHRD V3.3 *** A0A2G3BJ43_CAPCH)
Solyc03g112590.4.1	87.08	6.44	2.69e-49	3.06e-46	Cell division cycle protein 48-like protein (AHRD V3.3 *** A0A2G3CYA7_CAPCH)
Solyc03g093200.3.1	2	1	0.00639	0.03	Cell number regulator 6 (AHRD V3.3 *** A0A2G2X665_CAPBA)
Solyc04g055090.1.1	-3.76	-1.91	9.46e-06	0.000125	cell wall integrity/stress response component-like protein (AHRD V3.3 *-* AT4G39840.1)
Solyc02g085950.4.1	-4.57	-2.19	0.00362	0.02	cell wall protein X77373
Solyc05g013810.4.1	-6.14	-2.62	0.00189	0.01	Cellulase (Glycosyl hydrolase family 5) protein (AHRD V3.3 *-* A0A1I9LMY2_ARATH)
Solyc09g089577.1.1	-817.24	-9.67	0.000248	0.00221	Cellulose synthase (AHRD V3.3 *** A0A200Q4F9_9MAGN)
Solyc08g082640.2.1	-3.72	-1.89	2.67e-06	4.12e-05	Cellulose synthase (AHRD V3.3 *** A0A200QCL6_9MAGN)
Solyc08g076320.3.1	-2.52	-1.33	0.000136	0.00131	Cellulose synthase (AHRD V3.3 *** A0A2U1KRA4_ARTAN)
Solyc03g097050.3.1	-2.55	-1.35	0.0092	0.05	Cellulose synthase (AHRD V3.3 *** A0A2U1M9E5_ARTAN)
Solyc02g072240.3.1	-2.81	-1.49	0.000909	0.00676	Cellulose synthase (AHRD V3.3 *** K4B8J8_SOLLC)
Solyc04g071650.4.1	-3.31	-1.73	2.79e-06	4.27e-05	Cellulose synthase (AHRD V3.3 *** K4BTF5_SOLLC)
Solyc07g005840.2.1	-2.14	-1.1	0.00354	0.02	Cellulose synthase (AHRD V3.3 *** K4CB55_SOLLC)
Solyc09g072820.4.1	-2.46	-1.3	0.000615	0.00483	Cellulose synthase (AHRD V3.3 *** K4CUV8_SOLLC)
Solyc11g005560.3.1	2.5	1.32	0.00241	0.02	Cellulose synthase (AHRD V3.3 *** K4D4G9_SOLLC)
Solyc07g065660.4.1	-2.3	-1.2	0.00946	0.05	Cellulose synthase-like protein E1 (AHRD V3.3 *** A0A2G2Z684_CAPAN)
Solyc02g089640.3.1	-2.96	-1.57	0.000286	0.0025	Cellulose-synthase-like C4 (AHRD V3.3 *** A0A2U1LSH2_ARTAN)
Solyc03g114520.3.1	2.48	1.31	0.03	0.11	Centromere protein Mis12 (AHRD V3.3 *** A0A200QPW2_9MAGN)
Solyc07g054400.3.1	13.13	3.72	5.27e-05	0.000569	Centromere protein S (AHRD V3.3 *** A0A1J3FK69_NOCCA)
Solyc05g053170.3.1	34.18	5.09	1.3e-21	1.39e-19	Chalcone synthase (AHRD V3.3 *** A0A2G2ZJX1_CAPAN)
Solyc05g010320.4.1	5.47	2.45	0.00386	0.02	Chalcone-flavonone isomerase family protein (AHRD V3.3 *** A0A193AUW5_SOLME)
Solyc05g052240.3.1	6.94	2.8	0.01	0.05	Chalcone-flavonone isomerase family protein (AHRD V3.3 *** A0A2G2ZJB2_CAPAN)
Solyc06g009340.4.1	2.02	1.01	0.05	0.15	Chaperone DnaJ-domain superfamily protein (AHRD V3.3 *** A0A2U1QET4_ARTAN)
Solyc06g011380.2.1	6.18	2.63	1.81e-06	2.91e-05	Chaperone protein ClpB (AHRD V3.3 *-* B2IUM0_NOSP7)
Solyc06g011370.4.1	4.75	2.25	3.01e-06	4.55e-05	Chaperone protein ClpB (AHRD V3.3 *-* B2IUM0_NOSP7)
Solyc06g011400.2.1	4.84	2.27	1.58e-08	3.87e-07	Chaperone protein ClpB (AHRD V3.3 *** B2IUM0_NOSP7)
Solyc03g123560.3.1	10.84	3.44	5.65e-08	1.24e-06	Chaperone protein DnaJ (AHRD V3.3 *-* A0A1J3IS52_NOCCA)
Solyc12g056850.2.1	2.39	1.25	0.02	0.07	Chaperone protein DnaJ (AHRD V3.3 *** A0A1J3GRV8_NOCCA)
Solyc03g118500.3.1	2.08	1.06	0.01	0.07	Chaperone protein DnaJ (AHRD V3.3 *** A0A1J3JVS7_NOCCA)
Solyc06g068500.3.1	-2.66	-1.41	0.00315	0.02	Chaperone protein DnaJ (AHRD V3.3 *** A0A2G2WQF7_CAPBA)
Solyc07g065970.1.1	4.01	2	0.0026	0.02	Chaperone protein DnaJ (AHRD V3.3 *** A0A2G3C2H4_CAPCH)
Solyc07g055260.3.1	3.63	1.86	0.00496	0.03	Chaperone protein dnaJ (AHRD V3.3 *** A0A2K3MMT7_TRIPR)
Solyc03g120850.4.1	2.15	1.1	0.00352	0.02	Chaperonin 60 beta (AHRD V3.3 *** A0A2U1NW26_ARTAN)
Solyc03g121360.1.1	-3.54	-1.82	2.26e-06	3.56e-05	Charged multivesicular body protein 1-like (AHRD V3.3 *** A0A2K3LIZ7_TRIPR)
Solyc04g072000.4.1	-5.66	-2.5	1.7e-06	2.76e-05	Chitinase (AHRD V3.3 *** A0A2U1LR12_ARTAN)
Solyc10g055800.2.1	3.16	1.66	0.000333	0.00285	Chitinase (AHRD V3.3 *** B9VRK7_CAPAN)
Solyc02g082960.3.1	-29.18	-4.87	7.69e-40	3.3e-37	Chitinase (AHRD V3.3 *** Q9FS45_VITVI)
Solyc07g009500.3.1	13.19	3.72	1.11e-06	1.9e-05	Chitinase 12 (AHRD V3.3 *** A0A2G2VG15_CAPBA)
Solyc07g009510.1.1	24.93	4.64	0.000536	0.00431	Chitinase 12 (AHRD V3.3 *** A0A2G2VG15_CAPBA)
Solyc02g061770.4.1	5.9	2.56	0.00055	0.0044	chitinase 2
Solyc11g072750.3.1	-22.68	-4.5	1.25e-07	2.57e-06	Chitinase 2 (AHRD V3.3 *** A0A1U8EZQ3_CAPAN)
Solyc11g072760.1.1	-4.66	-2.22	0.00866	0.04	Chitinase 2 (AHRD V3.3 *** A0A2G3BA55_CAPCH)
Solyc07g007690.4.1	-4.35	-2.12	4.18e-05	0.000464	Chloride channel protein (AHRD V3.3 *** A0A328D084_9ASTE)
Solyc02g068080.3.1	2.19	1.13	0.00132	0.00924	Chloride channel protein (AHRD V3.3 *** K4B7E0_SOLLC)
Solyc01g100490.4.1	-18.92	-4.24	1.32e-15	7.73e-14	chloronerva
Solyc04g071930.4.1	2.31	1.2	0.05	0.15	Chlorophyll a/b binding protein domain-containing protein (AHRD V3.3 *** A0A2U1NAK6_ARTAN)
Solyc10g007690.3.1	10.8	3.43	5.87e-08	1.28e-06	Chlorophyll a-b binding protein, chloroplastic (AHRD V3.3 *** A0A0F7H033_EROTE)
Solyc07g047850.3.1	14.04	3.81	2.43e-08	5.75e-07	Chlorophyll a-b binding protein, chloroplastic (AHRD V3.3 *** A0A1U8HAX7_CAPAN)
Solyc03g005760.1.1	5.66	2.5	3.23e-05	0.000369	Chlorophyll a-b binding protein, chloroplastic (AHRD V3.3 *** A0A2G2W7Q4_CAPBA)
Solyc02g070940.1.1	6.54	2.71	9.78e-05	0.000975	Chlorophyll a-b binding protein, chloroplastic (AHRD V3.3 *** A0A2G3A7J8_CAPAN)
Solyc01g105030.3.1	5.42	2.44	0.00231	0.01	Chlorophyll a-b binding protein, chloroplastic (AHRD V3.3 *** A0A2G3AWK5_CAPCH)
Solyc01g105050.3.1	7	2.81	0.02	0.08	Chlorophyll a-b binding protein, chloroplastic (AHRD V3.3 *** A0A2G3AWK5_CAPCH)
Solyc10g006230.3.1	24.2	4.6	0.000439	0.00362	Chlorophyll a-b binding protein, chloroplastic (AHRD V3.3 *** A0A2G3BCB0_CAPCH)
Solyc09g014520.3.1	8.56	3.1	2.54e-10	8.1e-09	Chlorophyll a-b binding protein, chloroplastic (AHRD V3.3 *** A0A2G3BKI1_CAPCH)
Solyc11g012850.2.1	3.14	1.65	0.000207	0.00189	Chlorophyllide a oxygenase, chloroplastic (AHRD V3.3 *** A0A2G2Z9Y9_CAPAN)
Solyc01g080280.3.1	-5.31	-2.41	1.42e-08	3.49e-07	chloroplast glutamine synthetase
Solyc11g007990.2.1	79.53	6.31	2.4e-22	2.77e-20	chloroplast malate dehydrogenase (mdh)
Solyc10g083760.3.1	2.04	1.03	0.00327	0.02	chloroplast threonine deaminase 1 precursor
Solyc02g086200.3.1	2.86	1.51	0.000969	0.0071	Chloroplastic group IIA intron splicing facilitator CRS1, chloroplastic (AHRD V3.3 *** A0A2G2XGQ7_CAPBA)
Solyc06g073090.3.1	2.46	1.3	0.03	0.11	chloroplast-specific ribosomal protein chloroplast-specific ribosomal protein
Solyc02g069750.3.1	-2.13	-1.09	0.02	0.08	Choline/ethanolamine kinase (AHRD V3.3 *** A0A2I0WMF4_9ASPA)
Solyc04g009620.4.1	-3.1	-1.63	0.00089	0.00664	chorismate synthase 2 precursor
Solyc12g098860.2.1	2.21	1.14	0.00332	0.02	Chromatin remodeling factor18 (AHRD V3.3 *** F4HWU9_ARATH)
Solyc02g091730.3.1	-2	-1	0.03	0.11	Chromatin SPT2 (AHRD V3.3 *** A0A2U1NKK8_ARTAN)
Solyc04g074680.1.1	-2.49	-1.32	0.000802	0.00606	chromodomain-helicase-DNA-binding protein 9-like (AHRD V3.3 --* XP_021604423.1)
Solyc08g078310.3.1	2.49	1.32	0.04	0.13	Chromogranin (DUF1639) (AHRD V3.3 *-* O23587_ARATH)
Solyc08g067960.3.1	5.46	2.45	2.25e-12	9.33e-11	CHY-type/CTCHY-type/RING-type Zinc finger protein (AHRD V3.3 *** A0A2U1Q2D4_ARTAN)
Solyc07g045530.2.1	-3.97	-1.99	0.04	0.13	cilia- and flagella-associated protein 251-like (AHRD V3.3 --* XP_015870144.1)
Solyc06g068440.4.1	-2.78	-1.47	0.000358	0.00304	cinnamoyl-CoA reductase
Solyc02g086770.3.1	-3.3	-1.72	0.02	0.07	Cinnamoyl-CoA reductase (AHRD V3.3 *** A0A172WBP6_DAUCA)
Solyc11g010990.3.1	-12	-3.58	0.00115	0.00822	Cinnamyl alcohol dehydrogenase (AHRD V3.3 *** A0A2K3MPD7_TRIPR)
Solyc01g107590.3.1	-3.8	-1.93	4.97e-08	1.11e-06	Cinnamyl alcohol dehydrogenase (AHRD V3.3 *** J7FMA4_NICAT)
Solyc11g011330.2.1	-4.53	-2.18	3.33e-10	1.04e-08	Cinnamyl alcohol dehydrogenase (AHRD V3.3 *** J7IAL0_FRAAN)
Solyc12g099260.2.1	-2.27	-1.18	0.00891	0.04	Citrate synthase-like (AHRD V3.3 *** A0A200R252_9MAGN)
Solyc06g008270.2.1	4.46	2.16	0.00106	0.00765	Cladosporium fulvum resistance 2.2
Solyc03g007890.3.1	42.28	5.4	2.3e-22	2.66e-20	class 2 small heat shock protein Le-HSP17.6
Solyc02g086300.4.1	-8.82	-3.14	2.1e-09	5.83e-08	Class I glutamine amidotransferase-like superfamily protein (AHRD V3.3 *** A0A2U1KIC9_ARTAN)
Solyc09g011710.4.1	-4.14	-2.05	5.38e-09	1.4e-07	Class I heat shock protein (AHRD V3.3 *** A0A2K3JRP0_TRIPR)
Solyc02g093600.3.1	3101.19	11.6	8.42e-05	0.000856	Class I heat shock protein (AHRD V3.3 *** A0A2K3K1J3_TRIPR)
Solyc09g015000.4.1	93.88	6.55	3.83e-33	1.01e-30	Class I heat shock protein (AHRD V3.3 *** A0A2K3KSJ8_TRIPR)
Solyc09g015020.1.1	40.32	5.33	2.45e-09	6.73e-08	Class I heat shock protein (AHRD V3.3 *** A0A2K3KSJ8_TRIPR)
Solyc06g076520.1.1	21.34	4.42	5.99e-29	1.22e-26	Class I heat shock protein (AHRD V3.3 *** A0A2K3M3P7_TRIPR)
Solyc06g076560.2.1	41.41	5.37	4.73e-38	1.89e-35	Class I heat shock protein (AHRD V3.3 *** A0A2K3M3P7_TRIPR)
Solyc06g076570.4.1	8.74	3.13	8.7e-15	4.8e-13	Class I heat shock protein (AHRD V3.3 *** A0A2K3M3P7_TRIPR)
Solyc06g076540.1.1	1665.97	10.7	0.000299	0.0026	Class I heat shock protein (AHRD V3.3 *** A0A2K3M3P7_TRIPR)
Solyc09g014450.4.1	-2.28	-1.19	0.00581	0.03	Clathrin light chain (AHRD V3.3 *** A0A2G3BKE5_CAPCH)
Solyc09g061410.1.1	3.34	1.74	0.04	0.15	CLAVATA3/ESR (CLE)-related protein 41-like (AHRD V3.3 --* XP_022856139.1)
Solyc07g053370.1.1	-196.72	-7.62	0.01	0.06	CLAVATA3/ESR-RELATED 5 (AHRD V3.3 --* AT2G31083.2)
Solyc01g014100.3.1	251.22	7.97	0.02	0.07	CLE protein 1
Solyc09g098520.4.1	-2.02	-1.02	0.02	0.07	CMP-sialic acid transporter 2 (AHRD V3.3 *** A0A2G2V6Q4_CAPBA)
Solyc03g120260.4.1	4.99	2.32	1.6e-06	2.62e-05	Coatomer subunit beta' (AHRD V3.3 *-* A0A1Q3BXD5_CEPFO)
Solyc06g066730.3.1	-2	-1	0.0044	0.02	Coatomer subunit beta' (AHRD V3.3 *** A0A2U1PZP9_ARTAN)
Solyc02g030243.1.1	-2.03	-1.02	0.01	0.05	Coatomer subunit epsilon (AHRD V3.3 *** A0A1U8FJB3_CAPAN), Pfam:PF04733
Solyc08g076020.4.1	2.19	1.13	0.00971	0.05	Cobalamin biosynthesis protein CobW (AHRD V3.3 *-* A0A2T6DKX1_9BACT)
Solyc03g117430.3.1	2.92	1.55	2.35e-05	0.00028	Cobalamin biosynthesis protein CobW (AHRD V3.3 *** A0A2T6CU39_9BACT)
Solyc01g065530.3.1	-3.19	-1.67	6.74e-05	0.000702	COBRA-like protein (AHRD V3.3 *** A0A2G3AIT3_CAPAN)
Solyc02g065765.1.1	-2.49	-1.32	0.000543	0.00435	COBRA-like protein (AHRD V3.3 *** K4B708_SOLLC)
Solyc03g114890.4.1	-8.13	-3.02	1.69e-07	3.37e-06	COBRA-like protein (AHRD V3.3 *** K4BKZ1_SOLLC)
Solyc03g114900.3.1	-9.02	-3.17	1.32e-07	2.69e-06	COBRA-like protein (AHRD V3.3 *** K4BKZ2_SOLLC)
Solyc09g075540.1.1	-7.3	-2.87	0.0019	0.01	COBRA-like protein 8 (AHRD V3.3 *** A0A2G3BWC4_CAPCH)
Solyc05g023770.4.1	2.6	1.38	0.00165	0.01	Coiled-coil domain-containing protein SCD2 (AHRD V3.3 *** A0A2G2VN50_CAPBA)
Solyc08g075150.3.1	212.57	7.73	1.15e-15	6.85e-14	coiled-coil protein (AHRD V3.3 *** AT5G45310.2)
Solyc03g031890.3.1	4.65	2.22	3.29e-05	0.000374	Cold induced protein-like (AHRD V3.3 *-* Q94JH8_ORYSJ)
Solyc04g078880.3.1	3.56	1.83	0.00062	0.00486	cold regulated protein 27 (AHRD V3.3 *** AT5G42900.2)
Solyc01g109170.3.1	-2.74	-1.45	0.00025	0.00223	Cold-regulated plasma membrane protein 2 (AHRD V3.3 *** A0A1U8E7A7_CAPAN)
Solyc02g091390.3.1	57.6	5.85	2.54e-09	6.93e-08	cold-regulated protein (AHRD V3.3 *** AT3G03341.1)
Solyc02g077920.4.1	-103.54	-6.69	2.1e-10	6.77e-09	Colorless non-ripening
Solyc02g085937.1.1	2.42	1.27	0.01	0.07	Complex 1 LYR protein (AHRD V3.3 *** A0A2U1NHM6_ARTAN)
Solyc02g072520.3.1	-2.74	-1.45	0.00125	0.00885	Concanavalin A-like lectin/glucanase, subgroup (AHRD V3.3 *** A0A2U1KZV6_ARTAN)
Solyc03g111050.3.1	2.26	1.18	0.00727	0.04	CONSTANS interacting protein 5
Solyc05g014130.3.1	2.14	1.09	0.00256	0.02	COP1-interacting protein 4 (AHRD V3.3 *-* A0A1P8BDL0_ARATH)
Solyc02g078670.3.1	-2.03	-1.02	0.01	0.05	COP1-interacting protein 7 (AHRD V3.3 *** CIP7_ARATH)
Solyc07g063350.3.1	-3.32	-1.73	0.00529	0.03	COP1-interacting protein 7 (AHRD V3.3 *** CIP7_ARATH)
Solyc12g049520.2.1	7.13	2.83	0.00368	0.02	COP1-interacting protein-like protein (AHRD V3.3 *-* F4IDB4_ARATH)
Solyc01g104600.4.1	2.14	1.09	0.00596	0.03	COP9 signalosome complex subunit 8 (AHRD V3.3 *** A0A2I4GE15_9ROSI)
Solyc09g014870.1.1	-252.25	-7.98	0.00753	0.04	Copper transporter (AHRD V3.3 *** E9LK39_VITVI)
Solyc08g079830.4.1	2.24	1.16	0.00537	0.03	copper/zinc superoxide dismutase copper chaperone precursor
Solyc02g068490.4.1	-2.89	-1.53	1.48e-05	0.000185	Copper-transporting ATPase RAN1 (AHRD V3.3 *** A0A2G3D3S9_CAPCH)
Solyc02g080970.4.1	4.24	2.09	1.64e-06	2.68e-05	Core-2 i-branching beta-n-acetylglucosaminyltransferase family protein (AHRD V3.3 *-* A0A2K3MVY8_TRIPR)
Solyc03g121280.4.1	2.84	1.51	0.01	0.06	Core-2 i-branching beta-n-acetylglucosaminyltransferase family protein (AHRD V3.3 *** A0A2K3MN76_TRIPR)
Solyc11g006470.2.1	-2.79	-1.48	0.00258	0.02	Core-2 i-branching beta-n-acetylglucosaminyltransferase family protein (AHRD V3.3 *** A0A2K3MQ33_TRIPR)
Solyc07g008940.3.1	-2.13	-1.09	0.00111	0.00795	Core-2 i-branching beta-n-acetylglucosaminyltransferase family protein (AHRD V3.3 *** A0A2K3NX74_TRIPR)
Solyc01g105750.1.1	35.76	5.16	7.35e-11	2.54e-09	cornifin alpha-like (AHRD V3.3 --* XP_022010045.1)
Solyc05g052620.4.1	-2.03	-1.02	0.00592	0.03	Coronatine-insensitive 1
Solyc03g006620.3.1	-4.72	-2.24	1.87e-06	3.01e-05	Cotton fiber (DUF761) (AHRD V3.3 *** F4HTI9_ARATH)
Solyc02g079010.4.1	2	1	0.02	0.08	Cotton fiber expressed protein (AHRD V3.3 *** A0A109XNG5_GOSHI)
Solyc09g091270.3.1	14.04	3.81	1.23e-15	7.25e-14	cotton fiber protein (AHRD V3.3 *** AT5G13880.2)
Solyc01g079670.2.1	-2.78	-1.48	0.02	0.08	Cotton fiber protein (AHRD V3.3 *** Q570M0_ARATH)
Solyc12g010550.1.1	39.29	5.3	4.01e-22	4.56e-20	counting factor 45-1-like (AHRD V3.3 --* XP_013669773.1)
Solyc05g054570.3.1	2.07	1.05	0.02	0.07	CRAL-TRIO lipid binding domain-containing protein (AHRD V3.3 *** A0A2U1PXE9_ARTAN)
Solyc04g074800.3.1	2.13	1.09	0.00345	0.02	craniofacial development protein 1 (AHRD V3.3 *** A0A2I4E4C8_9ROSI)
Solyc03g026280.3.1	-2.02	-1.02	0.0098	0.05	C-repeat binding factor 1
Solyc09g098425.1.1	4.14	2.05	0.00603	0.03	CRIB domain-containing protein RIC1 (AHRD V3.3 *** A0A2G3CR99_CAPCH)
Solyc03g007560.2.1	-20.94	-4.39	6.18e-05	0.00065	Crooked neck-like protein 1 (AHRD V3.3 *** A0A2G2Y8B4_CAPAN)
Solyc03g007850.1.1	-8.57	-3.1	2.4e-06	3.76e-05	Crooked neck-like protein 1 (AHRD V3.3 *** A0A2G2Y8B4_CAPAN)
Solyc11g066300.3.1	4.66	2.22	0.000339	0.0029	CRS2-associated factor 2, chloroplastic (AHRD V3.3 *** A0A2G3BBG2_CAPCH)
Solyc12g099810.2.1	-4.51	-2.17	7.97e-05	0.000814	CRT (Chloroquine-resistance transporter)-like transporter (AHRD V3.3 *** A0A1Y1I3N1_KLENI)
Solyc03g026270.3.1	-3	-1.58	0.00326	0.02	CRT binding factor 3 (AHRD V3.3 *** B3TPP7_SOLPI)
Solyc04g074180.4.1	2.21	1.15	0.00384	0.02	cryptochrome 1
Solyc06g051520.3.1	-2.15	-1.1	0.00999	0.05	CTD small phosphatase-like protein (AHRD V3.3 *** A0A1J3JJA1_NOCCA)
Solyc02g088940.3.1	2.47	1.31	0.000242	0.00216	CTP synthase (AHRD V3.3 *-* A0A2G3A9D9_CAPAN)
Solyc01g099290.3.1	2.49	1.32	0.01	0.06	Cullin (AHRD V3.3 *** A0A2U1PNZ9_ARTAN)
Solyc01g067120.4.1	-4.68	-2.23	0.04	0.15	cullin-1-like (AHRD V3.3 *-* A0A2I4G9U1_9ROSI)
Solyc11g011340.2.1	9.33	3.22	1.06e-05	0.000138	cultivar Rio Grande ELI3
Solyc11g072380.2.1	34.9	5.12	6.55e-24	8.55e-22	Cupin_1 domain-containing protein (AHRD V3.3 *** A0A1Q3B294_CEPFO)
Solyc08g079780.2.1	-1084.83	-10.08	7.91e-05	0.00081	Cupredoxin (AHRD V3.3 *-* A0A2U1Q6A3_ARTAN)
Solyc01g108350.4.1	11.84	3.57	0.00311	0.02	Cupredoxin (AHRD V3.3 *** A0A2U1P8C5_ARTAN)
Solyc04g071500.4.1	3.25	1.7	0.05	0.15	Cupredoxin superfamily protein (AHRD V3.3 *** AT1G21090.1)
Solyc08g067570.1.1	-174.91	-7.45	2.84e-05	0.00033	CW-type Zinc Finger (AHRD V3.3 *-* F4IZK5_ARATH)
Solyc05g007880.4.1	3.26	1.7	0.000118	0.00116	cyclic dof factor 2-like (AHRD V3.3 *** A0A2I4E3P6_9ROSI)
Solyc12g010010.2.1	-2	-1	0.00106	0.00765	Cyclic nucleotide-gated channel 6 (AHRD V3.3 *** A0A2U1KIM7_ARTAN)
Solyc01g095770.3.1	-21.02	-4.39	8.12e-08	1.74e-06	Cyclic nucleotide-gated channel 7 (AHRD V3.3 *** A0A2U8YLK9_TOBAC)
Solyc05g050380.4.1	-12.15	-3.6	2.49e-07	4.83e-06	Cyclic nucleotide-gated ion channel 1 (AHRD V3.3 *** A0A2G2WSK7_CAPBA)
Solyc12g005400.3.1	5.31	2.41	0.000125	0.00122	cyclic nucleotide-gated ion channel 4 (AHRD V3.3 *** A0A2I4H6P7_9ROSI)
Solyc02g088560.4.1	29.15	4.87	7.78e-23	9.34e-21	Cyclic nucleotide-gated ion channel protein, putative (AHRD V3.3 *** G7L453_MEDTR)
Solyc08g069140.4.1	-6.73	-2.75	3.4e-10	1.06e-08	Cyclic nucleotide-gated ion channel-like protein (AHRD V3.3 *** A0A2K3MW13_TRIPR)
Solyc02g093170.4.1	2.44	1.29	0.00293	0.02	Cyclin delta-3 (AHRD V3.3 *** F4JJY7_ARATH)
Solyc05g006050.3.1	-4.05	-2.02	1.41e-06	2.35e-05	cyclinD1_1
Solyc05g051410.3.1	3.56	1.83	8.24e-06	0.00011	cyclinD4_2
Solyc11g045610.2.1	2.19	1.13	0.01	0.06	Cyclin-dependent kinase C-1 (AHRD V3.3 *** A0A1U8GPD8_CAPAN)
Solyc12g027850.3.1	2.28	1.19	0.00876	0.04	Cyclin-dependent kinase E-1 (AHRD V3.3 *-* A0A2G2ZP12_CAPAN)
Solyc09g010980.1.1	-2.98	-1.58	0.03	0.11	cyclin-dependent kinase inhibitor (AHRD V3.3 -** AT5G02220.1)
Solyc03g071710.1.1	-2.22	-1.15	0.00284	0.02	cyclin-dependent protein kinase inhibitor SMR1-like (AHRD V3.3 *** A0A2I4GVZ7_9ROSI)
Solyc06g076060.1.1	-33.33	-5.06	6.91e-05	0.000717	cyclin-dependent protein kinase inhibitor SMR3-like (AHRD V3.3 *-* A0A2I4FWF9_9ROSI)
Solyc01g089850.4.1	-2.42	-1.28	0.03	0.11	cyclinU4_1
Solyc07g062680.3.1	-4.01	-2	0.03	0.1	cycloidea
Solyc01g111170.3.1	3.34	1.74	7.12e-07	1.27e-05	cyclophilin
Solyc08g062610.4.1	2.32	1.21	0.00612	0.03	Cyclopropane-fatty-acyl-phospholipid synthase (AHRD V3.3 *** A0A2P6VLP6_9CHLO), Pfam:PF02353
Solyc02g085360.4.1	-20.95	-4.39	4.99e-06	7.17e-05	CYP90B3 mRNA for cytochrome P450
Solyc03g097270.3.1	2.34	1.23	0.000636	0.00498	cystatin 9
Solyc12g056020.1.1	-916.78	-9.84	0.000223	0.00202	Cysteine protease (AHRD V3.3 *** A0A2U1PKJ9_ARTAN)
Solyc12g056000.1.1	-13.79	-3.79	0.00385	0.02	Cysteine protease (AHRD V3.3 *** A0A2U1Q178_ARTAN)
Solyc12g056010.2.1	-789.89	-9.63	0.000362	0.00307	Cysteine protease (AHRD V3.3 *** A0A2U1Q178_ARTAN)
Solyc01g110110.3.1	-3.74	-1.9	7.71e-06	0.000104	Cysteine protease (AHRD V3.3 *** Q9AUC5_IPOBA)
Solyc05g013920.4.1	30.75	4.94	1.74e-05	0.000214	Cysteine protease CP8 (AHRD V3.3 *** T2BRU3_TOBAC)
Solyc12g088670.2.1	-3.84	-1.94	9.67e-09	2.44e-07	cysteine protease CYP1
Solyc03g098700.1.1	-204.82	-7.68	2.06e-13	9.61e-12	Cysteine protease inhibitor 1 (AHRD V3.3 *** CPI1_SOLTU)
Solyc02g076980.5.1.1	-13.91	-3.8	0.000472	0.00385	Cysteine protease-like protein (AHRD V3.3 *** Q9SG15_ARATH)
Solyc11g008260.2.1	301.43	8.24	1.09e-35	3.68e-33	Cysteine proteinase 15A (AHRD V3.3 *** A0A1U8EZ26_CAPAN)
Solyc06g073587.1.1	-16.56	-4.05	5.52e-07	1.01e-05	Cysteine proteinase inhibitor (AHRD V3.3 *-* A0A2G2ZD82_CAPAN)
Solyc06g150133.1.1	-12.56	-3.65	1.53e-05	0.000191	Cysteine proteinase inhibitor (AHRD V3.3 *-* A0A2G2ZD82_CAPAN)
Solyc05g054120.1.1	-2.83	-1.5	0.03	0.12	Cysteine proteinase inhibitor (AHRD V3.3 *** A0A059TCM2_TOBAC)
Solyc12g098607.1.1	1102.54	10.11	0.000663	0.00514	Cysteine proteinase inhibitor (AHRD V3.3 *** A0A2G2YAU0_CAPAN)
Solyc09g097850.1.1	3.04	1.6	0.00294	0.02	Cysteine proteinase inhibitor (AHRD V3.3 *** A0A2G3BAN0_CAPCH)
Solyc02g093040.4.1	29.83	4.9	1.04e-10	3.51e-09	Cysteine proteinase RD21a (AHRD V3.3 *** A0A2G2XHR6_CAPBA)
Solyc01g097920.3.1	-2.28	-1.19	0.00471	0.03	Cysteine synthase (AHRD V3.3 *** A0A1U8E591_CAPAN)
Solyc01g094790.3.1	-2.4	-1.26	0.01	0.05	Cysteine synthase (AHRD V3.3 *** A0A2G3BSX6_CAPCH)
Solyc02g068680.1.1	-2.92	-1.54	0.000597	0.00471	Cysteine/Histidine-rich C1 domain family protein (AHRD V3.3 *-* Q9FIY8_ARATH)
Solyc08g014370.1.1	3.91	1.97	6.76e-07	1.21e-05	Cysteine/Histidine-rich C1 domain family protein (AHRD V3.3 *-* Q9SL28_ARATH)
Solyc06g072460.1.1	-9.09	-3.18	1.59e-07	3.2e-06	Cysteine/Histidine-rich C1 domain family protein (AHRD V3.3 *-* Q9ZUW8_ARATH)
Solyc01g073890.3.1	-5.13	-2.36	2.55e-05	0.000301	Cysteine/Histidine-rich C1 domain family protein (AHRD V3.3 *-* Q9ZUW8_ARATH)
Solyc01g073820.4.1	-7.72	-2.95	0.02	0.08	Cysteine/Histidine-rich C1 domain family protein (AHRD V3.3 *** A0A2U1L9L8_ARTAN)
Solyc01g073800.2.1	-21.45	-4.42	2.9e-05	0.000336	Cysteine/Histidine-rich C1 domain family protein (AHRD V3.3 *** A0A2U1L9L8_ARTAN)
Solyc01g073810.2.1	-751.29	-9.55	0.000307	0.00266	Cysteine/Histidine-rich C1 domain family protein (AHRD V3.3 *** A0A2U1L9L8_ARTAN)
Solyc01g073880.2.1	-1148.4	-10.17	6.9e-05	0.000716	Cysteine/Histidine-rich C1 domain family protein (AHRD V3.3 *** Q9SL28_ARATH)
Solyc01g073780.2.1	-7.09	-2.83	0.000558	0.00445	Cysteine/Histidine-rich C1 domain family protein (AHRD V3.3 *** Q9SL28_ARATH)
Solyc09g011270.4.1	-41.49	-5.37	0.000939	0.00694	Cysteine/histidine-rich C1 domain protein (AHRD V3.3 *** A0A1P8AY95_ARATH)
Solyc12g005720.1.1	-5.87	-2.55	1.64e-05	0.000203	Cysteine-rich receptor-like protein kinase (AHRD V3.3 *** A0A2K3JS14_TRIPR)
Solyc05g005070.2.1	-3.38	-1.76	6.53e-06	9.06e-05	Cysteine-rich receptor-like protein kinase 2 (AHRD V3.3 *** A0A1U8EWZ9_CAPAN)
Solyc01g007960.3.1	-16.14	-4.01	0.00229	0.01	Cysteine-rich receptor-like protein kinase 2 (AHRD V3.3 *** A0A2G2YVX5_CAPAN)
Solyc01g007980.4.1	-12.44	-3.64	8.6e-07	1.51e-05	Cysteine-rich receptor-like protein kinase 2 (AHRD V3.3 *** A0A2G2YVX5_CAPAN)
Solyc11g011880.2.1	-4.09	-2.03	0.000418	0.00347	cysteine-rich receptor-like protein kinase 2 (AHRD V3.3 *** A0A2I4FR69_9ROSI)
Solyc02g080070.3.1	8.4	3.07	7.87e-08	1.69e-06	Cysteine-rich receptor-like protein kinase 29 (AHRD V3.3 *** A0A2G2XFA8_CAPBA)
Solyc05g005050.3.1	-3.22	-1.68	0.01	0.07	Cysteine-rich receptor-like protein kinase 3 (AHRD V3.3 *** A0A2G2VMV7_CAPBA)
Solyc05g005060.3.1	-2.76	-1.46	0.01	0.06	Cysteine-rich receptor-like protein kinase 3 (AHRD V3.3 *** A0A2G2YEZ6_CAPAN)
Solyc03g119340.3.1	-3.78	-1.92	0.000133	0.00129	Cysteine-rich receptor-like protein kinase 8 (AHRD V3.3 *** A0A2G3A3B2_CAPAN)
Solyc05g055930.2.1	42.3	5.4	4.87e-05	0.00053	cysteine-rich repeat secretory protein 3-like (AHRD V3.3 *** A0A2I4DKT2_9ROSI)
Solyc04g007950.4.1	-4.07	-2.02	0.00242	0.02	Cysteine-rich repeat secretory protein 60 (AHRD V3.3 *** A0A2G3CFE1_CAPCH)
Solyc06g066290.3.1	3.64	1.86	0.00515	0.03	cystic fibrosis transmembrane conductance regulator (AHRD V3.3 *** AT2G35585.1)
Solyc08g076180.3.1	-5.19	-2.38	1.19e-07	2.46e-06	cystic fibrosis transmembrane conductance regulator (AHRD V3.3 *** AT2G35585.1)
Solyc03g005120.3.1	-2.54	-1.35	0.00235	0.01	Cystinosin-like protein (AHRD V3.3 *** A0A2G2WWA3_CAPBA)
Solyc10g017510.3.1	16.19	4.02	6.97e-12	2.68e-10	Cytochrome (AHRD V3.3 *** A0A1U8EF26_CAPAN)
Solyc05g011940.4.1	-224.27	-7.81	2.24e-30	5.04e-28	Cytochrome (AHRD V3.3 *** A0A1U8EYC2_CAPAN)
Solyc05g011970.3.1	-31.44	-4.97	1.95e-28	3.6e-26	Cytochrome (AHRD V3.3 *** A0A1U8EZV2_CAPAN)
Solyc01g008650.3.1	-3.46	-1.79	0.00472	0.03	Cytochrome (AHRD V3.3 *** A0A1U8F0H8_CAPAN)
Solyc09g092640.3.1	1144.29	10.16	0.000786	0.00596	Cytochrome (AHRD V3.3 *** A0A1U8G4E5_CAPAN)
Solyc07g055350.4.1	-70.53	-6.14	5.52e-20	5.07e-18	Cytochrome (AHRD V3.3 *** A0A2G2WEH0_CAPBA)
Solyc07g055550.2.1	-51.48	-5.69	5.06e-09	1.32e-07	Cytochrome (AHRD V3.3 *** A0A2G2WEH0_CAPBA)
Solyc03g111880.3.1	-54.02	-5.76	4.94e-45	3.74e-42	Cytochrome (AHRD V3.3 *** A0A2G2X8H9_CAPBA)
Solyc12g044954.1.1	14.92	3.9	3.55e-06	5.28e-05	Cytochrome (AHRD V3.3 *** A0A2G2Y725_CAPAN)
Solyc12g045020.2.1	-2.92	-1.54	0.03	0.1	Cytochrome (AHRD V3.3 *** A0A2G2Y725_CAPAN)
Solyc07g055470.3.1	-38.66	-5.27	6.9e-08	1.49e-06	Cytochrome (AHRD V3.3 *** A0A2G2Z447_CAPAN)
Solyc07g055490.4.1	4.48	2.16	0.000152	0.00145	Cytochrome (AHRD V3.3 *** A0A2G2Z466_CAPAN)
Solyc02g092250.3.1	-3.73	-1.9	0.000505	0.00408	Cytochrome (AHRD V3.3 *** A0A2G3ABE0_CAPAN)
Solyc10g007930.4.1	-6.34	-2.67	1.38e-06	2.3e-05	Cytochrome (AHRD V3.3 *** A0A2G3BCL0_CAPCH)
Solyc07g055560.4.1	8.49	3.09	1.5e-15	8.75e-14	Cytochrome (AHRD V3.3 *** A0A2G3C1F9_CAPCH)
Solyc07g052070.3.1	-25.03	-4.65	4.78e-05	0.000521	Cytochrome (AHRD V3.3 *** A0A2G3C1F9_CAPCH)
Solyc01g010260.3.1	-4307.25	-12.07	6.47e-07	1.16e-05	Cytochrome 93A3 (AHRD V3.3 *** A0A1U8H5Z8_CAPAN)
Solyc06g082860.4.1	-5.89	-2.56	0.01	0.05	Cytochrome and DOMON domain-containing protein (AHRD V3.3 *** A0A2G2ZEL3_CAPAN)
Solyc00g500260.1.1	6.33	2.66	6e-06	8.4e-05	Cytochrome b (AHRD V3.3 *-* A0A2G3ARK2_CAPCH)
Solyc12g098320.3.1	-15.89	-3.99	4.47e-07	8.29e-06	cytochrome b5 (AHRD V3.3 *-* A0A2I4EQ08_9ROSI)
Solyc07g048060.3.1	-6.81	-2.77	0.000116	0.00114	Cytochrome b561 and DOMON domain-containing protein (AHRD V3.3 *-* A0A2G3BZZ3_CAPCH)
Solyc09g056360.3.1	-2.24	-1.17	0.00165	0.01	Cytochrome b561 and DOMON domain-containing protein (AHRD V3.3 *** A0A1U8E5P6_CAPAN)
Solyc11g012420.2.1	5.38	2.43	5e-09	1.31e-07	Cytochrome b561 and DOMON domain-containing protein (AHRD V3.3 *** A0A2G2VD03_CAPBA)
Solyc05g041910.3.1	-2.58	-1.37	0.00103	0.00746	Cytochrome b561 and DOMON domain-containing protein (AHRD V3.3 *** A0A2G3BZZ3_CAPCH)
Solyc09g019980.3.1	-11.87	-3.57	4.65e-13	2.08e-11	Cytochrome b561 and DOMON domain-containing protein (AHRD V3.3 *** A0A2I4EFQ3_9ROSI)
Solyc01g005140.3.1	5.73	2.52	4.56e-10	1.41e-08	Cytochrome b561/ferric reductase transmembrane (AHRD V3.3 *** A0A2U1MNP8_ARTAN)
Solyc11g068400.2.1	-2.22	-1.15	0.00151	0.01	Cytochrome b-c1 complex subunit 9 (AHRD V3.3 *** A0A2G2VPU7_CAPBA)
Solyc00g020040.1.1	550.68	9.11	0.00365	0.02	Cytochrome c biogenesis B (AHRD V3.3 *** A0A0C5B708_9SOLA)
Solyc01g109330.3.1	2.83	1.5	0.03	0.11	Cytochrome c biogenesis protein CCS1, chloroplastic (AHRD V3.3 *** A0A2G2VTA9_CAPBA)
Solyc08g077410.4.1	17.64	4.14	0.000555	0.00443	Cytochrome c oxidase (AHRD V3.3 *** A0A200PLW7_9MAGN)
Solyc07g006265.1.1	-2.17	-1.12	0.00454	0.03	Cytochrome c oxidase subunit (AHRD V3.3 *** A0A2I4GEN1_9ROSI)
Solyc00g500250.1.1	11.1	3.47	1.87e-08	4.53e-07	Cytochrome c oxidase subunit 1 (AHRD V3.3 *** A0A2G2YXI2_CAPAN)
Solyc00g500311.1.1	4.48	2.16	0.01	0.05	Cytochrome c oxidase subunit 2 (AHRD V3.3 *-* A0A0C5B2A3_HYONI)
Solyc00g500303.1.1	10.54	3.4	1.33e-08	3.29e-07	Cytochrome c oxidase subunit 3 (AHRD V3.3 *** A0A0C5BKQ0_9SOLA)
Solyc00g019730.1.1	331.15	8.37	0.01	0.06	Cytochrome c oxidase subunit 3 (AHRD V3.3 *** A0A290WL11_SOLLC)
Solyc06g067940.4.1	-2.06	-1.05	0.00326	0.02	Cytochrome c oxidase subunit 5b-1, mitochondrial (AHRD V3.3 *** A0A2G3C921_CAPCH)
Solyc03g043850.3.1	14.76	3.88	5.33e-05	0.000574	cytochrome c oxidase subunit 6a, mitochondrial-like (AHRD V3.3 *** A0A2I4HW31_9ROSI)
Solyc00g500318.1.1	9.2	3.2	0.04	0.13	Cytochrome C oxidase subunit II-like, transmembrane domain-containing protein (AHRD V3.3 *** ATMG01280.1)
Solyc07g005410.3.1	-3.07	-1.62	0.03	0.1	Cytochrome c oxidase, subunit Vib family protein (AHRD V3.3 *** AT5G58005.2)
Solyc11g030730.2.1	-3.16	-1.66	0.00585	0.03	Cytochrome P450 (AHRD V3.3 *-* A0A200Q069_9MAGN)
Solyc02g084930.3.1	-74.19	-6.21	4.54e-41	2.34e-38	Cytochrome P450 (AHRD V3.3 *-* A0A200QE46_9MAGN)
Solyc12g088970.1.1	-2142.52	-11.07	3.89e-46	3.4e-43	Cytochrome P450 (AHRD V3.3 *-* A0A200QY67_9MAGN)
Solyc07g014670.3.1	-4.01	-2	1.64e-07	3.28e-06	Cytochrome P450 (AHRD V3.3 *-* A0A200QZM5_9MAGN)
Solyc02g065190.3.1	-7.58	-2.92	0.000919	0.00683	Cytochrome P450 (AHRD V3.3 *** A0A1U9X5Y9_THAGA)
Solyc08g079300.3.1	-31.96	-5	2.75e-12	1.12e-10	Cytochrome P450 (AHRD V3.3 *** A0A1U9X605_THAGA)
Solyc08g079310.4.1	-4.01	-2	0.000644	0.00503	Cytochrome P450 (AHRD V3.3 *** A0A1U9X605_THAGA)
Solyc01g094130.2.1	-10.33	-3.37	2.9e-08	6.81e-07	Cytochrome P450 (AHRD V3.3 *** A0A200PMQ0_9MAGN)
Solyc12g006460.2.1	-2.22	-1.15	0.008	0.04	Cytochrome P450 (AHRD V3.3 *** A0A200PPF3_9MAGN)
Solyc07g043460.3.1	-2.05	-1.03	0.01	0.05	Cytochrome P450 (AHRD V3.3 *** A0A200PQ40_9MAGN)
Solyc03g114940.3.1	-2.68	-1.42	0.05	0.16	Cytochrome P450 (AHRD V3.3 *** A0A200PRH8_9MAGN)
Solyc06g051750.3.1	3.46	1.79	0.000297	0.00258	Cytochrome P450 (AHRD V3.3 *** A0A200PWT8_9MAGN)
Solyc04g078270.3.1	-23.92	-4.58	3.52e-26	5.33e-24	Cytochrome P450 (AHRD V3.3 *** A0A200Q0W8_9MAGN)
Solyc10g018150.2.1	-242.96	-7.92	7.96e-37	3.01e-34	Cytochrome P450 (AHRD V3.3 *** A0A200Q2X8_9MAGN)
Solyc07g006890.1.1	-2.04	-1.03	0.00636	0.03	Cytochrome P450 (AHRD V3.3 *** A0A200Q4B5_9MAGN)
Solyc07g064450.4.1	-96.7	-6.6	8.14e-09	2.07e-07	Cytochrome P450 (AHRD V3.3 *** A0A200Q6V0_9MAGN)
Solyc08g079420.3.1	14.59	3.87	0.00454	0.03	Cytochrome P450 (AHRD V3.3 *** A0A200QB17_9MAGN)
Solyc07g041500.3.1	3	1.59	0.01	0.06	Cytochrome P450 (AHRD V3.3 *** A0A200QD39_9MAGN)
Solyc02g094110.1.1	-8.2	-3.04	2.44e-05	0.000289	Cytochrome P450 (AHRD V3.3 *** A0A200QGE7_9MAGN)
Solyc03g111300.1.1	-4.53	-2.18	0.00411	0.02	Cytochrome P450 (AHRD V3.3 *** A0A200QGE7_9MAGN)
Solyc08g080430.2.1	-4.14	-2.05	0.05	0.15	Cytochrome P450 (AHRD V3.3 *** A0A200QUP8_9MAGN)
Solyc01g108210.4.1	3.89	1.96	0.05	0.16	Cytochrome P450 (AHRD V3.3 *** A0A200QZB6_9MAGN)
Solyc06g035760.4.1	4.28	2.1	4.51e-06	6.54e-05	Cytochrome P450 (AHRD V3.3 *** A0A200R0H9_9MAGN)
Solyc06g076800.3.1	7.17	2.84	5.95e-13	2.62e-11	Cytochrome P450 (AHRD V3.3 *** A0A200R4M3_9MAGN)
Solyc04g080100.3.1	-2.45	-1.3	0.000611	0.00481	Cytochrome P450 (AHRD V3.3 *** A0A200R7I2_9MAGN)
Solyc05g021390.4.1	-5.23	-2.39	2e-09	5.58e-08	Cytochrome P450 (AHRD V3.3 *** A0A200R9G0_9MAGN)
Solyc02g069600.3.1	-29.39	-4.88	4.76e-51	6.76e-48	Cytochrome P450 (AHRD V3.3 *** A0A200R9G0_9MAGN)
Solyc07g042880.1.1	-941.93	-9.88	0.000139	0.00134	Cytochrome P450 (AHRD V3.3 *** A0A200R9G0_9MAGN)
Solyc06g082730.2.1	-4.38	-2.13	0.00313	0.02	Cytochrome P450 (AHRD V3.3 *** A0A200RC30_9MAGN)
Solyc04g054256.1.1	31.76	4.99	0.00191	0.01	Cytochrome p450 (AHRD V3.3 *** A0A2K3NDQ9_TRIPR)
Solyc04g054260.4.1	4.05	2.02	0.00253	0.02	Cytochrome p450 (AHRD V3.3 *** A0A2K3NDQ9_TRIPR)
Solyc06g065430.3.1	-32.2	-5.01	8.26e-07	1.46e-05	Cytochrome P450 (AHRD V3.3 *** A0A2U1KTH1_ARTAN)
Solyc10g085500.2.1	-3617.03	-11.82	1.32e-06	2.21e-05	Cytochrome P450 (AHRD V3.3 *** A0A2U1LHU2_ARTAN)
Solyc02g094860.3.1	-2.23	-1.16	0.04	0.13	Cytochrome P450 (AHRD V3.3 *** A0A2U1LMY2_ARTAN)
Solyc02g084570.4.1	-4.66	-2.22	1.1e-10	3.69e-09	Cytochrome P450 (AHRD V3.3 *** A0A2U1M5X8_ARTAN)
Solyc12g019680.1.1	-11.43	-3.51	2.59e-06	4e-05	Cytochrome P450 (AHRD V3.3 *** A0A2U1MA11_ARTAN)
Solyc10g007880.4.1	4.41	2.14	0.00325	0.02	Cytochrome P450 (AHRD V3.3 *** A0A2U1MAN7_ARTAN)
Solyc10g007890.4.1	-33.14	-5.05	1.5e-06	2.47e-05	Cytochrome P450 (AHRD V3.3 *** A0A2U1MAN7_ARTAN)
Solyc05g047680.4.1	-7.64	-2.93	1.31e-17	9.72e-16	Cytochrome P450 (AHRD V3.3 *** A0A2U1MQN4_ARTAN)
Solyc06g150137.1.1	-2.01	-1.01	0.00689	0.04	Cytochrome P450 (AHRD V3.3 *** A0A2U1MXM4_ARTAN)
Solyc03g111885.1.1	5.3	2.4	0.00738	0.04	Cytochrome P450 (AHRD V3.3 *** A0A2U1PEB2_ARTAN)
Solyc05g015350.4.1	-1291.61	-10.33	4.65e-05	0.000509	Cytochrome P450 (AHRD V3.3 *** A0A2U1PN82_ARTAN)
Solyc09g098620.2.1	-27.34	-4.77	1.89e-17	1.38e-15	Cytochrome P450 (AHRD V3.3 *** A0A2U1PRB3_ARTAN)
Solyc10g081550.2.1	20.25	4.34	8.43e-17	5.75e-15	Cytochrome P450 (AHRD V3.3 *** A0A2U1Q1Z2_ARTAN)
Solyc06g073570.4.1	13.34	3.74	1.21e-11	4.52e-10	Cytochrome P450 (AHRD V3.3 *** A0A2U1Q1Z2_ARTAN)
Solyc02g014730.3.1	23.39	4.55	1.37e-18	1.11e-16	Cytochrome P450 (AHRD V3.3 *** A0A2U1QJ26_ARTAN)
Solyc03g121510.4.1	-14.36	-3.84	2.94e-07	5.62e-06	Cytochrome p450 (AHRD V3.3 *** E5GCA5_CUCME)
Solyc03g122350.3.1	-17.61	-4.14	9.64e-18	7.23e-16	Cytochrome P450 (AHRD V3.3 *** Q43795_TOBAC)
Solyc03g122360.3.1	-24.7	-4.63	2.35e-05	0.00028	Cytochrome P450 (AHRD V3.3 *** Q43795_TOBAC)
Solyc10g083690.3.1	9.47	3.24	1.42e-09	4.04e-08	Cytochrome P450 (AHRD V3.3 *** Q8H0I8_PETHY)
Solyc09g008913.1.1	-52.23	-5.71	2.45e-20	2.33e-18	Cytochrome P450 (AHRD V3.3 *** Q8H0I8_PETHY)
Solyc10g083700.4.1	-4.39	-2.13	0.01	0.06	Cytochrome P450 (AHRD V3.3 *** Q8H0I8_PETHY)
Solyc02g092860.3.1	4.92	2.3	7.54e-09	1.94e-07	Cytochrome P450 (AHRD V3.3 *** Q9XFX1_CICAR)
Solyc06g084770.2.1	49.79	5.64	1.95e-12	8.21e-11	cytochrome P450 CYP72A219 (AHRD V3.3 --* XP_004244272.1)
Solyc10g007960.1.1	5.62	2.49	1.61e-09	4.55e-08	cytochrome P450 CYP74C3
Solyc07g008280.4.1	-2.73	-1.45	0.04	0.14	cytochrome P450 family protein (AHRD V3.3 -** AT3G15760.1)
Solyc08g062950.4.1	-15.16	-3.92	3.29e-16	2.12e-14	Cytochrome P450 family protein (AHRD V3.3 *** G7I9V8_MEDTR)
Solyc08g061920.3.1	-2103.4	-11.04	7.68e-06	0.000104	Cytokinin oxidase/dehydrogenase (AHRD V3.3 *** C3VPM8_SOLTU)
Solyc04g080820.2.1	2.91	1.54	0.02	0.08	cytokinin oxidase4
Solyc12g008900.2.1	1160.1	10.18	0.000658	0.00511	cytokinin oxidase6
Solyc09g007830.3.1	3.35	1.75	0.03	0.11	Cytokinin riboside 5'-monophosphate phosphoribohydrolase (AHRD V3.3 *** A0A1U8E671_CAPAN)
Solyc01g005680.4.1	-788.95	-9.62	0.000257	0.00228	Cytokinin riboside 5'-monophosphate phosphoribohydrolase (AHRD V3.3 *** A0A2I4FSE2_9ROSI)
Solyc04g005250.4.1	6.26	2.65	2.39e-13	1.11e-11	cytosine-5 DNA methyltransferase1
Solyc01g006100.4.1	3.06	1.61	0.000621	0.00487	cytosine-5 DNA methyltransferase1L
Solyc05g050120.3.1	-3.19	-1.67	2.66e-06	4.1e-05	cytosolic NADP-malic enzyme
Solyc11g020060.2.1	2.63	1.4	0.00219	0.01	D-3-phosphoglycerate dehydrogenase (AHRD V3.3 *** A0A1J3DFK2_NOCCA)
Solyc03g123830.4.1	-2.81	-1.49	5.73e-05	0.000611	D-3-phosphoglycerate dehydrogenase (AHRD V3.3 *** A0A1U8G334_CAPAN)
Solyc07g062810.4.1	-17.86	-4.16	8.73e-25	1.21e-22	D-amino-acid transaminase, chloroplastic (AHRD V3.3 *** A0A2G2Z4Z6_CAPAN)
Solyc05g046310.3.1	4.17	2.06	0.000796	0.00603	DBH-like monooxygenase (AHRD V3.3 *** AT5G35320.1)
Solyc05g005470.4.1	-597.14	-9.22	7.21e-51	9.63e-48	DC1 domain-containing protein (AHRD V3.3 *** A0A2U1QM98_ARTAN)
Solyc05g005460.3.1	-2.56	-1.36	0.00197	0.01	DC1 domain-containing protein (AHRD V3.3 *** A0A2U1QM98_ARTAN)
Solyc08g008370.3.1	-2.7	-1.43	0.000456	0.00374	DCD (Development and Cell Death) domain protein (AHRD V3.3 *-* A0A2U1P2J5_ARTAN)
Solyc06g005570.4.1	3.03	1.6	6.84e-08	1.48e-06	DCD (Development and Cell Death) domain protein (AHRD V3.3 *-* F4IUS3_ARATH)
Solyc06g068850.4.1	2.51	1.33	0.0024	0.02	DCD (Development and Cell Death) domain protein (AHRD V3.3 *-* F4K521_ARATH)
Solyc11g020780.2.1	2.18	1.13	0.00257	0.02	dCK/dGK-like deoxyribonucleoside kinase
Solyc06g069640.3.1	-67.52	-6.08	4.13e-06	6.05e-05	dCTP pyrophosphatase 1 (AHRD V3.3 *** A0A1U8FHZ8_CAPAN)
Solyc09g097930.4.1	3.64	1.87	3.21e-05	0.000367	dCTP pyrophosphatase 1 (AHRD V3.3 *** A0A1U8G4Q7_CAPAN)
Solyc06g083130.4.1	-2.46	-1.3	0.00286	0.02	dCTP pyrophosphatase 1 (AHRD V3.3 *** A0A2G2ZE82_CAPAN)
Solyc09g090300.3.1	-3.62	-1.86	0.00279	0.02	dCTP pyrophosphatase-like protein (AHRD V3.3 *** Q9LSW0_ARATH)
Solyc08g080550.1.1	2.31	1.21	0.00694	0.04	DEAD-box ATP-dependent RNA helicase 47A (AHRD V3.3 *** A0A2G3DB95_CAPCH)
Solyc09g007440.3.1	2.04	1.03	0.00799	0.04	DEAD-box ATP-dependent RNA helicase 57 (AHRD V3.3 *** A0A2G2YQB7_CAPAN)
Solyc07g007750.3.1	6.61	2.72	3.49e-05	0.000395	Defensin protein (AHRD V3.3 *** B1N678_SOLLC), Pfam:PF00304
Solyc07g007710.4.1	400.01	8.64	0.00774	0.04	Defensin protein (AHRD V3.3 *** B1N680_SOLLC), Pfam:PF00304
Solyc07g007755.1.1	39.84	5.32	2.64e-50	3.33e-47	Defensin protein (AHRD V3.3 *** B1N681_SOLPI)
Solyc04g008470.3.1	3.45	1.79	0.02	0.08	Defensin SD2 (AHRD V3.3 *** A0A2G2ZH52_CAPAN), Pfam:PF00304
Solyc11g006260.2.1	-56.95	-5.83	0.01	0.05	Defensin-like protein (AHRD V3.3 *** A0A314KXD1_NICAT), Pfam:PF00304
Solyc07g017570.2.1	-3.96	-1.99	0.00303	0.02	defensin-like protein 1 (AHRD V3.3 -** A0A1S3YK59_TOBAC)
Solyc07g005630.3.1	-4027.09	-11.98	8.59e-07	1.51e-05	defensin-like protein 1 (AHRD V3.3 -** XP_020080865.1), Pfam:PF00304
Solyc01g011435.1.1	-1929.36	-10.91	1.24e-05	0.000159	Defensin-like protein 1 (AHRD V3.3 *** A0A1U8FEJ7_CAPAN), Pfam:PF00304
Solyc01g011495.1.1	-2312.25	-11.18	6.17e-06	8.6e-05	Defensin-like protein 1 (AHRD V3.3 *** A0A1U8FEJ7_CAPAN), Pfam:PF00304
Solyc07g009230.3.1	-7.53	-2.91	5.7e-12	2.21e-10	Defensin-like protein 1 (AHRD V3.3 *** A0A2G2ZS54_CAPAN)
Solyc07g009260.3.1	12.85	3.68	7.42e-09	1.91e-07	Defensin-like protein 1 (AHRD V3.3 *** A0A2G3AQC7_CAPCH), Pfam:PF00304
Solyc07g009090.4.1	-388.28	-8.6	2.44e-41	1.29e-38	defensin-like protein 19 (AHRD V3.3 *** A0A1S4AH79_TOBAC)
Solyc07g009100.3.1	-9349.47	-13.19	4.06e-08	9.23e-07	defensin-like protein 19 (AHRD V3.3 *** A0A1S4AH79_TOBAC)
Solyc07g009060.4.1	-5236.8	-12.35	3.2e-07	6.1e-06	defensin-like protein 19 (AHRD V3.3 *** A0A1S4AH79_TOBAC)
Solyc07g009050.3.1	-4469.39	-12.13	5.8e-07	1.05e-05	defensin-like protein 19 (AHRD V3.3 *** A0A1S4AH79_TOBAC)
Solyc07g009030.3.1	-4451.98	-12.12	5.8e-07	1.05e-05	defensin-like protein 19 (AHRD V3.3 *** A0A1S4AH79_TOBAC)
Solyc07g009040.3.1	-3321.1	-11.7	1.67e-06	2.72e-05	defensin-like protein 19 (AHRD V3.3 *** A0A1S4AH79_TOBAC)
Solyc07g009070.4.1	-70.77	-6.15	3.62e-12	1.46e-10	defensin-like protein 19 (AHRD V3.3 *** A0A1S4AH79_TOBAC)
Solyc07g009020.2.1	-992.87	-9.96	0.000114	0.00113	defensin-like protein 19 (AHRD V3.3 *** A0A1S4AH79_TOBAC)
Solyc07g008980.3.1	-23589.8	-14.53	1.2e-09	3.44e-08	defensin-like protein 19 (AHRD V3.3 *** A0A2G2ZPK5_CAPAN)
Solyc07g009080.4.1	-117.85	-6.88	6.42e-16	3.94e-14	defensin-like protein 19 (AHRD V3.3 *** A0A2G2ZPK5_CAPAN)
Solyc06g050520.3.1	531.68	9.05	0.00329	0.02	dehydration responsive element binding protein 1
Solyc01g100160.3.1	2.14	1.1	0.00194	0.01	Dehydration-induced 19-like protein (AHRD V3.3 *-* E3T7S4_GOSHI)
Solyc01g100140.4.1	2.39	1.26	0.00377	0.02	Dehydration-induced 19-like protein (AHRD V3.3 *** E3T7S4_GOSHI)
Solyc08g007830.1.1	-13.58	-3.76	5.17e-08	1.15e-06	Dehydration-responsive element-binding protein 1E (AHRD V3.3 *** A0A1U8FGE9_CAPAN)
Solyc08g007820.1.1	-5.08	-2.34	0.0005	0.00404	Dehydration-responsive element-binding protein 1E (AHRD V3.3 *** A0A2G2W337_CAPBA)
Solyc05g052410.3.1	3.55	1.83	0.03	0.11	Dehydration-responsive element-binding protein 2A (AHRD V3.3 *** A0A1U8GX89_CAPAN)
Solyc03g124110.2.1	-2.68	-1.42	0.000415	0.00346	Dehydration-responsive element-binding transcription factor (AHRD V3.3 *** A0A1S6M2D0_9CARY)
Solyc02g084840.3.1	111.43	6.8	4.49e-33	1.17e-30	Dehydrin (AHRD V3.3 *** A0A2R4KWH2_9SOLN)
Solyc05g054760.4.1	2.5	1.32	1.41e-05	0.000178	dehydroascorbate reductase 1
Solyc02g072560.1.1	274.51	8.1	0.01	0.06	Delay of germination 1 (AHRD V3.3 *-* A0A2H1ZE87_ARATH)
Solyc02g069490.4.1	-2.39	-1.26	0.00299	0.02	Delta(24)-sterol reductase (AHRD V3.3 *** A0A2G2XDD5_CAPBA)
Solyc02g086180.4.1	3.11	1.63	0.000151	0.00144	Delta(7)-sterol-C5(6)-desaturase (AHRD V3.3 *-* A0A1U8FPX0_CAPAN)
Solyc02g063240.4.1	-2.09	-1.06	0.02	0.09	Delta(7)-sterol-C5(6)-desaturase (AHRD V3.3 *** A0A1U8FPX0_CAPAN)
Solyc10g011810.4.1	-2.93	-1.55	0.000172	0.00161	Delta(8)-fatty-acid desaturase (AHRD V3.3 *** A0A2G3BES8_CAPCH)
Solyc10g011820.4.1	-3.2	-1.68	0.000654	0.00509	Delta(8)-fatty-acid desaturase (AHRD V3.3 *** A0A2G3BES8_CAPCH)
Solyc06g019170.3.1	2.89	1.53	2.23e-05	0.000268	Delta-1-pyrroline-5-carboxylate synthase (AHRD V3.3 *** A0A0U1XEG4_LYCCN)
Solyc10g081200.1.1	-3.18	-1.67	3.68e-06	5.45e-05	Dentin sialophosphoprotein (AHRD V3.3 *-* A0A1P8AZC3_ARATH)
Solyc09g082900.3.1	-3.75	-1.91	0.05	0.15	dentin sialophosphoprotein isoform X1 (AHRD V3.3 *-* XP_021606199.1)
Solyc02g080790.4.1	7.15	2.84	6.61e-07	1.18e-05	Deoxyhypusine synthase
Solyc01g079710.3.1	2.27	1.18	0.000578	0.00459	Deoxyribose-phosphate aldolase (AHRD V3.3 *** A0A166YQY4_9PEZI)
Solyc04g080250.3.1	-6.23	-2.64	0.00115	0.00823	Deoxyuridine 5'-triphosphate nucleotidohydrolase (AHRD V3.3 *** A0A2G3AX44_CAPCH)
Solyc01g100030.5.1.1	2.05	1.03	0.00452	0.03	deoxyuridine triphosphatase
Solyc08g008120.4.1	2.64	1.4	0.00618	0.03	Det1 complexing ubiquitin ligase (AHRD V3.3 *** B6TE26_MAIZE)
Solyc12g049270.3.1	3.33	1.73	3.1e-05	0.000355	Developmentally regulated GTP binding protein (AHRD V3.3 *** O22445_PEA)
Solyc07g054830.4.1	-2.06	-1.05	0.01	0.05	diacylglycerol kinase
Solyc08g067210.3.1	2.15	1.11	0.00369	0.02	Dicer-like 3
Solyc05g041920.3.1	-12.91	-3.69	4.32e-08	9.75e-07	Dicer-like 3 (AHRD V3.3 *-* B3SRQ0_PHYPA)
Solyc01g094170.3.1	-6.12	-2.61	0.01	0.05	Digalactosyldiacylglycerol synthase 2, chloroplastic (AHRD V3.3 *** A0A1U8E3X1_CAPAN)
Solyc10g017580.3.1	-2.05	-1.04	0.00758	0.04	Digalactosyldiacylglycerol synthase 2, chloroplastic (AHRD V3.3 *** A0A1U8EN08_CAPAN)
Solyc03g031470.3.1	9.15	3.19	0.00239	0.02	Dihydroflavonol 4-reductase (AHRD V3.3 *** Q403G5_LOTJA)
Solyc12g005350.2.1	-4.08	-2.03	0.000288	0.00251	Dihydroflavonol-4-reductase (AHRD V3.3 *** B6TUD3_MAIZE)
Solyc04g074950.3.1	-6.6	-2.72	2.44e-10	7.78e-09	Dihydrofolate reductase (AHRD V3.3 *** A0A1P8B8P6_ARATH)
Solyc01g066520.3.1	-2.21	-1.14	0.00222	0.01	Dihydrolipoamide acetyltransferase component of pyruvate dehydrogenase complex (AHRD V3.3 *** A0A024B875_SOLTU)
Solyc07g025390.4.1	-2.26	-1.18	0.04	0.13	dimethylallyl, adenosine tRNA methylthiotransferase (AHRD V3.3 *** AT4G33380.1)
Solyc01g109070.2.1	3.4	1.77	0.00189	0.01	Diphthamide biosynthesis protein 3 (CSL zinc finger) (AHRD V3.3 *** A0A166Z4Y4_9PEZI)
Solyc01g059900.4.1	-5472.7	-12.42	2.77e-07	5.34e-06	Dirigent protein (AHRD V3.3 *** K4AW97_SOLLC)
Solyc01g111230.3.1	-4.21	-2.07	6.08e-05	0.000643	Dirigent protein (AHRD V3.3 *** K4B3Y5_SOLLC)
Solyc02g032030.1.1	-1788.43	-10.8	1.44e-05	0.000181	Dirigent protein (AHRD V3.3 *** K4B5E9_SOLLC)
Solyc02g082740.1.1	-2.25	-1.17	0.05	0.16	Dirigent protein (AHRD V3.3 *** K4BAE4_SOLLC)
Solyc04g010270.1.1	-6.41	-2.68	1.04e-06	1.79e-05	Dirigent protein (AHRD V3.3 *** K4BPI1_SOLLC)
Solyc05g054780.3.1	-2.11	-1.08	0.00784	0.04	Dirigent protein (AHRD V3.3 *** K4C2F5_SOLLC)
Solyc06g075630.4.1	-6.42	-2.68	2.25e-12	9.33e-11	Dirigent protein (AHRD V3.3 *** K4C9S8_SOLLC)
Solyc07g042300.1.1	-3.03	-1.6	0.00199	0.01	Dirigent protein (AHRD V3.3 *** K4CE93_SOLLC)
Solyc08g081780.1.1	-146.45	-7.19	1.59e-14	8.37e-13	Dirigent protein (AHRD V3.3 *** K4CPH4_SOLLC)
Solyc08g081800.1.1	-470.13	-8.88	0.00142	0.00986	Dirigent protein (AHRD V3.3 *** K4CPH6_SOLLC)
Solyc09g091210.4.1	-5.57	-2.48	8.24e-08	1.77e-06	Dirigent protein (AHRD V3.3 *** K4CWE7_SOLLC)
Solyc10g008900.3.1	-31.18	-4.96	2.57e-05	0.000303	Dirigent protein (AHRD V3.3 *** K4CY66_SOLLC)
Solyc10g055190.1.1	-52.15	-5.7	1.52e-09	4.29e-08	Dirigent protein (AHRD V3.3 *** K4D1B2_SOLLC)
Solyc10g055200.1.1	3.78	1.92	1.33e-06	2.21e-05	Dirigent protein (AHRD V3.3 *** K4D1B3_SOLLC)
Solyc10g055230.1.1	-2880.12	-11.49	2.69e-06	4.14e-05	Dirigent protein (AHRD V3.3 *** K4D1B5_SOLLC)
Solyc12g097090.3.1	-5.83	-2.54	0.00282	0.02	Dirigent protein (AHRD V3.3 *** K4DHI2_SOLLC)
Solyc04g008150.3.1	-6.25	-2.64	0.01	0.06	Disease resistance protein (AHRD V3.3 *-* A0A2U1N8H9_ARTAN)
Solyc04g009250.1.1	-2.82	-1.5	0.02	0.08	Disease resistance protein (AHRD V3.3 *** A0A200PUC6_9MAGN)
Solyc03g005650.1.1	-9	-3.17	5.36e-09	1.4e-07	Disease resistance protein (AHRD V3.3 *** A0A200Q3R7_9MAGN)
Solyc12g096920.1.1	-18.48	-4.21	5.13e-07	9.39e-06	Disease resistance protein (AHRD V3.3 *** A0A200QG84_9MAGN)
Solyc07g053020.3.1	-3.33	-1.74	3.71e-05	0.000417	Disease resistance protein (AHRD V3.3 *** A0A200QY03_9MAGN)
Solyc07g053010.3.1	-3.43	-1.78	0.01	0.05	Disease resistance protein (AHRD V3.3 *** A0A200QY03_9MAGN)
Solyc03g005670.3.1	-6.87	-2.78	3.98e-07	7.47e-06	Disease resistance protein (AHRD V3.3 *** A0A200R7W2_9MAGN)
Solyc10g008240.3.1	-2.06	-1.04	0.05	0.16	Disease resistance protein (AHRD V3.3 *** A0A2U1M2V8_ARTAN)
Solyc11g006630.1.1	-4.5	-2.17	0.00101	0.00734	Disease resistance protein (AHRD V3.3 *** A0A2U1M2V8_ARTAN)
Solyc10g051050.3.1	2.31	1.21	0.04	0.14	Disease resistance protein (AHRD V3.3 *** A0A2U1N8H9_ARTAN)
Solyc04g007030.4.1	-13.83	-3.79	4.88e-21	4.86e-19	Disease resistance protein (AHRD V3.3 *** A0A2U1N8H9_ARTAN)
Solyc04g007060.4.1	-8.92	-3.16	1.07e-19	9.62e-18	Disease resistance protein (AHRD V3.3 *** A0A2U1N8H9_ARTAN)
Solyc04g007050.4.1	-24.57	-4.62	1.29e-21	1.39e-19	Disease resistance protein (AHRD V3.3 *** A0A2U1N8H9_ARTAN)
Solyc04g007070.3.1	-4.84	-2.28	1.45e-08	3.56e-07	Disease resistance protein (AHRD V3.3 *** A0A2U1N8H9_ARTAN)
Solyc04g015220.4.1	-24.83	-4.63	1.34e-45	1.09e-42	Disease resistance protein (AHRD V3.3 *** A0A2U1N8H9_ARTAN)
Solyc04g015210.4.1	-23.95	-4.58	3.46e-27	5.95e-25	Disease resistance protein (AHRD V3.3 *** A0A2U1N8H9_ARTAN)
Solyc03g005660.4.1	-3.98	-1.99	9.33e-10	2.73e-08	Disease resistance protein (AHRD V3.3 *** A0A2U1N8H9_ARTAN)
Solyc10g047320.2.1	-2.41	-1.27	0.000316	0.00273	Disease resistance protein (AHRD V3.3 *** A0A2U1N8H9_ARTAN)
Solyc04g007490.3.1	-4.03	-2.01	2.91e-07	5.57e-06	Disease resistance protein (AHRD V3.3 *** A0A2U1N8H9_ARTAN)
Solyc05g012740.2.1	-11.48	-3.52	1.31e-07	2.67e-06	Disease resistance protein (AHRD V3.3 *** A0A2U1N8H9_ARTAN)
Solyc02g036270.4.1	-3.55	-1.83	0.00461	0.03	Disease resistance protein (AHRD V3.3 *** A0A2U1P003_ARTAN)
Solyc05g009740.1.1	-2.76	-1.47	0.00281	0.02	Disease resistance protein (AHRD V3.3 *** A0A2U1Q201_ARTAN)
Solyc05g009760.3.1	-9.73	-3.28	0.00435	0.02	Disease resistance protein (CC-NBS-LRR class) family (AHRD V3.3 --* AT5G48620.6)
Solyc02g090380.4.1	-5.44	-2.44	9.57e-10	2.79e-08	Disease resistance protein (CC-NBS-LRR class) family (AHRD V3.3 *** A0A1P8BE24_ARATH)
Solyc05g024360.1.1	127.51	6.99	0.04	0.14	Disease resistance protein (TIR-NBS-LRR class) (AHRD V3.3 *-* A0A2K3LMK6_TRIPR)
Solyc01g102880.3.1	-5.56	-2.47	1.64e-09	4.61e-08	Disease resistance protein (TIR-NBS-LRR class) (AHRD V3.3 *-* A0A2K3P9V5_TRIPR)
Solyc05g006630.4.1	-3.28	-1.72	0.00449	0.03	Disease resistance protein (TIR-NBS-LRR class) (AHRD V3.3 *** A0A1P8AUG7_ARATH)
Solyc05g024370.1.1	17.62	4.14	0.00125	0.00885	Disease resistance protein (TIR-NBS-LRR class) (AHRD V3.3 *** A0A2K3LZ69_TRIPR)
Solyc09g092410.4.1	-147.03	-7.2	5.43e-31	1.28e-28	Disease resistance protein (TIR-NBS-LRR class) (AHRD V3.3 *** A0A2K3PDT8_TRIPR)
Solyc01g102840.3.1	-3.87	-1.95	2.24e-05	0.000269	Disease resistance protein (TIR-NBS-LRR class) (AHRD V3.3 *** A0A2U1NT16_ARTAN)
Solyc01g014840.3.1	-5.43	-2.44	6.13e-08	1.33e-06	Disease resistance protein (TIR-NBS-LRR class) (AHRD V3.3 *** A0A2U1PW75_ARTAN)
Solyc04g007320.3.1	-13.2	-3.72	3.53e-09	9.46e-08	Disease resistance protein (TIR-NBS-LRR class) (AHRD V3.3 *** A0A2U1PW75_ARTAN)
Solyc01g008800.3.1	-3.44	-1.78	0.000897	0.00668	Disease resistance protein (TIR-NBS-LRR class) (AHRD V3.3 *** F4KIC7_ARATH)
Solyc12g096880.3.1	-37.25	-5.22	1.62e-05	0.000201	Disease resistance protein (TIR-NBS-LRR class) family (AHRD V3.3 *-* F4J361_ARATH)
Solyc02g084890.3.1	-3.07	-1.62	1.06e-05	0.000138	Disease resistance RPP13-like protein 4 (AHRD V3.3 *** A0A2G2XGN6_CAPBA)
Solyc03g119060.3.1	3.32	1.73	5.62e-06	7.95e-05	divaricata
Solyc01g109140.3.1	2.35	1.23	0.05	0.16	divinyl ether synthase
Solyc05g053270.1.1	132.86	7.05	0.05	0.15	DNA (Cytosine-5)-methyltransferase DRM2 (AHRD V3.3 *-* A0A2I0WKL2_9ASPA)
Solyc05g053260.3.1	2.13	1.09	0.05	0.15	DNA (Cytosine-5)-methyltransferase DRM2 (AHRD V3.3 *** A0A1J3FZB1_NOCCA)
Solyc04g079880.4.1	-4.95	-2.31	0.00137	0.00954	DNA damage-binding protein 1 (AHRD V3.3 *-* A0A2G3CQ10_CAPCH)
Solyc03g113880.4.1	3.41	1.77	0.00239	0.02	DNA glycosylase superfamily protein (AHRD V3.3 *** A0A2U1LXN0_ARTAN)
Solyc05g005260.3.1	-3.15	-1.65	3.52e-06	5.23e-05	DNA ligase 1-like (AHRD V3.3 *** A0A1U7VHC8_NICSY)
Solyc02g093320.4.1	2.81	1.49	0.00122	0.00868	DNA mismatch repair protein MLH3 isoform X1 (AHRD V3.3 *-* XP_010316472.1)
Solyc04g080540.2.1	-2.5	-1.32	0.00034	0.0029	DNA polymerase epsilon catalytic subunit A (AHRD V3.3 *** AT1G19530.2)
Solyc01g034150.4.1	-3.76	-1.91	1.49e-05	0.000186	DNA polymerase eta (AHRD V3.3 *** A0A2G3AIQ2_CAPAN)
Solyc01g106270.1.1	230.95	7.85	0.02	0.07	DNA polymerase V family (AHRD V3.3 *-* A0A2U1NZ70_ARTAN)
Solyc11g011150.2.1	2.29	1.2	0.00597	0.03	DNA repair protein Rad4 family (AHRD V3.3 *** A0A2U1M2U6_ARTAN)
Solyc05g050960.4.1	492	8.94	0.00372	0.02	DNA repair protein RAD51 (AHRD V3.3 *** B6TPY8_MAIZE)
Solyc05g050950.2.1	13.92	3.8	4.93e-09	1.3e-07	DNA repair protein RAD51-like protein 3 (AHRD V3.3 *-* A0A2G3CFM9_CAPCH)
Solyc01g068260.4.1	2.24	1.16	0.00373	0.02	DNA topoisomerase 2-binding protein 1 (AHRD V3.3 *** A0A1J3J5G7_NOCCA)
Solyc04g005260.3.1	-11.88	-3.57	0.000831	0.00626	DNA-3-methyladenine glycosylase I (AHRD V3.3 *-* B6U9I4_MAIZE)
Solyc03g116880.3.1	2.22	1.15	0.00776	0.04	DNA-3-methyladenine glycosylase I (AHRD V3.3 *** A0A2I0X0X0_9ASPA)
Solyc02g082120.3.1	-4.04	-2.02	1.72e-06	2.8e-05	DNA-3-methyladenine glycosylase I (AHRD V3.3 *** B6TPB7_MAIZE)
Solyc11g007850.2.1	2.11	1.08	0.00447	0.03	DNA-binding protein PD2 (AHRD V3.3 *** A0A2K3PGZ7_TRIPR)
Solyc06g082590.1.1	-3.83	-1.94	2.71e-06	4.16e-05	DNA-binding protein Pti6
Solyc01g097890.2.1	3.37	1.75	6.74e-06	9.31e-05	DNA-binding storekeeper transcriptional regulator (AHRD V3.3 *-* A0A2K3LQD1_TRIPR)
Solyc07g052760.3.1	2.03	1.02	0.02	0.09	DNA-binding storekeeper transcriptional regulator (AHRD V3.3 *-* A0A2K3LQD1_TRIPR)
Solyc05g051330.1.1	2.67	1.42	0.04	0.13	DNA-binding storekeeper transcriptional regulator (AHRD V3.3 *-* A0A2K3NPC0_TRIPR)
Solyc03g118380.3.1	2.54	1.34	0.00288	0.02	DNA-directed RNA polymerase ii subunit rpb7-like protein (AHRD V3.3 *** A0A2K3MTA8_TRIPR)
Solyc10g049590.1.1	11.3	3.5	3.59e-05	0.000406	DNA-directed RNA polymerase subunit beta (AHRD V3.3 *-* A0A2S0SV23_9FABA)
Solyc00g500290.1.1	2.14	1.1	0.01	0.06	DNA-directed RNA polymerase subunit beta'' (AHRD V3.3 *** A0A1U8QCC7_CAPAN)
Solyc08g029220.3.1	2.18	1.13	0.00307	0.02	DnaJ domain-containing protein (AHRD V3.3 *** A0A2U1PTF5_ARTAN)
Solyc01g098310.3.1	-17.26	-4.11	0.00167	0.01	DnaJ heat shock amino-terminal domain protein (AHRD V3.3 *-* A0A2K3PM75_TRIPR)
Solyc10g085820.2.1	2.78	1.48	0.000657	0.00511	dnaJ homolog subfamily C member 28 (AHRD V3.3 *** A0A2I4E0W0_9ROSI)
Solyc07g053615.1.1	3.2	1.68	1.67e-06	2.72e-05	DnaJ like protein (AHRD V3.3 *** Q9FEW7_SOLLC)
Solyc03g115120.1.1	3.23	1.69	0.02	0.08	DNAJ protein JJJ1 homolog (AHRD V3.3 *** A0A2I4EZM7_9ROSI)
Solyc11g071830.2.1	15.89	3.99	5.84e-18	4.51e-16	DnaJ protein like (AHRD V3.3 *** A0A2I0X6P9_9ASPA)
Solyc02g077670.3.1	4.15	2.05	6.42e-07	1.15e-05	DnaJ-like protein (AHRD V3.3 *** Q9SP09_TOBAC)
Solyc04g005820.4.1	-2.3	-1.2	0.03	0.12	DnaJ-like protein (AHRD V3.3 *** Q9SP09_TOBAC)
Solyc05g008120.4.1	445.95	8.8	0.00544	0.03	DnaJ-like protein subfamily B member 6 (AHRD V3.3 *-* A0A2G3B5R9_CAPCH)
Solyc01g100230.3.1	3.51	1.81	7.92e-05	0.000811	DnaJ-like protein subfamily B member 6 (AHRD V3.3 *** A0A2G2V7W8_CAPBA)
Solyc01g080480.4.1	2.06	1.04	0.01	0.06	DNAse I-like superfamily protein (AHRD V3.3 *** A0A2U1Q9H2_ARTAN)
Solyc09g074210.3.1	-5.1	-2.35	2.42e-06	3.78e-05	DNAse I-like superfamily protein (AHRD V3.3 *** A0A2U1Q9H2_ARTAN)
Solyc06g062520.1.1	12.32	3.62	1.54e-07	3.12e-06	Dof zinc finger protein (AHRD V3.3 *-* A0A2K3L897_TRIPR)
Solyc08g082910.2.1	-2.24	-1.16	0.00443	0.03	Dof zinc finger protein (AHRD V3.3 *** A0A068PXR9_TOBAC)
Solyc02g088070.3.1	2.43	1.28	0.04	0.14	Dof zinc finger protein (AHRD V3.3 *** A0A2K3PAB0_TRIPR)
Solyc06g076030.3.1	-2.01	-1.01	0.00452	0.03	Dof zinc finger protein DOF2.2 (AHRD V3.3 *** A0A2G3CBK8_CAPCH)
Solyc10g082000.3.1	3.22	1.69	0.000231	0.00209	Double Clp-N motif-containing P-loop nucleoside triphosphate hydrolases superfamily protein (AHRD V3.3 *-* A0A2U1KPR9_ARTAN)
Solyc05g055200.4.1	4.07	2.03	0.00489	0.03	Double Clp-N motif-containing P-loop nucleoside triphosphate hydrolases superfamily protein (AHRD V3.3 *-* A0A2U1KPR9_ARTAN)
Solyc11g006650.3.1	4.84	2.27	1.28e-07	2.64e-06	Double Clp-N motif-containing P-loop nucleoside triphosphate hydrolases superfamily protein (AHRD V3.3 *** A0A2U1KPR9_ARTAN)
Solyc05g056100.3.1	2.44	1.29	0.000299	0.00259	Double-stranded RNA-binding protein 2 (AHRD V3.3 *** A0A1U8H0H3_CAPAN)
Solyc04g007470.3.1	11.06	3.47	8.96e-07	1.57e-05	Drought responsive Zinc finger protein
Solyc07g054070.4.1	2.4	1.26	0.04	0.13	DTW domain-containing protein (AHRD V3.3 *** A0A2U1N2D0_ARTAN)
Solyc01g107730.3.1	3.14	1.65	0.00697	0.04	D-type cyclin-2
Solyc04g078470.3.1	4.9	2.29	5e-06	7.18e-05	D-type cyclin-3
Solyc05g005590.4.1	2.91	1.54	0.00428	0.02	Dual-specificity RNA methyltransferase RlmN (AHRD V3.3 *** A0A1J3CX71_NOCCA)
Solyc10g080190.1.1	2.04	1.03	0.05	0.15	DUF1138 domain-containing protein (AHRD V3.3 *** A0A1Q3B532_CEPFO)
Solyc05g008900.4.1	2.2	1.14	0.0025	0.02	DUF1218 domain-containing protein (AHRD V3.3 *** A0A1Q3BM99_CEPFO)
Solyc12g005700.2.1	8.3	3.05	5.17e-05	0.00056	DUF1218 domain-containing protein (AHRD V3.3 *** A0A1Q3CI94_CEPFO)
Solyc05g053950.4.1	2.7	1.43	0.02	0.07	DUF1365 domain-containing protein (AHRD V3.3 *** A0A1Q3D604_CEPFO)
Solyc06g034410.3.1	4.39	2.14	0.01	0.06	DUF1442 domain-containing protein (AHRD V3.3 *** A0A1Q3BAQ3_CEPFO)
Solyc01g091250.3.1	6.28	2.65	0.00165	0.01	DUF1442 domain-containing protein (AHRD V3.3 *** A0A1Q3BAQ3_CEPFO)
Solyc03g083490.3.1	-11.58	-3.53	0.01	0.06	DUF1442 domain-containing protein (AHRD V3.3 *** A0A1Q3BAQ3_CEPFO)
Solyc08g065840.3.1	2.68	1.42	0.00629	0.03	DUF1639 domain-containing protein (AHRD V3.3 *-* A0A1Q3CFA8_CEPFO)
Solyc06g067970.3.1	2.91	1.54	0.000319	0.00274	DUF1644 domain-containing protein (AHRD V3.3 *-* A0A1Q3BXX3_CEPFO)
Solyc03g114350.1.1	-2.84	-1.5	0.02	0.08	DUF1645 family protein (AHRD V3.3 *** G7J5G5_MEDTR)
Solyc08g082730.4.1	-2.1	-1.07	0.00651	0.03	DUF1664 domain-containing protein (AHRD V3.3 *** A0A1Q3B325_CEPFO)
Solyc06g062960.3.1	-3.88	-1.96	0.00324	0.02	DUF1677 domain-containing protein (AHRD V3.3 *** A0A1Q3B0U5_CEPFO)
Solyc06g054130.1.1	3.94	1.98	0.00359	0.02	DUF1677 domain-containing protein (AHRD V3.3 *** A0A1Q3CNW8_CEPFO)
Solyc08g061270.1.1	8.22	3.04	0.00119	0.00848	DUF1677 family protein (DUF1677) (AHRD V3.3 *** Q9SK23_ARATH)
Solyc03g122300.3.1	-10.47	-3.39	6.11e-20	5.55e-18	DUF1677 family protein (DUF1677) (AHRD V3.3 *** Q9SK23_ARATH)
Solyc02g090840.3.1	-3.24	-1.7	7.11e-07	1.27e-05	DUF1685 domain-containing protein (AHRD V3.3 *** A0A1Q3CQK4_CEPFO)
Solyc02g072220.1.1	-7.63	-2.93	1.58e-07	3.18e-06	DUF1685 family protein (AHRD V3.3 *-* AT2G42760.1)
Solyc12g010940.1.1	-625.16	-9.29	0.000594	0.0047	DUF1685 family protein (AHRD V3.3 *-* AT2G42760.1)
Solyc07g055270.1.1	-3.46	-1.79	0.05	0.15	DUF1685 family protein (AHRD V3.3 *** AT2G42760.1)
Solyc09g064870.3.1	-2.08	-1.06	0.02	0.07	DUF21 domain-containing protein (AHRD V3.3 *** A0A2G2VZ76_CAPBA)
Solyc02g092030.3.1	5.04	2.33	0.01	0.05	DUF21 domain-containing protein (AHRD V3.3 *** A0A2G2XH89_CAPBA)
Solyc03g007570.2.1	-59.31	-5.89	9.41e-38	3.68e-35	DUF21 domain-containing protein (AHRD V3.3 *** A0A2G3CWN9_CAPCH)
Solyc01g005550.3.1	-2.59	-1.37	0.000429	0.00355	DUF239 domain-containing protein/DUF4409 domain-containing protein (AHRD V3.3 *** A0A1Q3BKR6_CEPFO)
Solyc01g081570.3.1	-2.65	-1.41	0.00128	0.00901	DUF239 domain-containing protein/DUF4409 domain-containing protein (AHRD V3.3 *** A0A1Q3BKR6_CEPFO)
Solyc04g050490.4.1	-2.14	-1.1	0.05	0.17	DUF239 domain-containing protein/DUF4409 domain-containing protein (AHRD V3.3 *** A0A1Q3BPI9_CEPFO)
Solyc04g082270.3.1	-2.99	-1.58	0.000288	0.00252	DUF241 domain-containing protein (AHRD V3.3 *** A0A1Q3B6H2_CEPFO)
Solyc02g083120.3.1	6.29	2.65	4.54e-05	0.000498	DUF241 domain-containing protein (AHRD V3.3 *** A0A1Q3CEB1_CEPFO)
Solyc02g078220.1.1	2.15	1.11	0.00762	0.04	DUF2921 family protein, putative (DUF2921) (AHRD V3.3 *** Q9SVS7_ARATH)
Solyc10g045310.2.1	4.42	2.15	2.02e-05	0.000244	DUF3531 domain-containing protein (AHRD V3.3 *** A0A1Q3B327_CEPFO)
Solyc07g064900.3.1	3.2	1.68	1.26e-05	0.000161	DUF3537 domain-containing protein (AHRD V3.3 *** A0A1Q3D045_CEPFO)
Solyc10g006120.2.1	7.04	2.82	1.31e-05	0.000166	DUF3537 domain-containing protein (AHRD V3.3 *** A0A1Q3D045_CEPFO)
Solyc04g008690.3.1	-2.36	-1.24	0.04	0.14	DUF3755 domain-containing protein (AHRD V3.3 *** A0A1Q3D9X4_CEPFO)
Solyc08g060860.3.1	-2.52	-1.33	0.00732	0.04	DUF4050 domain-containing protein (AHRD V3.3 *** A0A1Q3CKJ2_CEPFO)
Solyc07g008930.1.1	-6.41	-2.68	3.63e-06	5.38e-05	DUF4228 domain protein (AHRD V3.3 *** G7JUB6_MEDTR)
Solyc04g057830.1.1	-4.92	-2.3	0.00271	0.02	DUF4228 domain-containing protein (AHRD V3.3 *** A0A1Q3B2B9_CEPFO)
Solyc04g007580.1.1	-7.48	-2.9	1.56e-14	8.29e-13	DUF4228 domain-containing protein (AHRD V3.3 *** A0A1Q3CT45_CEPFO)
Solyc02g091180.1.1	-2.08	-1.06	0.00692	0.04	DUF4228 domain-containing protein (AHRD V3.3 *** A0A1Q3D1C5_CEPFO)
Solyc09g082980.3.1	-3.12	-1.64	0.000551	0.0044	DUF506 domain-containing protein (AHRD V3.3 *** A0A1Q3BNU4_CEPFO)
Solyc02g078160.3.1	2.4	1.26	0.02	0.07	DUF506 domain-containing protein (AHRD V3.3 *** A0A1Q3CKJ0_CEPFO)
Solyc06g007620.3.1	-2.83	-1.5	0.00127	0.00894	DUF538 domain-containing protein (AHRD V3.3 *** A0A1Q3BSI7_CEPFO)
Solyc01g100760.2.1	42.85	5.42	5.1e-15	2.87e-13	DUF538 domain-containing protein (AHRD V3.3 *** A0A1Q3CLQ5_CEPFO)
Solyc01g100750.2.1	12.78	3.68	9.06e-08	1.92e-06	DUF538 domain-containing protein (AHRD V3.3 *** A0A1Q3CLQ5_CEPFO)
Solyc01g100770.2.1	1506.17	10.56	0.000351	0.00298	DUF538 domain-containing protein (AHRD V3.3 *** A0A1Q3CLQ5_CEPFO)
Solyc09g075270.1.1	164.3	7.36	8.5e-06	0.000114	DUF538 family protein (AHRD V3.3 *** B6SJU2_MAIZE)
Solyc09g075220.1.1	-2.51	-1.33	0.05	0.17	DUF538 family protein (AHRD V3.3 *** B6SJU2_MAIZE)
Solyc02g076890.1.1	-3261.23	-11.67	1.77e-06	2.87e-05	DUF538 family protein (AHRD V3.3 *** B6T6F5_MAIZE)
Solyc05g013240.4.1	-2.31	-1.21	0.04	0.13	DUF538 family protein, putative (Protein of unknown function, DUF538) (AHRD V3.3 *** AT1G55265.1)
Solyc12g017850.2.1	14.25	3.83	1.31e-14	6.98e-13	DUF581 domain-containing protein (AHRD V3.3 *** A0A1Q3AVJ7_CEPFO)
Solyc08g067970.3.1	12.48	3.64	9.48e-10	2.77e-08	DUF581 domain-containing protein (AHRD V3.3 *** A0A1Q3C6U0_CEPFO)
Solyc03g123460.4.1	-197.54	-7.63	2.16e-14	1.12e-12	DUF581 domain-containing protein (AHRD V3.3 *** A0A1Q3D286_CEPFO)
Solyc09g082210.4.1	-4.06	-2.02	9.41e-07	1.64e-05	DUF581 domain-containing protein (AHRD V3.3 *** A0A1Q3DCU3_CEPFO)
Solyc10g074950.2.1	-8.66	-3.11	3.79e-18	2.99e-16	DUF599 domain-containing protein (AHRD V3.3 *** A0A1Q3BQP7_CEPFO)
Solyc01g094990.2.1	11.32	3.5	2.34e-06	3.68e-05	DUF604 domain-containing protein (AHRD V3.3 *** A0A1Q3C751_CEPFO)
Solyc12g005730.2.1	13.18	3.72	4.59e-06	6.64e-05	DUF604 domain-containing protein (AHRD V3.3 *** A0A1Q3CI87_CEPFO)
Solyc11g065470.2.1	-1046.13	-10.03	9.04e-05	0.000913	DUF604 domain-containing protein (AHRD V3.3 *** A0A1Q3CIC6_CEPFO)
Solyc03g006430.3.1	-2.19	-1.13	0.00498	0.03	DUF616 domain-containing protein (AHRD V3.3 *** A0A1Q3BIE2_CEPFO)
Solyc03g078650.4.1	2.6	1.38	0.00584	0.03	DUF620 domain-containing protein (AHRD V3.3 *** A0A1Q3AM34_CEPFO)
Solyc01g107350.3.1	-2.36	-1.24	0.00577	0.03	DUF620 domain-containing protein (AHRD V3.3 *** A0A1Q3D2E6_CEPFO)
Solyc01g111740.3.1	2.82	1.49	0.000607	0.00478	DUF632 domain-containing protein/DUF630 domain-containing protein (AHRD V3.3 *** A0A1Q3CAW0_CEPFO)
Solyc08g068100.3.1	2.45	1.29	0.000174	0.00162	DUF632 domain-containing protein/DUF630 domain-containing protein (AHRD V3.3 *** A0A1Q3CDM4_CEPFO)
Solyc02g083110.1.1	14.07	3.81	9.6e-27	1.59e-24	DUF641 domain-containing protein (AHRD V3.3 *** A0A1Q3C2N9_CEPFO)
Solyc04g015620.3.1	2.26	1.18	0.000356	0.00302	DUF642 domain-containing protein (AHRD V3.3 *** A0A1Q3AUQ6_CEPFO)
Solyc01g087540.4.1	2.37	1.24	0.000328	0.00281	DUF642 domain-containing protein (AHRD V3.3 *** A0A1Q3AUQ6_CEPFO)
Solyc03g120040.3.1	-4.74	-2.25	7.45e-05	0.000767	DUF642 domain-containing protein (AHRD V3.3 *** A0A1Q3BMB3_CEPFO)
Solyc12g042930.2.1	-16.66	-4.06	2.96e-06	4.49e-05	DUF642 domain-containing protein (AHRD V3.3 *** A0A1Q3BMB3_CEPFO)
Solyc08g067030.3.1	3.63	1.86	0.00438	0.02	DUF642 domain-containing protein (AHRD V3.3 *** A0A1Q3BRG3_CEPFO)
Solyc02g070540.3.1	2.1	1.07	0.02	0.08	DUF642 domain-containing protein (AHRD V3.3 *** A0A1Q3DKA7_CEPFO)
Solyc04g081510.4.1	-2.37	-1.24	0.00114	0.00816	DUF668 domain-containing protein/DUF3475 domain-containing protein (AHRD V3.3 *** A0A1Q3AMJ7_CEPFO)
Solyc06g069820.4.1	11.83	3.56	1.14e-10	3.81e-09	DUF674 family protein (AHRD V3.3 *** A0A2K3NL09_TRIPR)
Solyc01g103580.3.1	-2.5	-1.32	0.0022	0.01	DUF679 domain-containing protein (AHRD V3.3 *** A0A1Q3DCM8_CEPFO)
Solyc10g009380.3.1	19.3	4.27	8.44e-11	2.9e-09	DUF688 domain-containing protein (AHRD V3.3 *** A0A1Q3BEA6_CEPFO)
Solyc02g076680.3.1	2.33	1.22	0.02	0.08	DUF688 domain-containing protein (AHRD V3.3 *** A0A1Q3BIV2_CEPFO)
Solyc01g096080.3.1	3.79	1.92	0.000514	0.00414	DUF688 domain-containing protein (AHRD V3.3 *** A0A1Q3BJN3_CEPFO)
Solyc01g058160.3.1	7.03	2.81	0.00955	0.05	Duf724 domain-containing protein 3 (AHRD V3.3 *** A0A314KQ04_NICAT)
Solyc03g116510.1.1	-6.99	-2.8	0.00219	0.01	DUF761 domain-containing protein (AHRD V3.3 *** A0A1Q3BDS4_CEPFO)
Solyc02g087440.4.1	3.42	1.77	0.02	0.08	DUF761 domain-containing protein (AHRD V3.3 *** A0A1Q3BYY0_CEPFO)
Solyc07g054270.3.1	2.87	1.52	0.000319	0.00274	DUF789 domain-containing protein (AHRD V3.3 *** A0A1Q3CP56_CEPFO)
Solyc12g010730.2.1	7.47	2.9	1.21e-05	0.000156	DUF789 domain-containing protein (AHRD V3.3 *** A0A1Q3CP56_CEPFO)
Solyc01g087980.4.1	-4.36	-2.13	4.19e-10	1.29e-08	DUF793 domain-containing protein (AHRD V3.3 *** A0A1Q3CNG5_CEPFO)
Solyc08g028780.1.1	-2.7	-1.43	0.0091	0.04	DUF868 domain-containing protein (AHRD V3.3 *** A0A1Q3AW51_CEPFO)
Solyc06g074500.2.1	-6.9	-2.79	8.46e-06	0.000113	DUF868 domain-containing protein (AHRD V3.3 *** A0A1Q3B4B3_CEPFO)
Solyc03g112130.1.1	-17.25	-4.11	3.71e-06	5.49e-05	DUF868 domain-containing protein (AHRD V3.3 *** A0A1Q3BAU9_CEPFO)
Solyc03g122080.3.1	-5.93	-2.57	4.25e-06	6.21e-05	DUF936 domain-containing protein (AHRD V3.3 *** A0A1Q3B0V3_CEPFO)
Solyc02g089160.3.1	2.35	1.23	0.03	0.11	dwarf
Solyc03g025260.1.1	7.29	2.87	0.00166	0.01	DWNN domain, a CCHC-type zinc finger (AHRD V3.3 *-* A0A2U1LZ01_ARTAN)
Solyc06g060890.4.1	2.48	1.31	0.03	0.11	dynamin (AHRD V3.3 *** AT4G17540.1)
Solyc01g088520.3.1	-2.97	-1.57	0.02	0.08	Dynamin-related protein 1E (AHRD V3.3 *-* A0A1U8EK16_CAPAN)
Solyc06g071180.3.1	3.8	1.93	0.00245	0.02	Dynein light chain (AHRD V3.3 *** Q4W5W8_VICFA)
Solyc11g062100.1.1	-6.25	-2.64	1.17e-06	1.98e-05	E1-E2_ATPase domain-containing protein/HMA domain-containing protein/Hydrolase domain-containing protein (AHRD V3.3 *** A0A1Q3B5J2_CEPFO)
Solyc06g008600.3.1	2.71	1.44	0.000749	0.00572	E3 ubiquitin protein ligase DRIP2 (AHRD V3.3 *** A0A2G2X5V3_CAPBA)
Solyc06g005650.2.1	-2.83	-1.5	1.57e-05	0.000196	E3 ubiquitin-protein ligase (AHRD V3.3 *** A0A1U8GX66_CAPAN)
Solyc10g009420.3.1	9.63	3.27	0.00164	0.01	E3 ubiquitin-protein ligase (AHRD V3.3 *** A0A2G2WSD8_CAPBA)
Solyc01g067360.3.1	-5.41	-2.44	0.00107	0.00774	E3 ubiquitin-protein ligase MIEL1-like (AHRD V3.3 *** A0A1S4C6Z0_TOBAC)
Solyc09g091790.3.1	2	1	0.02	0.07	E3 ubiquitin-protein ligase PRT1 (AHRD V3.3 *** A0A2I4G9X7_9ROSI)
Solyc09g065870.4.1	-2.34	-1.22	0.03	0.11	E3 ubiquitin-protein ligase RGLG2 (AHRD V3.3 *** A0A2G2ZXW2_CAPAN)
Solyc02g093520.3.1	-2.2	-1.14	0.00172	0.01	E3 ubiquitin-protein ligase RGLG2-like (AHRD V3.3 *** A0A2I4E6G4_9ROSI)
Solyc10g008400.1.1	-2.39	-1.26	4.81e-05	0.000525	E3 ubiquitin-protein ligase RMA1H1 (AHRD V3.3 *** A0A2G3BCU0_CAPCH)
Solyc10g006960.3.1	4.01	2	0.03	0.1	E3 ubiquitin-protein ligase rma1h1-like protein (AHRD V3.3 *** A0A2K3P2S4_TRIPR)
Solyc07g063200.3.1	-4.01	-2	3.64e-06	5.39e-05	E3 ubiquitin-protein ligase rma1h1-like protein (AHRD V3.3 *** A0A2K3P2S4_TRIPR)
Solyc01g103980.4.1	2.54	1.34	0.00779	0.04	E3 ubiquitin-protein ligase RNF170-like protein (DUF 1232) (AHRD V3.3 *** Q93WJ5_ARATH)
Solyc03g112110.1.1	-858.4	-9.75	0.000204	0.00187	E3 ubiquitin-protein ligase TRIP12-like (AHRD V3.3 *-* XP_020155414.1)
Solyc08g021960.3.1	-2.26	-1.17	0.02	0.09	EamA-like transporter family (AHRD V3.3 *** A0A2U1LJA9_ARTAN)
Solyc10g006130.1.1	-3.18	-1.67	9.15e-07	1.59e-05	EAR motif SlERF36
Solyc12g006680.2.1	1969.3	10.94	0.000209	0.00191	Early nodulin-93 (AHRD V3.3 *** A0A2G2VER8_CAPBA)
Solyc07g008420.3.1	-2374.89	-11.21	5.16e-06	7.37e-05	Early nodulin-like protein 1 (AHRD V3.3 *** A0A1J3GM17_NOCCA)
Solyc03g119880.3.1	-601.4	-9.23	0.000777	0.00591	early nodulin-like protein 1 (AHRD V3.3 *** A0A2I4FZ84_9ROSI)
Solyc07g052660.1.1	-34.61	-5.11	1.13e-13	5.42e-12	Early nodulin-like protein 1-like (AHRD V3.3 *-* A0A2K3MXQ1_TRIPR)
Solyc12g005710.3.1	-2835.12	-11.47	2.93e-06	4.45e-05	Early nodulin-like protein 1-like (AHRD V3.3 *-* A0A2K3MXQ1_TRIPR)
Solyc07g063020.3.1	8	3	9.12e-06	0.000121	Early nodulin-like protein 2 (AHRD V3.3 *** A0A2G2WEZ9_CAPBA)
Solyc11g012130.2.1	-4.86	-2.28	0.01	0.05	Early nodulin-like protein 2-like (AHRD V3.3 *** A0A2K3MQQ9_TRIPR)
Solyc01g088400.4.1	-3.21	-1.68	0.03	0.11	ECERIFERUM 1
Solyc08g059710.4.1	-3.57	-1.84	0.000482	0.00392	EEIG1/EHBP1 N-terminal domain-containing protein (AHRD V3.3 *** A0A2U1Q5Z2_ARTAN)
Solyc02g094000.1.1	-14.04	-3.81	6.83e-18	5.2e-16	EF_hand_5 domain-containing protein/EF_hand_6 domain-containing protein (AHRD V3.3 *** A0A1Q3B940_CEPFO)
Solyc12g088860.2.1	6.44	2.69	0.04	0.14	EF-hand domain (AHRD V3.3 *** A0A200QZ93_9MAGN)
Solyc08g067390.4.1	-8.2	-3.04	1.29e-05	0.000164	EG45-like domain containing protein (AHRD V3.3 *** A0A2I4GVG0_9ROSI)
Solyc08g061060.3.1	-25.01	-4.64	3.27e-07	6.21e-06	EG45-like domain containing protein (AHRD V3.3 *** A0A2K3LKU5_TRIPR)
Solyc02g088590.4.1	2.66	1.41	0.000233	0.0021	EID1-like F-box protein 1 (AHRD V3.3 *** A0A1U8FRH3_CAPAN)
Solyc07g008620.1.1	-2.94	-1.56	0.01	0.06	EIX receptor 1
Solyc04g082970.4.1	-2.41	-1.27	0.03	0.11	electron transporter, putative (Protein of unknown function, DUF547) (AHRD V3.3 *** AT5G66600.9)
Solyc09g064860.3.1	2.33	1.22	0.000489	0.00398	ELKS/Rab6-interacting/CAST family protein (AHRD V3.3 *-* AT1G03290.4)
Solyc01g089980.4.1	2.15	1.11	0.00143	0.00995	ELMO/CED-12 family protein (AHRD V3.3 *** Q8VZ78_ARATH)
Solyc06g068620.3.1	15.69	3.97	4.09e-08	9.31e-07	elongation factor (AHRD V3.3 *-* AT5G43150.1)
Solyc07g007210.3.1	2.03	1.02	0.002	0.01	Elongation factor 2 (AHRD V3.3 *** A0A2I0WLE3_9ASPA)
Solyc07g018360.3.1	2.7	1.43	2.74e-06	4.2e-05	Elongation factor Ts, mitochondrial (AHRD V3.3 *** A0A2G2WCF0_CAPBA)
Solyc06g071790.3.1	2.34	1.23	0.01	0.05	Elongation factor Tu (AHRD V3.3 *** A0A2G2WM97_CAPBA)
Solyc10g046830.2.1	-13.98	-3.81	0.000241	0.00216	elongation of fatty acids protein 3-like (AHRD V3.3 *** A0A2I4FV17_9ROSI)
Solyc05g054630.4.1	2.1	1.07	0.00174	0.01	Elongator complex protein 1 (AHRD V3.3 *** A0A2G3CIF0_CAPCH)
Solyc12g009500.2.1	2.39	1.26	0.000763	0.00581	Elongator complex protein 6 (AHRD V3.3 *** A0A2G2YVI7_CAPAN)
Solyc08g083080.3.1	13.88	3.8	1.21e-15	7.17e-14	Embryogenesis-associated protein EMB8 (AHRD V3.3 *-* A0A2G2XJV7_CAPBA)
Solyc11g042800.2.1	494.14	8.95	0.00362	0.02	Embryonic protein DC-8 (AHRD V3.3 *-* A0A2G2XP36_CAPBA)
Solyc11g008080.3.1	3.76	1.91	0.03	0.11	Enabled-like protein (DUF1635) (AHRD V3.3 *** F4KBD8_ARATH)
Solyc09g064720.3.1	-2.02	-1.02	0.02	0.08	endo-1, 31, 4-beta-D-glucanase-like (AHRD V3.3 *** A0A2I4F2X5_9ROSI)
Solyc01g080220.3.1	-6.95	-2.8	4.49e-16	2.87e-14	endo-1, 31, 4-beta-D-glucanase-like (AHRD V3.3 *** A0A2I4F2Y3_9ROSI)
Solyc01g080230.3.1	-7.02	-2.81	6.26e-10	1.89e-08	endo-1, 31, 4-beta-D-glucanase-like (AHRD V3.3 *** A0A2I4F2Y3_9ROSI)
Solyc09g075360.4.1	3.57	1.84	6.33e-07	1.14e-05	endo-1, 4-beta-glucanase precursor
Solyc04g077190.4.1	-2.07	-1.05	0.02	0.1	Endo-1, 4-beta-xylanase 1 (AHRD V3.3 *** XYN1_ARATH)
Solyc08g082250.3.1	2.08	1.05	0.02	0.07	endo-beta-1, 4-D-glucanase (Cel8)
Solyc12g055980.1.1	3.15	1.65	0.00169	0.01	Endoglucanase (AHRD V3.3 *-* A0A2G2VH75_CAPBA)
Solyc05g005080.3.1	-2.18	-1.13	0.00669	0.03	Endoglucanase (AHRD V3.3 *** A0A2G2V2B4_CAPBA)
Solyc11g008820.2.1	-13.44	-3.75	0.000124	0.00121	Endoglucanase (AHRD V3.3 *** A0A2G2VEA7_CAPBA)
Solyc07g049300.3.1	2.72	1.44	0.03	0.11	Endoglucanase (AHRD V3.3 *** A0A2G2WCY0_CAPBA)
Solyc07g064870.3.1	-13.39	-3.74	7.61e-11	2.62e-09	Endoglucanase (AHRD V3.3 *** A0A2G2WGL3_CAPBA)
Solyc02g083980.3.1	-2.47	-1.3	0.03	0.11	Endoglucanase (AHRD V3.3 *** A0A2G3D7Z9_CAPCH)
Solyc02g078920.4.1	2.02	1.02	0.01	0.06	Endonuclease 3 (AHRD V3.3 *** A0A2G3D5Y1_CAPCH)
Solyc02g032870.4.1	3.87	1.95	0.00173	0.01	Endonuclease/exonuclease/phosphatase family protein (AHRD V3.3 *** A0A2U1LJZ6_ARTAN)
Solyc02g091640.3.1	2.43	1.28	0.01	0.05	Endoribonuclease E-like protein (AHRD V3.3 *** Q656E2_ORYSJ)
Solyc07g064600.3.1	3.88	1.95	0.05	0.15	Endoribonuclease L-PSP family protein (AHRD V3.3 *-* A0A1I9LS34_ARATH)
Solyc06g071280.4.1	-3.6	-1.85	5.27e-07	9.62e-06	Enhanced disease susceptibility 1 protein (AHRD V3.3 *** Q2TQV0_SOLTU)
Solyc07g065950.4.1	-2.08	-1.05	0.00157	0.01	enhancer of mRNA-decapping protein 4-like (AHRD V3.3 *-* A0A2I4F2H1_9ROSI)
Solyc08g006700.3.1	2.14	1.1	0.01	0.05	Enhancer of rudimentary-like protein (AHRD V3.3 *** A0A2G2Y1B7_CAPAN)
Solyc01g099980.4.1	-2.01	-1.01	0.01	0.06	Enolase (DUF1399) (AHRD V3.3 *-* F4I3L9_ARATH)
Solyc10g078740.2.1	-2.07	-1.05	0.00821	0.04	Enoyl-[acyl-carrier-protein] reductase [NADH] (AHRD V3.3 *** B6TFF6_MAIZE)
Solyc01g091520.3.1	2.25	1.17	0.0067	0.03	Enoyl-CoA delta isomerase 1, peroxisomal (AHRD V3.3 *** A0A2G3DDW4_CAPCH)
Solyc07g007820.3.1	-2.05	-1.04	0.00189	0.01	ENTH/ANTH/VHS superfamily protein (AHRD V3.3 *** A0A2U1N0Z9_ARTAN)
Solyc04g074830.1.1	-3.61	-1.85	5.97e-07	1.08e-05	ENTH/ANTH/VHS superfamily protein (AHRD V3.3 *** A0A2U1QGP5_ARTAN)
Solyc11g065940.2.1	-2.28	-1.19	0.000719	0.00552	ENTH/VHS-like protein (AHRD V3.3 *** A0A2U1LWI0_ARTAN)
Solyc01g110500.3.1	-10.76	-3.43	1.63e-08	3.99e-07	ENTH/VHS-like protein (AHRD V3.3 *** A0A2U1MPP6_ARTAN)
Solyc06g065870.3.1	3.87	1.95	0.00227	0.01	envelope glycoprotein B (AHRD V3.3 *** AT1G80540.1)
Solyc05g008380.4.1	2.34	1.23	0.00232	0.01	envelope glycoprotein B (AHRD V3.3 *** AT1G80540.3)
Solyc06g007460.3.1	535.07	9.06	0.00311	0.02	EPIDERMAL PATTERNING FACTOR-like protein 6 (AHRD V3.3 *** A0A2G2WHG3_CAPBA)
Solyc07g062490.1.1	3.03	1.6	0.00128	0.009	Epidermis-specific secreted glycoprotein EP1 (AHRD V3.3 *** A0A2G2WG47_CAPBA)
Solyc07g062480.2.1	18.56	4.21	1.24e-19	1.1e-17	Epidermis-specific secreted glycoprotein EP1 (AHRD V3.3 *** A0A2G2Z4V8_CAPAN)
Solyc02g078570.3.1	-16.83	-4.07	2.39e-21	2.46e-19	Epoxide hydrolase (AHRD V3.3 *** A0A2U1MDJ4_ARTAN)
Solyc05g054350.3.1	7.14	2.84	0.00184	0.01	Epoxide hydrolase (AHRD V3.3 *** Q41414_SOLTU)
Solyc09g075300.3.1	-2.24	-1.16	0.02	0.08	Epoxide hydrolase 2 (AHRD V3.3 *** B6T857_MAIZE)
Solyc02g079330.3.1	-6.96	-2.8	0.01	0.07	Equilibrative nucleotide transporter like (AHRD V3.3 *** A0A2R6QTM2_ACTCH)
Solyc06g084390.3.1	2.25	1.17	0.00698	0.04	ER auxin binding 1
Solyc06g007770.3.1	2.25	1.17	0.05	0.17	ER lumen protein retaining receptor (AHRD V3.3 *** A0A200QBW0_9MAGN)
Solyc06g083270.3.1	4.63	2.21	0.05	0.15	ER lumen protein retaining receptor (AHRD V3.3 *** A0A200QBW0_9MAGN)
Solyc09g091900.4.1	-2.45	-1.29	0.00196	0.01	ER lumen protein-retaining receptor (AHRD V3.3 *** A0A1U8G5I2_CAPAN)
Solyc06g084330.3.1	2.66	1.41	0.00587	0.03	ERD (Early-responsive to dehydration stress) family protein (AHRD V3.3 *** A0A1P8B4I8_ARATH)
Solyc07g048110.4.1	2.46	1.3	0.04	0.13	ERD (Early-responsive to dehydration stress) family protein (AHRD V3.3 *** A0A2U1NVV9_ARTAN)
Solyc01g109610.4.1	5.83	2.54	0.000238	0.00213	Erythronate-4-phosphate dehydrogenase family protein (AHRD V3.3 *** Q8VYC6_ARATH)
Solyc06g053710.3.1	6.17	2.62	1.19e-09	3.41e-08	ethylene receptor homolog (ETR4)
Solyc11g006180.2.1	2.16	1.11	0.00646	0.03	ethylene receptor homolog (ETR5)
Solyc05g052030.1.1	2.03	1.02	0.04	0.14	ethylene response factor 4
Solyc03g093610.1.1	-6.86	-2.78	3.62e-09	9.68e-08	ethylene response factor A.2
Solyc04g014530.1.1	4.64	2.21	0.02	0.08	Ethylene Response Factor C.2
Solyc03g093560.1.1	-3.03	-1.6	5.17e-06	7.38e-05	ethylene response factor C.6
Solyc12g056590.2.1	8.11	3.02	1.15e-11	4.3e-10	Ethylene Response Factor D.2
Solyc01g108240.3.1	-7.07	-2.82	4.51e-09	1.19e-07	Ethylene Response Factor D.3
Solyc10g050970.1.1	-2.9	-1.53	0.00101	0.00734	Ethylene Response Factor D.4
Solyc09g075420.3.1	4.33	2.12	2.46e-08	5.81e-07	ethylene response factor E.1
Solyc01g065980.4.1	6.35	2.67	9.63e-12	3.65e-10	Ethylene Response Factor E.4
Solyc07g053740.1.1	-2.1	-1.07	0.00256	0.02	Ethylene Response Factor F.4
Solyc10g009110.1.1	-3.41	-1.77	1.42e-07	2.89e-06	ethylene response factor F.5
Solyc08g014120.3.1	-3.32	-1.73	0.000397	0.00332	ethylene responssive protein 33
Solyc06g019200.4.1	22.72	4.51	7.62e-05	0.000782	Ethylene-dependent gravitropism-deficient and yellow-green-like 2 (AHRD V3.3 *** F4K0T6_ARATH)
Solyc01g106820.3.1	66.17	6.05	3.42e-18	2.71e-16	Ethylene-dependent gravitropism-deficient and yellow-green-like 3 (AHRD V3.3 *** A0A2U1KYW2_ARTAN)
Solyc12g098850.2.1	-4.72	-2.24	3.07e-06	4.63e-05	ethylene-forming enzyme
Solyc05g051200.1.1	3.42	1.77	0.00676	0.03	ethylene-responsive factor 1
Solyc04g011440.4.1	253.51	7.99	2.36e-76	5.36e-72	ethylene-responsive heat shock protein cognate 70
Solyc02g070040.1.1	-7.55	-2.92	2.57e-11	9.32e-10	ethylene-responsive nuclear protein / ethylene-regulated nuclear protein (ERT2) (AHRD V3.3 *-* AT4G20880.1)
Solyc04g054910.4.1	-2.94	-1.56	1.34e-06	2.24e-05	Ethylene-responsive transcription factor (AHRD V3.3 *-* A0A2G2ZQC4_CAPAN)
Solyc12g056980.1.1	-4.33	-2.12	0.04	0.14	Ethylene-responsive transcription factor (AHRD V3.3 *-* A0A2G2ZQC4_CAPAN)
Solyc12g009240.1.1	-4.96	-2.31	7.72e-09	1.98e-07	Ethylene-responsive transcription factor (AHRD V3.3 *-* A0A2G3BP26_CAPCH)
Solyc04g071770.3.1	61.89	5.95	1.4e-25	2.05e-23	Ethylene-responsive transcription factor (AHRD V3.3 *** A0A1U8GDL3_CAPAN)
Solyc11g042560.1.1	-7.64	-2.93	0.05	0.16	Ethylene-responsive transcription factor (AHRD V3.3 *** A0A1U8GKH8_CAPAN)
Solyc04g007170.3.1	4.5	2.17	0.00015	0.00143	Ethylene-responsive transcription factor (AHRD V3.3 *** A0A2G2V7U7_CAPBA)
Solyc02g088310.1.1	-36.51	-5.19	4.14e-06	6.06e-05	Ethylene-responsive transcription factor (AHRD V3.3 *** A0A2G2V9D3_CAPBA)
Solyc09g091950.1.1	-6.65	-2.73	0.000504	0.00407	Ethylene-responsive transcription factor (AHRD V3.3 *** A0A2G2W1X6_CAPBA)
Solyc06g035700.1.1	-3.41	-1.77	0.00047	0.00383	Ethylene-responsive transcription factor (AHRD V3.3 *** A0A2G2WIL9_CAPBA)
Solyc06g068360.3.1	7.84	2.97	0.000808	0.0061	Ethylene-responsive transcription factor (AHRD V3.3 *** A0A2G2WLG1_CAPBA)
Solyc08g081670.3.1	2.21	1.14	0.04	0.15	Ethylene-responsive transcription factor (AHRD V3.3 *** A0A2G2XJJ5_CAPBA)
Solyc12g049560.2.1	2.74	1.45	0.000493	0.00399	Ethylene-responsive transcription factor (AHRD V3.3 *** A0A2G2ZB67_CAPAN)
Solyc08g082210.4.1	2.28	1.19	0.04	0.14	Ethylene-responsive transcription factor (AHRD V3.3 *** A0A2G3ADG6_CAPAN)
Solyc01g005630.3.1	-453.21	-8.82	0.00162	0.01	Ethylene-responsive transcription factor (AHRD V3.3 *** A0A2G3BR89_CAPCH)
Solyc11g042580.1.1	-14.23	-3.83	0.04	0.13	Ethylene-responsive transcription factor (AHRD V3.3 *** A0A2G3CM24_CAPCH)
Solyc03g118190.4.1	5.05	2.34	1.8e-05	0.00022	Ethylene-responsive transcription factor (AHRD V3.3 *** A0A2G3CZ32_CAPCH)
Solyc02g090800.1.1	-339.46	-8.41	0.00571	0.03	Ethylene-responsive transcription factor (AHRD V3.3 *** A0A2G3D8S0_CAPCH)
Solyc08g081650.3.1	11.86	3.57	7.95e-05	0.000813	Ethylene-responsive transcription factor (AHRD V3.3 *** A0A2G3DAU0_CAPCH)
Solyc01g067540.2.1	6.49	2.7	2.86e-06	4.35e-05	Ethylene-responsive transcription factor (AHRD V3.3 *** A0A2G3DID8_CAPCH)
Solyc01g091760.3.1	-701.36	-9.45	0.000414	0.00345	Ethylene-responsive transcription factor 1 (AHRD V3.3 *** A0A2G3DE29_CAPCH)
Solyc01g090310.3.1	-1678.81	-10.71	1.96e-05	0.000238	Ethylene-responsive transcription factor 13 (AHRD V3.3 *** A0A2G2XMR4_CAPBA)
Solyc01g090300.2.1	-13.32	-3.74	0.00342	0.02	Ethylene-responsive transcription factor 2 (AHRD V3.3 *** A0A2G3DF02_CAPCH)
Solyc03g006320.1.1	18.17	4.18	0.000224	0.00203	Ethylene-responsive transcription factor 4 (AHRD V3.3 *-* A0A2G2VSG2_CAPBA)
Solyc08g078190.2.1	-4.77	-2.26	6.21e-10	1.88e-08	Ethylene-responsive transcription factor 5 (AHRD V3.3 *** A0A2G2XL45_CAPBA)
Solyc03g093550.1.1	-3.63	-1.86	2.54e-06	3.94e-05	Ethylene-responsive transcription factor 5 (AHRD V3.3 *** A0A2G3CVP7_CAPCH)
Solyc03g093540.1.1	-5.72	-2.51	2.48e-07	4.83e-06	Ethylene-responsive transcription factor 5 (AHRD V3.3 *** ERF5_TOBAC)
Solyc10g078610.1.1	-2583.49	-11.34	4e-06	5.88e-05	Ethylene-responsive transcription factor CRF3 (AHRD V3.3 *** A0A2G3BI20_CAPCH)
Solyc04g078640.3.1	-2.58	-1.36	0.0049	0.03	Ethylene-responsive transcription factor RAP2-1 (AHRD V3.3 *** A0A1U8GBU2_CAPAN)
Solyc09g059510.3.1	-2.36	-1.24	0.00487	0.03	Ethylene-responsive transcription factor-like protein (AHRD V3.3 *** A0A1U8EE68_CAPAN)
Solyc06g060130.4.1	2.17	1.12	0.03	0.11	Eukaryotic aspartyl protease family protein (AHRD V3.3 *-* A0A2U1L838_ARTAN)
Solyc05g009890.1.1	-2.97	-1.57	0.0019	0.01	Eukaryotic aspartyl protease family protein (AHRD V3.3 *** A0A061EI23_THECC)
Solyc08g078670.2.1	-10.19	-3.35	2.98e-13	1.37e-11	Eukaryotic aspartyl protease family protein (AHRD V3.3 *** A0A061G3B8_THECC)
Solyc01g096040.4.1	2.78	1.47	0.000107	0.00106	Eukaryotic aspartyl protease family protein (AHRD V3.3 *** A0A072U5I5_MEDTR)
Solyc08g076620.1.1	-5.52	-2.47	0.00109	0.00781	Eukaryotic aspartyl protease family protein (AHRD V3.3 *** A0A2U1KXX4_ARTAN)
Solyc08g076640.1.1	-33.29	-5.06	1.41e-06	2.34e-05	Eukaryotic aspartyl protease family protein (AHRD V3.3 *** A0A2U1KXX4_ARTAN)
Solyc04g054490.3.1	2.1	1.07	0.0045	0.03	Eukaryotic aspartyl protease family protein (AHRD V3.3 *** A0A2U1LT79_ARTAN)
Solyc01g079920.3.1	-1096.42	-10.1	7.5e-05	0.000772	Eukaryotic aspartyl protease family protein (AHRD V3.3 *** A0A2U1M5P2_ARTAN)
Solyc06g069190.4.1	-3.02	-1.59	3.4e-06	5.08e-05	Eukaryotic aspartyl protease family protein (AHRD V3.3 *** A0A2U1MGD4_ARTAN)
Solyc01g079950.3.1	2.05	1.03	0.02	0.07	Eukaryotic aspartyl protease family protein (AHRD V3.3 *** A0A2U1ML86_ARTAN)
Solyc01g079980.3.1	-14.39	-3.85	4.28e-06	6.24e-05	Eukaryotic aspartyl protease family protein (AHRD V3.3 *** A0A2U1ML86_ARTAN)
Solyc01g080020.2.1	-2.26	-1.18	0.00449	0.03	Eukaryotic aspartyl protease family protein (AHRD V3.3 *** A0A2U1ML86_ARTAN)
Solyc02g063480.2.1	-59.3	-5.89	7.69e-14	3.78e-12	Eukaryotic aspartyl protease family protein (AHRD V3.3 *** A0A2U1ML86_ARTAN)
Solyc01g079960.2.1	-6.39	-2.68	0.00331	0.02	Eukaryotic aspartyl protease family protein (AHRD V3.3 *** A0A2U1ML86_ARTAN)
Solyc08g076630.3.1	-9.34	-3.22	0.01	0.06	Eukaryotic aspartyl protease family protein (AHRD V3.3 *** A0A2U1ML86_ARTAN)
Solyc08g067100.2.1	-6.86	-2.78	3.51e-12	1.41e-10	Eukaryotic aspartyl protease family protein (AHRD V3.3 *** A0A2U1P524_ARTAN)
Solyc04g076190.1.1	-5.83	-2.54	0.02	0.07	Eukaryotic aspartyl protease family protein (AHRD V3.3 *** F4K5B9_ARATH)
Solyc07g045100.1.1	-4.86	-2.28	4.24e-07	7.91e-06	Eukaryotic aspartyl protease family protein (AHRD V3.3 *** G7KD30_MEDTR)
Solyc03g119690.3.1	-2.8	-1.48	0.00692	0.04	Eukaryotic aspartyl protease family protein (AHRD V3.3 *** Q9C6M0_ARATH)
Solyc05g009680.1.1	-2.08	-1.05	0.05	0.15	Eukaryotic aspartyl protease family protein (AHRD V3.3 *** Q9C6M0_ARATH)
Solyc07g006130.3.1	20.05	4.33	1.01e-16	6.75e-15	Eukaryotic peptide chain release factor subunit 1 (AHRD V3.3 *** A0A1U8F7R5_CAPAN)
Solyc02g091210.1.1	3.52	1.82	4.75e-07	8.76e-06	Eukaryotic translation initiation factor 5 (AHRD V3.3 *** A0A2G3D849_CAPCH)
Solyc02g091220.1.1	3.28	1.71	6.54e-06	9.07e-05	Eukaryotic translation initiation factor 5 (AHRD V3.3 *** A0A2G3D849_CAPCH)
Solyc03g111320.1.1	-2.1	-1.07	0.000869	0.0065	Exocyst subunit Exo70 family protein (AHRD V3.3 *** A0A1S4CY62_TOBAC)
Solyc06g005280.1.1	-1250.37	-10.29	5.09e-05	0.000551	Exocyst subunit Exo70 family protein (AHRD V3.3 *** A0A1S6GXB7_TOBAC)
Solyc11g073010.1.1	-2.51	-1.33	0.00291	0.02	Exocyst subunit Exo70 family protein (AHRD V3.3 *** A0A2G2VNA4_CAPBA)
Solyc06g075610.1.1	-3.07	-1.62	6.09e-05	0.000643	Exocyst subunit Exo70 family protein (AHRD V3.3 *** A0A2G2WNK6_CAPBA)
Solyc01g096570.3.1	2.13	1.09	0.00143	0.00992	Exonuclease (AHRD V3.3 *** A0A200Q3Q8_9MAGN)
Solyc01g100270.4.1	-4.78	-2.26	2.77e-07	5.35e-06	exonuclease mut-7 homolog isoform X1 (AHRD V3.3 *** A0A2I4EA87_9ROSI)
Solyc03g112120.3.1	-17.27	-4.11	0.00214	0.01	Exopolyphosphatase (AHRD V3.3 *** A0A2I0WCE4_9ASPA)
Solyc10g080130.3.1	-7.41	-2.89	7.24e-10	2.17e-08	Exosome complex component RRP43 (AHRD V3.3 *** A0A2U1QHR4_ARTAN)
Solyc11g066320.2.1	-5.26	-2.4	2.89e-10	9.1e-09	Exostosin family protein (AHRD V3.3 *** A0A2U1P7C1_ARTAN)
Solyc05g012730.1.1	-24.07	-4.59	1.03e-07	2.15e-06	Exostosin-like (AHRD V3.3 *** A0A200QGS1_9MAGN)
Solyc12g042360.3.1	-3.11	-1.64	3.86e-05	0.000433	Exostosin-like (AHRD V3.3 *** A0A200R3S4_9MAGN)
Solyc11g011190.1.1	-13.58	-3.76	1.45e-12	6.19e-11	Exostosin-like protein (AHRD V3.3 *** A0A2U1NB95_ARTAN)
Solyc12g062940.3.1	-2082.74	-11.02	8.1e-06	0.000109	Exostosin-like protein (AHRD V3.3 *** Q2HVN7_MEDTR)
Solyc06g051800.3.1	5.35	2.42	0.000215	0.00196	expansin 1
Solyc08g080060.4.1	-14.47	-3.85	0.00459	0.03	Expansin (AHRD V3.3 *** K4CP06_SOLLC)
Solyc10g084780.3.1	-27.35	-4.77	9.52e-06	0.000126	Expansin (AHRD V3.3 *** K4D3R2_SOLLC)
Solyc10g086520.2.1	-11.37	-3.51	7.27e-06	9.92e-05	expansin 6
Solyc12g089380.2.1	-70.45	-6.14	8.83e-11	3.02e-09	expansin 8
Solyc09g010860.4.1	3.87	1.95	0.001	0.00733	expansin precursor 4
Solyc05g007830.3.1	8.59	3.1	4.31e-11	1.52e-09	expansin12
Solyc06g005560.4.1	8.75	3.13	5.36e-11	1.88e-09	expansin9
Solyc08g077900.3.1	-2.41	-1.27	0.000205	0.00188	Expansin-like B1 (AHRD V3.3 *** A0A1U8GH71_CAPAN)
Solyc06g060970.2.1	12890.9	13.65	1.18e-37	4.54e-35	Expansin-like B1 (AHRD V3.3 *** A0A1U8H7M6_CAPAN)
Solyc01g112000.4.1	-3.76	-1.91	2.95e-05	0.000341	expansin-like protein precursor 1
Solyc01g087180.4.1	5544.11	12.44	1.85e-05	0.000226	Expressed protein (AHRD V3.3 *-* AT1G07985.1)
Solyc03g032120.3.1	2.25	1.17	0.03	0.11	Expressed protein (AHRD V3.3 *** AT5G66005.3)
Solyc04g080050.4.1	-2.17	-1.12	0.00236	0.02	EXS (AHRD V3.3 *** A0A200R094_9MAGN)
Solyc12g150131.1.1	-26.88	-4.75	1.54e-33	4.21e-31	extensin-2-like (AHRD V3.3 *-* A0A1U8ESB3_CAPAN)
Solyc12g150132.1.1	-15.2	-3.93	1.2e-26	1.94e-24	extensin-2-like (AHRD V3.3 *-* A0A1U8ESB3_CAPAN)
Solyc12g098780.2.1	-10.32	-3.37	4.79e-16	3.04e-14	extensin-2-like (AHRD V3.3 *-* A0A1U8ESB3_CAPAN)
Solyc01g107220.2.1	-3.87	-1.95	0.02	0.08	extensin-2-like (AHRD V3.3 *-* XP_004231387.1)
Solyc11g065910.1.1	-79.94	-6.32	1e-26	1.65e-24	extensin-2-like (AHRD V3.3 *** XP_019066504.1)
Solyc09g098510.3.1	-4.96	-2.31	2.03e-09	5.66e-08	Extensin-3 (AHRD V3.3 *-* A0A2G2ZT41_CAPAN)
Solyc03g082790.4.1	-11424.5	-13.48	2.33e-08	5.55e-07	extensin-like 54
Solyc01g097680.2.1	-1006.4	-9.97	3.21e-13	1.47e-11	Extensin-like protein Dif10 (AHRD V3.3 *-* Q43504_SOLLC)
Solyc01g097690.2.1	-2223.7	-11.12	6.97e-06	9.58e-05	Extensin-like protein Dif10 (AHRD V3.3 *-* Q43504_SOLLC)
Solyc01g097720.1.1	-3.34	-1.74	0.00605	0.03	Extensin-like protein Dif10 (AHRD V3.3 *-* Q43504_SOLLC)
Solyc02g030220.1.1	-59.08	-5.88	1.46e-07	2.96e-06	Extensin-like protein Dif10 (AHRD V3.3 *-* Q43504_SOLLC)
Solyc03g082770.1.1	-30.11	-4.91	3.52e-05	0.000398	Extensin-like protein Dif10 (AHRD V3.3 *-* Q43504_SOLLC)
Solyc01g005880.1.1	-178.53	-7.48	2.36e-05	0.000281	Extensin-like protein Dif10 (AHRD V3.3 *-* Q43504_SOLLC)
Solyc01g005850.2.1	-6.12	-2.61	5.99e-09	1.56e-07	Extensin-like protein Dif54 (AHRD V3.3 *-* Q43505_SOLLC)
Solyc12g100110.1.1	-1571.56	-10.62	2.23e-05	0.000268	Extensin-like protein Ext1 (AHRD V3.3 *** Q8VWM5_SOLLC)
Solyc12g100080.1.1	-1178.66	-10.2	6.06e-05	0.000641	Extensin-like protein Ext1 (AHRD V3.3 *** Q8VWM5_SOLLC)
Solyc12g049150.1.1	-777.78	-9.6	0.000263	0.00232	Extensin-like protein Ext1 (AHRD V3.3 *** Q8VWM5_SOLLC)
Solyc04g071080.2.1	-18.45	-4.21	4.64e-34	1.33e-31	extensin-like, partial (AHRD V3.3 *-* XP_019067293.2)
Solyc01g109110.3.1	-3.96	-1.99	2.43e-06	3.78e-05	Extra-large guanine nucleotide-binding protein 2 (AHRD V3.3 *** A0A1U8DXD5_CAPAN)
Solyc03g097980.4.1	2.51	1.33	0.00519	0.03	Extra-large guanine nucleotide-binding protein 3 (AHRD V3.3 *** A0A2G2X822_CAPBA)
Solyc11g006750.1.1	17.98	4.17	1.38e-06	2.3e-05	F1F0-ATPase inhibitor protein (AHRD V3.3 --* AT5G04750.1)
Solyc10g006770.4.1	3.06	1.61	1.47e-06	2.43e-05	FACT complex subunit SPT16 (AHRD V3.3 *-* A0A2G2V392_CAPBA)
Solyc03g044190.3.1	2.03	1.02	0.00746	0.04	FAD dependent oxidoreductase (AHRD V3.3 *** A0A200PV18_9MAGN)
Solyc01g097160.3.1	3.33	1.73	0.01	0.06	FAD/NAD(P)-binding oxidoreductase family protein (AHRD V3.3 *** A0A2K3P5V9_TRIPR)
Solyc04g025650.3.1	-2.12	-1.09	0.02	0.08	FAD/NAD(P)-binding oxidoreductase family protein (AHRD V3.3 *** A0A2U1LBG7_ARTAN)
Solyc11g071990.2.1	-4.79	-2.26	2.74e-07	5.3e-06	FAD/NAD(P)-binding oxidoreductase family protein (AHRD V3.3 *** A0A2U1M1X0_ARTAN)
Solyc12g089385.1.1	6.52	2.7	0.000421	0.00349	FAD/NAD(P)-binding oxidoreductase family protein (AHRD V3.3 *** A0A2U1M9H9_ARTAN)
Solyc08g078040.4.1	10.93	3.45	9.3e-08	1.96e-06	FAD/NAD(P)-binding oxidoreductase family protein (AHRD V3.3 *** A0A2U1Q205_ARTAN)
Solyc02g070070.1.1	48.84	5.61	1.78e-25	2.57e-23	FAD-binding Berberine family protein (AHRD V3.3 *** A0A1P8AT94_ARATH)
Solyc02g070110.1.1	48.42	5.6	9.68e-12	3.66e-10	FAD-binding Berberine family protein (AHRD V3.3 *** A0A2U1LDC6_ARTAN)
Solyc02g070200.3.1	-3.25	-1.7	0.03	0.11	FAD-binding Berberine family protein (AHRD V3.3 *** A0A2U1LDC6_ARTAN)
Solyc04g080395.1.1	-2182.98	-11.09	7.36e-06	0.0001	FAD-binding Berberine family protein (AHRD V3.3 *** A0A2U1MQE5_ARTAN)
Solyc03g081310.3.1	2.1	1.07	0.0093	0.05	fantom protein (AHRD V3.3 *** AT5G24500.1)
Solyc02g068550.2.1	3.03	1.6	0.00946	0.05	FAR1-related sequence 1 (AHRD V3.3 *** F4JU19_ARATH)
Solyc12g015860.2.1	-2.58	-1.37	0.00189	0.01	farnesyl pyrophosphate synthase
Solyc12g015690.3.1	-4.52	-2.18	2.96e-05	0.000341	fasciclin-like arabinogalactan protein 1 (AHRD V3.3 *** A0A1U8G960_CAPAN)
Solyc06g075220.1.1	-4.33	-2.11	0.02	0.07	Fasciclin-like arabinogalactan protein 11 (AHRD V3.3 *** A0A2G2V1G2_CAPBA)
Solyc09g007660.1.1	-8.05	-3.01	1.88e-07	3.73e-06	Fasciclin-like arabinogalactan protein 11 (AHRD V3.3 *** A0A2G3BJB8_CAPCH)
Solyc11g069250.2.1	-2.63	-1.39	0.00792	0.04	Fasciclin-like arabinogalactan protein 12 (AHRD V3.3 *** A0A1J6K653_NICAT)
Solyc12g006110.3.1	-551.93	-9.11	3.67e-50	4.39e-47	fasciclin-like arabinogalactan protein 2 (AHRD V3.3 *** A0A1U8E1W9_CAPAN)
Solyc07g045440.1.1	-3.64	-1.86	1.73e-05	0.000213	Fasciclin-like arabinogalactan protein 2 (AHRD V3.3 *** A0A2G3BYC2_CAPCH)
Solyc06g076120.2.1	-2.1	-1.07	0.01	0.05	Fasciclin-like arabinogalactan protein 4 (AHRD V3.3 *** A0A2G2ZDY4_CAPAN)
Solyc07g053540.1.1	-18.6	-4.22	2.24e-21	2.31e-19	Fasciclin-like arabinogalactan protein 9 (AHRD V3.3 *** A0A1U8HBV4_CAPAN)
Solyc01g106360.3.1	-2.29	-1.19	0.0052	0.03	Fatty acid amide hydrolase (AHRD V3.3 *** A0A2G3BV42_CAPCH)
Solyc12g100240.1.1	-121.17	-6.92	0.04	0.13	Fatty acid desaturase (AHRD V3.3 *-* A0A200QRI1_9MAGN)
Solyc12g045035.1.1	-3.46	-1.79	5.96e-06	8.35e-05	Fatty acid desaturase (AHRD V3.3 *** A0A200QRI1_9MAGN)
Solyc04g040120.1.1	-444.23	-8.8	2.44e-14	1.27e-12	Fatty acid desaturase (AHRD V3.3 *** E7CCC3_9BRAS)
Solyc03g065250.4.1	92.16	6.53	2.01e-40	9.34e-38	Fatty acid hydroxylase superfamily (AHRD V3.3 *** A0A2U1L8N4_ARTAN)
Solyc08g044260.4.1	2484.24	11.28	0.000116	0.00114	Fatty acid hydroxylase superfamily (AHRD V3.3 *** A0A2U1L8N4_ARTAN)
Solyc06g074390.3.1	12.34	3.63	9.08e-10	2.66e-08	Fatty acyl-CoA reductase (AHRD V3.3 *** A0A1U8H367_CAPAN)
Solyc11g067180.2.1	2757.07	11.43	9.37e-05	0.000941	Fatty acyl-CoA reductase (AHRD V3.3 *** A0A2G2XZ88_CAPAN)
Solyc11g067190.3.1	23.97	4.58	1.08e-21	1.16e-19	Fatty acyl-CoA reductase (AHRD V3.3 *** A0A2G3BAW0_CAPCH)
Solyc12g044700.2.1	2.21	1.15	0.04	0.13	F-box domain, Leucine-rich repeat domain, L domain-like protein (AHRD V3.3 *-* A0A2U1PDH8_ARTAN)
Solyc01g100010.3.1	-2.85	-1.51	0.0012	0.00856	F-box domain, Phloem protein 2-like protein (AHRD V3.3 *** A0A2U1MNC1_ARTAN)
Solyc11g006740.3.1	8.6	3.1	1.6e-05	0.000198	F-box domain, Phloem protein 2-like protein (AHRD V3.3 *** A0A2U1NHQ2_ARTAN)
Solyc11g015890.2.1	-7.52	-2.91	3.08e-06	4.64e-05	F-box domain-containing protein (AHRD V3.3 *** A0A2U1KDV8_ARTAN)
Solyc01g097610.3.1	2.42	1.28	0.00997	0.05	F-box domain-containing protein (AHRD V3.3 *** A0A2U1P7U7_ARTAN)
Solyc08g074830.4.1	2.09	1.07	0.01	0.05	F-box domain-containing protein/FBD domain-containing protein (AHRD V3.3 *** A0A1Q3BUG5_CEPFO)
Solyc11g068710.3.1	-8.7	-3.12	5.53e-14	2.77e-12	F-box family protein (AHRD V3.3 *-* A0A2U1LJ24_ARTAN)
Solyc03g117270.1.1	-3.52	-1.81	0.00639	0.03	F-box family protein (AHRD V3.3 *** A0A2U1L823_ARTAN)
Solyc10g083230.1.1	-15.67	-3.97	3.64e-14	1.86e-12	F-box family protein (AHRD V3.3 *** A0A2U1LJ24_ARTAN)
Solyc01g099970.4.1	-2.41	-1.27	0.00102	0.00742	F-box family protein (AHRD V3.3 *** A0A2U1M1I9_ARTAN)
Solyc03g006640.3.1	2.58	1.36	0.00364	0.02	F-box family protein (AHRD V3.3 *** A0A2U1N101_ARTAN)
Solyc10g005480.3.1	-4.24	-2.08	3.93e-05	0.00044	F-box family protein (AHRD V3.3 *** A0A2U1N101_ARTAN)
Solyc10g017880.2.1	2.1	1.07	0.00368	0.02	F-box family protein (AHRD V3.3 *** A0A2U1QK66_ARTAN)
Solyc03g026170.4.1	2.64	1.4	0.00641	0.03	F-box family protein (AHRD V3.3 *** A0A2U1QK66_ARTAN)
Solyc07g005750.3.1	4.69	2.23	0.000951	0.007	F-box family protein (AHRD V3.3 *** S8DYG8_9LAMI)
Solyc02g080830.1.1	-54.77	-5.78	2.63e-16	1.7e-14	F-box plant-like protein, putative (AHRD V3.3 *** A0A072V4I2_MEDTR)
Solyc12g096890.1.1	-12.67	-3.66	0.00948	0.05	F-box protein (AHRD V3.3 *-* A0A2G3B4N2_CAPCH)
Solyc08g082485.1.1	9.4	3.23	6.52e-08	1.42e-06	F-box protein (AHRD V3.3 *-* A0A2G3DAV0_CAPCH)
Solyc02g068000.2.1	2.21	1.14	0.05	0.16	F-box protein (AHRD V3.3 *** A0A1J3ESG6_NOCCA)
Solyc12g006130.3.1	-16.82	-4.07	0.00127	0.00897	F-box protein (AHRD V3.3 *** A0A1J3HTG0_NOCCA)
Solyc10g078410.2.1	8.49	3.09	5.35e-11	1.88e-09	F-box protein (AHRD V3.3 *** A0A1U8E9P8_CAPAN)
Solyc02g093220.3.1	-2.99	-1.58	0.03	0.12	F-box protein (AHRD V3.3 *** A0A2G2V3N1_CAPBA)
Solyc02g092990.1.1	-3.55	-1.83	5.95e-07	1.08e-05	F-box protein (AHRD V3.3 *** A0A2G2XGV7_CAPBA)
Solyc03g044220.1.1	-3.76	-1.91	1.94e-05	0.000236	F-box protein (AHRD V3.3 *** A0A2G2XGV7_CAPBA)
Solyc01g007930.4.1	2.61	1.39	0.0039	0.02	F-box protein (AHRD V3.3 *** A0A2G2XSM3_CAPBA)
Solyc01g095800.3.1	2.25	1.17	0.00616	0.03	F-box protein (AHRD V3.3 *** A0A2G2XT66_CAPBA)
Solyc07g066240.3.1	2.21	1.14	0.00826	0.04	F-box protein (AHRD V3.3 *** A0A2I0VKR1_9ASPA)
Solyc09g065020.4.1	4.91	2.3	1.2e-06	2.03e-05	F-box protein (AHRD V3.3 *** A0A2I0WY04_9ASPA)
Solyc01g008660.4.1	3.2	1.68	0.00713	0.04	F-box protein (AHRD V3.3 *** A0A2K3NCL9_TRIPR)
Solyc04g017670.3.1	14.65	3.87	0.00262	0.02	F-box protein (AHRD V3.3 *** H6VUS4_9ROSI)
Solyc07g008250.3.1	5.07	2.34	2.97e-09	8.02e-08	F-box protein (AHRD V3.3 *** S4T6I7_CAPAN)
Solyc07g055120.4.1	2.15	1.1	0.04	0.15	F-box protein MAX2 (AHRD V3.3 *** A0A1U8HC06_CAPAN)
Solyc12g010900.1.1	2.38	1.25	0.03	0.11	F-box protein MAX2 (AHRD V3.3 *** A0A2G2X2R2_CAPBA)
Solyc10g083730.2.1	3.13	1.64	7.53e-05	0.000774	F-box protein PP2-A15 (AHRD V3.3 *** A0A2G2VV31_CAPBA)
Solyc05g053620.3.1	2.31	1.21	0.00156	0.01	F-box protein PP2-B11-like (AHRD V3.3 *** Q3Y625_TOBAC)
Solyc08g013820.3.1	4.02	2.01	0.00424	0.02	F-box protein SKIP19-like (AHRD V3.3 *** A0A2I4GUY1_9ROSI)
Solyc05g010540.2.1	2.79	1.48	0.03	0.1	F-box protein SKIP23-like (AHRD V3.3 *** A0A2I4DIK4_9ROSI)
Solyc08g075380.3.1	2	1	0.000666	0.00516	F-box protein SKIP31 (AHRD V3.3 *** A0A2G3DD90_CAPCH)
Solyc04g063380.3.1	12.34	3.62	5.09e-19	4.27e-17	F-box protein SKP2A (AHRD V3.3 *** A0A1U8F5B3_CAPAN)
Solyc07g009410.4.1	-6.15	-2.62	6.47e-07	1.16e-05	F-box/kelch-repeat protein (AHRD V3.3 *** A0A1J3E525_NOCCA)
Solyc03g113010.3.1	-3.93	-1.97	2.14e-07	4.2e-06	F-box/kelch-repeat protein (AHRD V3.3 *** A0A2G3CYH7_CAPCH)
Solyc10g080610.1.1	3.58	1.84	0.000342	0.00292	F-box/kelch-repeat protein At1g15670-like (AHRD V3.3 *** A0A2I4E0A4_9ROSI)
Solyc03g116480.1.1	4.28	2.1	0.00511	0.03	F-box/kelch-repeat protein At5g15710-like (AHRD V3.3 *** A0A2I4DW48_9ROSI)
Solyc01g081210.4.1	2.48	1.31	0.04	0.13	F-box/kelch-repeat protein SKIP25-like (AHRD V3.3 *** A0A2I4FQ36_9ROSI)
Solyc04g051870.3.1	3.13	1.64	0.02	0.08	F-box/kelch-repeat protein SKIP6 (AHRD V3.3 *** A0A2G2WMU8_CAPBA)
Solyc09g009470.1.1	-3.54	-1.83	0.00582	0.03	F-box/LRR-repeat protein (AHRD V3.3 *** A0A2G2VWV1_CAPBA)
Solyc09g011370.3.1	2.27	1.18	0.03	0.11	F-box/LRR-repeat protein 14 (AHRD V3.3 *** A0A2G3BKI4_CAPCH)
Solyc10g080020.3.1	4.68	2.23	0.000105	0.00104	F-box/LRR-repeat protein At5g63520-like (AHRD V3.3 *** A0A2I4FAV8_9ROSI)
Solyc08g077480.4.1	2.13	1.09	0.03	0.1	FCS-Like Zinc finger 2 (AHRD V3.3 *-* FLZ2_ARATH)
Solyc06g061010.4.1	3.47	1.79	6.73e-05	0.000701	FCS-Like Zinc finger 2 (AHRD V3.3 *-* FLZ2_ARATH)
Solyc04g072780.4.1	-2.1	-1.07	0.02	0.09	FCS-Like Zinc finger 5 (AHRD V3.3 *** FLZ5_ARATH)
Solyc04g054760.3.1	-4.39	-2.13	0.000256	0.00226	FCS-Like Zinc finger 5 (AHRD V3.3 *** FLZ5_ARATH)
Solyc06g051550.4.1	-41.78	-5.38	5.63e-16	3.51e-14	fe inefficient
Solyc08g065190.3.1	-5.49	-2.46	2.06e-09	5.73e-08	Fe(2+) transport protein 3, chloroplastic (AHRD V3.3 *** A0A2G2YWQ8_CAPAN)
Solyc01g103920.3.1	15.69	3.97	0.000804	0.00607	Ferredoxin (AHRD V3.3 *** K4B1W7_SOLLC)
Solyc11g006910.3.1	2.96	1.56	0.02	0.08	Ferredoxin (AHRD V3.3 *** K4D4V2_SOLLC)
Solyc05g055280.2.1	-2.47	-1.3	0.00456	0.03	Ferredoxin (AHRD V3.3 *** M1C599_SOLTU)
Solyc07g063740.2.1	-2.62	-1.39	0.03	0.12	Ferredoxin-like protein (AHRD V3.3 *** F8WLD0_CITUN)
Solyc01g094910.3.1	-9020.98	-13.14	4.94e-08	1.1e-06	ferric-chelate reductase
Solyc06g050980.3.1	6.48	2.7	2.44e-16	1.59e-14	Ferritin (AHRD V3.3 *** A0A2G2WIC5_CAPBA)
Solyc08g078470.4.1	3.04	1.6	0.0019	0.01	FHA domain-containing protein (AHRD V3.3 *** A0A2G2V1D7_CAPBA)
Solyc02g094100.4.1	3.27	1.71	0.01	0.06	Fidgetin-like protein 1 (AHRD V3.3 *** A0A2G3ACW9_CAPAN)
Solyc04g015540.1.1	14.54	3.86	0.000112	0.0011	fission regulator-like protein (AHRD V3.3 *-* AT3G57500.1)
Solyc05g050920.3.1	3.01	1.59	0.00348	0.02	Flavin-containing monooxygenase (AHRD V3.3 *** A0A2G3CEB6_CAPCH)
Solyc05g052630.4.1	-3.76	-1.91	1.1e-07	2.29e-06	flocculation protein (AHRD V3.3 *** AT2G39950.8)
Solyc09g031517.1.1	-2.18	-1.13	0.000342	0.00292	Flocculation protein flo11-like (AHRD V3.3 *-* A0A2K3PPL6_TRIPR)
Solyc06g065850.3.1	-2.77	-1.47	0.05	0.16	Flotillin-like protein (AHRD V3.3 *** A0A2K3NEM2_TRIPR)
Solyc03g117250.4.1	-2.51	-1.33	0.03	0.12	Flotillin-like protein 2 (AHRD V3.3 *** A0A2G3CZJ6_CAPCH)
Solyc02g079290.3.1	14.55	3.86	2.17e-07	4.25e-06	FLOWERING LOCUS T/ TERMINAL FLOWER 1-like protein (AHRD V3.3 *** Q6L5N9_POPNI)
Solyc01g066970.2.1	-28.75	-4.85	4.96e-27	8.41e-25	Flowering-promoting factor 1 (AHRD V3.3 *** A0A1U8FE64_CAPAN)
Solyc01g066980.3.1	-6.2	-2.63	8.76e-07	1.53e-05	Flowering-promoting factor 1 (AHRD V3.3 *** A0A1U8FMN5_CAPAN)
Solyc07g054430.3.1	2	1	0.05	0.16	folic acid binding / transferase (AHRD V3.3 *** AT2G20830.4)
Solyc03g117510.4.1	2.94	1.55	3.63e-05	0.00041	Formamidopyrimidine-DNA glycosylase (AHRD V3.3 *** A0A2G2WQG8_CAPBA)
Solyc02g086880.4.1	4.45	2.15	2.87e-09	7.78e-08	formate dehydrogenase
Solyc07g052880.4.1	6.66	2.74	0.05	0.16	Formin-like protein (AHRD V3.3 *-* A0A2G2Z2B0_CAPAN)
Solyc02g092470.3.1	2.15	1.11	0.00182	0.01	Formin-like protein (AHRD V3.3 *** A0A2G3D8M5_CAPCH)
Solyc09g076050.4.1	2.2	1.13	0.000972	0.00713	FRIGIDA-like protein (AHRD V3.3 *** A0A2G2W0C1_CAPBA)
Solyc04g008840.3.1	2.52	1.33	0.03	0.11	FRIGIDA-like protein (AHRD V3.3 *** A0A2G2X9B2_CAPBA)
Solyc03g117930.4.1	2.61	1.39	0.00151	0.01	FRIGIDA-like protein (AHRD V3.3 *** A0A2G3A2S4_CAPAN)
Solyc06g007640.3.1	2.09	1.06	0.000875	0.00654	FRIGIDA-like protein (AHRD V3.3 *** A0A2G3C4G8_CAPCH)
Solyc03g006860.3.1	-3.91	-1.97	6e-07	1.08e-05	fructokinase
Solyc06g073190.3.1	-2.64	-1.4	5.83e-05	0.00062	fructokinase 2
Solyc12g056530.2.1	-2.82	-1.5	0.000124	0.00121	Fructose-1, 6-bisphosphatase (AHRD V3.3 *** A6N9A0_FLALI)
Solyc10g086730.2.1	5.72	2.52	0.0013	0.00912	Fructose-1, 6-bisphosphatase (AHRD V3.3 *** B6TSK5_MAIZE)
Solyc09g009260.3.1	-2.15	-1.11	0.00231	0.01	fructose-1, 6-bisphosphate aldolase
Solyc02g084440.4.1	5.39	2.43	0.000297	0.00258	Fructose-bisphosphate aldolase (AHRD V3.3 *** A0A2G3AA97_CAPAN)
Solyc01g110360.3.1	11.28	3.5	3e-05	0.000345	Fructose-bisphosphate aldolase (AHRD V3.3 *** Q9SXX5_NICPA)
Solyc12g009300.3.1	8.75	3.13	1.25e-18	1.01e-16	fruit sucrose synthase
Solyc06g069430.3.1	-8.41	-3.07	0.04	0.15	FRUITFULL-like MADS-box 1
Solyc07g049135.1.1	-311.95	-8.29	0.00437	0.02	Fruit-specific protein (AHRD V3.3 *** FSPM_SOLLC)
Solyc04g014730.4.1	3.65	1.87	0.00574	0.03	Fumarylacetoacetase (AHRD V3.3 *** A0A1U8GL68_CAPAN)
Solyc10g082064.1.1	5.88	2.56	4e-08	9.1e-07	furry (AHRD V3.3 *** AT5G08060.1)
Solyc09g065160.4.1	7.73	2.95	2.42e-12	9.98e-11	FZO-like protein (AHRD V3.3 *** AT1G03160.1)
Solyc11g066800.2.1	-5.66	-2.5	0.0037	0.02	GABA transporter 1 (AHRD V3.3 *** A0A2G3BB89_CAPCH)
Solyc01g110470.3.1	3.34	1.74	3.84e-05	0.00043	GAGA-binding transcriptional activator (AHRD V3.3 *** H1ZN98_SOLTU)
Solyc10g050850.2.1	2.59	1.37	0.000186	0.00173	Galactose-1-phosphate uridylyltransferase (AHRD V3.3 *** S8C1H7_9LAMI)
Solyc03g115740.2.1	-2.5	-1.32	0.000462	0.00378	Galactosyl transferase GMA12/MNN10 family protein (AHRD V3.3 *** A0A2U1L978_ARTAN)
Solyc02g092210.1.1	-9.03	-3.17	2.51e-09	6.88e-08	Galactosyl transferase GMA12/MNN10 family protein (AHRD V3.3 *** A0A2U1NY56_ARTAN)
Solyc03g113520.3.1	-2.93	-1.55	0.000384	0.00322	Galactosyltransferase family protein (AHRD V3.3 *** A0A2U1KC25_ARTAN)
Solyc04g080570.3.1	-2.33	-1.22	0.000241	0.00216	GAMMA carbonic anhydrase (AHRD V3.3 *** G5DWW7_SILLA)
Solyc02g062600.3.1	-2.25	-1.17	0.00121	0.00857	GAMMA carbonic anhydrase (AHRD V3.3 *** G5DWW7_SILLA)
Solyc12g006450.2.1	-7.66	-2.94	7.58e-17	5.2e-15	gamma-aminobutyrate transaminase subunit precursor isozyme 3
Solyc07g062270.3.1	2.68	1.42	0.00404	0.02	Gamma-glutamyl hydrolase (AHRD V3.3 *** B2Z9Y3_SOLLC)
Solyc10g007410.4.1	-6.43	-2.68	4.88e-06	7.03e-05	Gamma-glutamyl hydrolase (AHRD V3.3 *** B2Z9Y5_SOLLC)
Solyc08g006150.3.1	5.58	2.48	8.28e-13	3.61e-11	Gamma-glutamylcyclotransferase (AHRD V3.3 *** A0A2G2W469_CAPBA)
Solyc12g008640.3.1	-2.89	-1.53	9.15e-05	0.000921	Gamma-glutamyltranspeptidase (AHRD V3.3 *** A0A200QPW0_9MAGN), Pfam:PF01019
Solyc05g051780.4.1	2.44	1.28	0.01	0.05	Gamma-glutamyltranspeptidase 1 (AHRD V3.3 *** A0A2G2WRQ3_CAPBA), Pfam:PF01019
Solyc09g018440.2.1	-22.83	-4.51	0.02	0.08	gamma-interferon-inducible lysosomal thiol reductase-like (AHRD V3.3 *-* A0A2I4F2F4_9ROSI)
Solyc02g084590.4.1	2.42	1.27	0.01	0.06	GATA transcription factor (AHRD V3.3 *** K4BAX4_SOLLC)
Solyc03g120890.3.1	-4.19	-2.07	1.16e-05	0.00015	GATA transcription factor (AHRD V3.3 *** K4BMN8_SOLLC)
Solyc04g015360.3.1	-2.07	-1.05	0.02	0.07	GATA transcription factor (AHRD V3.3 *** K4BQ39_SOLLC)
Solyc08g066510.3.1	-11.19	-3.48	1.72e-06	2.8e-05	GATA transcription factor (AHRD V3.3 *** K4CLM7_SOLLC)
Solyc08g077960.3.1	-2.01	-1.01	0.01	0.05	GATA transcription factor 26 (AHRD V3.3 *** A0A2G2XLP4_CAPBA)
Solyc06g060940.2.1	2.74	1.46	0.00927	0.05	GATA transcription factor 26 (AHRD V3.3 *** A0A2G3DC77_CAPCH)
Solyc11g069510.3.1	4.47	2.16	1.45e-05	0.000182	GATA transcription factor 8 (AHRD V3.3 *** A0A2G3BBK7_CAPCH)
Solyc02g062950.3.1	-7.07	-2.82	2.59e-14	1.34e-12	G-box binding
Solyc09g011860.4.1	-2.43	-1.28	0.000646	0.00504	GDP-fucose protein O-fucosyltransferase protein (AHRD V3.3 *** A0A2R6R8C5_ACTCH)
Solyc06g073320.3.1	-2.77	-1.47	1.33e-05	0.000169	GDP-L-galactose phosphorylase 1 (AHRD V3.3 *** A0A1U8HAC0_CAPAN)
Solyc11g065030.3.1	-3.34	-1.74	0.0075	0.04	GDP-mannose transporter (AHRD V3.3 *** A0A1B0VP09_ARATH)
Solyc01g008690.3.1	-1529.98	-10.58	2.45e-05	0.000291	GDP-mannose transporter (AHRD V3.3 *** A0A1B0VP09_ARATH)
Solyc11g065020.3.1	-3.34	-1.74	0.000116	0.00114	GDP-mannose transporter GONST1 (AHRD V3.3 *-* A0A2G2YFN8_CAPAN)
Solyc01g097340.3.1	-7.26	-2.86	5.09e-10	1.57e-08	GDP-mannose-3', 5'-epimerase (AHRD V3.3 *** A5JPK5_VITVI)
Solyc12g096620.1.1	-43956.4	-15.42	1.22e-10	4.06e-09	GDSL esterase
Solyc08g006487.1.1	-2.57	-1.36	0.01	0.05	GDSL esterase/lipase (AHRD V3.3 *** A0A199UFA2_ANACO)
Solyc03g115960.3.1	5.64	2.49	5.17e-06	7.38e-05	GDSL esterase/lipase (AHRD V3.3 *** A0A1U8G8B0_CAPAN)
Solyc03g006250.2.1	-5.65	-2.5	2.87e-07	5.51e-06	GDSL esterase/lipase (AHRD V3.3 *** A0A1U8GGV5_CAPAN)
Solyc11g011110.3.1	7.64	2.93	3.12e-11	1.12e-09	GDSL esterase/lipase (AHRD V3.3 *** A0A1U8GTX9_CAPAN)
Solyc11g066700.2.1	3.92	1.97	0.00185	0.01	GDSL esterase/lipase (AHRD V3.3 *** A0A2G2VQ31_CAPBA)
Solyc10g085170.3.1	-15.39	-3.94	9.77e-07	1.69e-05	GDSL esterase/lipase (AHRD V3.3 *** A0A2G2YM07_CAPAN)
Solyc02g071690.2.1	-622.03	-9.28	0.000601	0.00474	GDSL esterase/lipase (AHRD V3.3 *** A0A2G3A7C5_CAPAN)
Solyc01g079160.4.1	-950.23	-9.89	5.39e-13	2.4e-11	GDSL esterase/lipase (AHRD V3.3 *** A0A2G3AJV6_CAPAN)
Solyc02g090210.3.1	25.19	4.65	3.66e-35	1.17e-32	GDSL esterase/lipase (AHRD V3.3 *** A0A2G3D8U2_CAPCH)
Solyc05g013680.3.1	-4.14	-2.05	0.00454	0.03	Gdsl esterase/lipase (AHRD V3.3 *** A0A2P4H5E8_QUESU)
Solyc12g089350.3.1	50.79	5.67	1.13e-20	1.1e-18	GDSL esterase/lipase (AHRD V3.3 *** A0A2R6PZH9_ACTCH)
Solyc11g051060.2.1	-9.72	-3.28	0.000746	0.00571	GDSL esterase/lipase (AHRD V3.3 *** A0A2R6QF80_ACTCH)
Solyc04g024840.3.1	-5.33	-2.42	0.01	0.05	GDSL esterase/lipase (AHRD V3.3 *** A0A2R6QF80_ACTCH)
Solyc11g007180.3.1	13.29	3.73	6.29e-06	8.76e-05	GDSL esterase/lipase (AHRD V3.3 *** A0A314ZTH8_PRUYE)
Solyc06g064980.3.1	2.5	1.32	0.02	0.09	GDSL esterase/lipase 5-like (AHRD V3.3 *** A0A1U8FAQ0_CAPAN)
Solyc06g064970.4.1	-4.7	-2.23	0.000998	0.00729	GDSL esterase/lipase 5-like (AHRD V3.3 *** A0A1U8FAQ0_CAPAN)
Solyc06g064990.2.1	-8.36	-3.06	0.00493	0.03	GDSL esterase/lipase 5-like (AHRD V3.3 *** A0A1U8FAQ0_CAPAN)
Solyc02g083160.3.1	-718.81	-9.49	0.000385	0.00323	GDSL esterase/lipase At5g33370-like (AHRD V3.3 *** A0A2G3A9S5_CAPAN)
Solyc01g111960.3.1	-197.45	-7.63	3.86e-17	2.74e-15	GDSL esterase/lipase At5g55050-like (AHRD V3.3 *** A0A1U7VAQ9_NICSY)
Solyc10g076740.3.1	-7.06	-2.82	7.51e-07	1.33e-05	GDSL esterase/lipase CPRD49 (AHRD V3.3 *-* A0A1U8E6E5_CAPAN)
Solyc11g008890.2.1	-2.28	-1.19	0.00228	0.01	GDT1-like protein 3 (AHRD V3.3 *** A0A2G3B0H6_CAPCH)
Solyc04g008970.3.1	20.48	4.36	9.95e-07	1.72e-05	GEM-like protein 6 (AHRD V3.3 *** A0A2G3CEM1_CAPCH)
Solyc03g113700.3.1	2.54	1.34	0.000212	0.00194	General negative regulator of transcription subunit 4 (AHRD V3.3 *** A0A1J3F722_NOCCA)
Solyc03g115980.1.1	3.27	1.71	0.000273	0.0024	Geranylgeranyl diphosphate reductase, chloroplastic (AHRD V3.3 *** A0A2G2WR46_CAPBA)
Solyc01g088310.3.1	-2.71	-1.44	0.000858	0.00643	Geranylgeranyl diphosphate reductase, chloroplastic (AHRD V3.3 *** A0A2G3DH35_CAPCH)
Solyc09g008920.3.1	-2.28	-1.19	0.00201	0.01	Geranylgeranyl pyrophosphate synthase (AHRD V3.3 *** Q8LAW5_ARATH)
Solyc11g011240.1.1	-15.69	-3.97	1.02e-08	2.56e-07	geranylgeranyl pyrophosphate synthase 1
Solyc02g085700.1.1	-2.78	-1.48	0.00109	0.00782	geranylgeranyl pyrophosphate synthetase
Solyc01g102380.5.1.1	-151.33	-7.24	2.17e-35	7.03e-33	germin
Solyc11g068580.1.1	-555.25	-9.12	0.000961	0.00706	Germin (AHRD V3.3 *** A0A200QHN6_9MAGN)
Solyc11g068590.1.1	-367.48	-8.52	0.0032	0.02	Germin (AHRD V3.3 *** A0A200QHW9_9MAGN)
Solyc03g113580.1.1	-38.47	-5.27	1.66e-12	7.04e-11	Germin (AHRD V3.3 *** A0A200QNF0_9MAGN)
Solyc03g113570.1.1	-1691.16	-10.72	1.74e-05	0.000214	Germin (AHRD V3.3 *** A0A200QNF0_9MAGN)
Solyc11g068570.1.1	-1765.78	-10.79	1.74e-05	0.000214	Germin (AHRD V3.3 *** A0A2U1N8J1_ARTAN)
Solyc11g068600.1.1	-995.12	-9.96	0.000138	0.00133	Germin (AHRD V3.3 *** A0A2U1N8J1_ARTAN)
Solyc01g102390.4.1	-2.98	-1.57	3.59e-05	0.000405	Germin-like protein (AHRD V3.3 *** O65358_SOLTU)
Solyc01g102400.3.1	-2.75	-1.46	8.25e-06	0.000111	Germin-like protein (AHRD V3.3 *** O65358_SOLTU)
Solyc10g078840.1.1	-1185.14	-10.21	5.92e-05	0.000628	Germin-like protein 1 (AHRD V3.3 *** A0A2U1LX74_ARTAN)
Solyc05g006500.4.1	5.74	2.52	0.01	0.06	Germin-like protein 3-1 (AHRD V3.3 *** A0A2G3B8B8_CAPCH)
Solyc01g102890.4.1	-25.08	-4.65	1.97e-21	2.05e-19	Germin-like protein subfamily 1 member (AHRD V3.3 *** A0A2K3JPE5_TRIPR)
Solyc01g102910.4.1	-39.59	-5.31	1.38e-30	3.13e-28	Germin-like protein subfamily 1 member (AHRD V3.3 *** A0A2K3JPE5_TRIPR)
Solyc09g090020.4.1	11.42	3.51	7.18e-14	3.55e-12	Germin-like protein subfamily 1 member 20 (AHRD V3.3 *** A0A2G2W1A8_CAPBA)
Solyc01g102895.1.1	-25.34	-4.66	7.56e-25	1.05e-22	Germin-like protein subfamily 1 member 20 (AHRD V3.3 *** A0A2G2XXE7_CAPAN)
Solyc09g089990.3.1	-10.04	-3.33	0.000775	0.0059	Germin-like protein subfamily 1 member 20 (AHRD V3.3 *** A0A2G3CSE3_CAPCH)
Solyc09g090005.1.1	-2980.14	-11.54	2.41e-06	3.76e-05	Germin-like protein subfamily 1 member 20 (AHRD V3.3 *** A0A2G3CSH1_CAPCH)
Solyc02g070430.3.1	-833.9	-9.7	0.000234	0.00211	Gibberellin 2-oxidase 1 (AHRD V3.3 *** A7LCJ5_SOLTU)
Solyc01g079200.4.1	-3.06	-1.62	0.00176	0.01	gibberellin 2-oxidase 3
Solyc06g007910.4.1	-5.27	-2.4	5.83e-05	0.00062	Gibberellin regulated protein (AHRD V3.3 *** A0A2U1PE48_ARTAN)
Solyc12g042500.2.1	7.32	2.87	0.00335	0.02	Gibberellin-regulated family protein (AHRD V3.3 *** A0A2U1P8W2_ARTAN)
Solyc08g005620.3.1	-277.57	-8.12	0.00559	0.03	Gibberellin-regulated protein (AHRD V3.3 *** K0E174_POPTO)
Solyc03g113910.3.1	11.42	3.51	0.00585	0.03	Gibberellin-regulated protein 14 (AHRD V3.3 *** A0A2G3AWC5_CAPCH)
Solyc02g083880.3.1	-2.68	-1.42	0.00409	0.02	Gibberellin-regulated protein 3 (AHRD V3.3 *** A0A1U8FMR2_CAPAN)
Solyc02g083870.3.1	-57.75	-5.85	3.97e-13	1.79e-11	Gibberellin-regulated protein 3 (AHRD V3.3 *** A0A2G2XG94_CAPBA)
Solyc03g116060.4.1	-22.39	-4.48	5.92e-20	5.4e-18	Gibberellin-regulated protein 6 (AHRD V3.3 *** A0A2G3CZG9_CAPCH)
Solyc04g080260.4.1	4.39	2.13	2.17e-09	6.03e-08	Glucan endo-1, 3-beta-glucosidase (AHRD V3.3 *** J9Z4Z2_ELAGV)
Solyc01g109570.4.1	-3.03	-1.6	9.57e-05	0.000956	Glucan endo-1, 3-beta-glucosidase (AHRD V3.3 *** J9Z4Z2_ELAGV)
Solyc12g040860.2.1	8.41	3.07	0.000144	0.00138	glucan endo-1, 3-beta-glucosidase 12-like (AHRD V3.3 *** A0A2I4GWJ6_9ROSI)
Solyc08g074390.3.1	-2.22	-1.15	0.00464	0.03	Glucan endo-1, 3-beta-glucosidase 5 (AHRD V3.3 *** A0A1U8GSD0_CAPAN)
Solyc11g066820.2.1	-3.33	-1.74	6.53e-05	0.000683	Glucomannan 4-beta-mannosyltransferase 2 (AHRD V3.3 *** A0A1U8HBW8_CAPAN)
Solyc10g083670.3.1	-2.38	-1.25	0.02	0.08	Glucomannan 4-beta-mannosyltransferase 2 (AHRD V3.3 *** A0A2G3BGF1_CAPCH)
Solyc10g011760.3.1	19.81	4.31	7.68e-09	1.97e-07	Glucose-6-phosphate 1-epimerase (AHRD V3.3 *** A0A1U8EEQ4_CAPAN)
Solyc02g067860.4.1	2.21	1.15	0.000658	0.00511	Glucose-6-phosphate 1-epimerase (AHRD V3.3 *** A0A1U8FRS7_CAPAN)
Solyc08g081930.3.1	-3.28	-1.71	0.00669	0.03	Glucose-6-phosphate 1-epimerase (AHRD V3.3 *** A0A2G3DB64_CAPCH)
Solyc05g015497.1.1	-6.32	-2.66	0.02	0.08	Glucuronoxylan 4-O-methyltransferase 1 (AHRD V3.3 *** A0A2G2VDV8_CAPBA)
Solyc01g107800.4.1	-2.01	-1.01	0.05	0.15	glucuronoxylan 4-O-methyltransferase 1-like (AHRD V3.3 *** A0A2I4H011_9ROSI)
Solyc02g093090.1.1	-6.9	-2.79	8.63e-09	2.19e-07	Glucuronoxylan 4-o-methyltransferase 1-like protein (AHRD V3.3 *** A0A2K3MTC9_TRIPR)
Solyc02g064945.1.1	-6.27	-2.65	0.03	0.11	Glucuronoxylan 4-o-methyltransferase 1-like protein (AHRD V3.3 *** A0A2K3MTC9_TRIPR)
Solyc03g098240.3.1	14.38	3.85	3.83e-20	3.58e-18	glutamate decarboxylase
Solyc11g011920.2.1	-2.28	-1.19	0.000397	0.00332	Glutamate decarboxylase (AHRD V3.3 *** B1Q3F1_SOLLC)
Solyc05g054050.4.1	-3780.52	-11.88	1.12e-06	1.91e-05	Glutamate decarboxylase (AHRD V3.3 *** B1Q3F1_SOLLC)
Solyc01g005000.3.1	-5.72	-2.52	1.07e-06	1.83e-05	Glutamate decarboxylase (AHRD V3.3 *** B1Q3F2_SOLLC)
Solyc10g078550.4.1	-3.24	-1.69	1.93e-07	3.82e-06	glutamate dehydrogenase
Solyc02g088350.4.1	6.39	2.68	9.41e-08	1.98e-06	glutamate NMDA receptor subunit epsilon-1, putative (DUF3598) (AHRD V3.3 *** AT3G29185.1)
Solyc04g082610.3.1	-2.86	-1.52	0.02	0.08	glutamate receptor like 3.3
Solyc04g078860.4.1	-12.4	-3.63	5.11e-15	2.87e-13	glutamate receptor-like 1.1
Solyc06g063210.3.1	-2.88	-1.53	0.00174	0.01	glutamate receptor-like 2.5
Solyc08g006500.4.1	-6.02	-2.59	1e-05	0.000132	glutamate receptor-like 2.6
Solyc07g052400.3.1	-3.95	-1.98	0.00276	0.02	glutamate receptor-like 3.2
Solyc12g007290.1.1	94.75	6.57	0.00011	0.00108	glutamic acid-rich protein-like (AHRD V3.3 *** XP_010314056.1)
Solyc01g106060.3.1	4.52	2.18	2.41e-07	4.69e-06	Glutamine amidotransferase (AHRD V3.3 *** A0A200PUF5_9MAGN)
Solyc04g014510.3.1	-35.82	-5.16	5.73e-33	1.46e-30	glutamine synthase
Solyc11g011380.2.1	-2.98	-1.57	8.96e-06	0.000119	glutamine synthetase
Solyc03g007920.4.1	-2.79	-1.48	0.00208	0.01	Glutaminyl-peptide cyclotransferase (AHRD V3.3 *** A0A1U8FZB4_CAPAN)
Solyc01g106390.3.1	-2.96	-1.57	1.92e-05	0.000233	Glutamyl-tRNA reductase (AHRD V3.3 *** A0A2G2Y3E1_CAPAN)
Solyc11g069940.1.1	-26.53	-4.73	2.13e-15	1.23e-13	Glutaredoxin (AHRD V3.3 *** A0A118JSL8_CYNCS)
Solyc10g008150.1.1	-2.14	-1.1	0.03	0.12	Glutaredoxin (AHRD V3.3 *** A0A1R3G7J8_COCAP)
Solyc10g079560.1.1	2.27	1.19	0.04	0.14	Glutaredoxin (AHRD V3.3 *** A0A200PSH1_9MAGN)
Solyc02g087850.1.1	-2.01	-1.01	0.0095	0.05	Glutaredoxin (AHRD V3.3 *** A0A200QSA1_9MAGN)
Solyc08g082590.3.1	2.57	1.36	0.02	0.08	Glutaredoxin (AHRD V3.3 *** A0A2U1KGP9_ARTAN)
Solyc11g005270.1.1	8.69	3.12	0.03	0.1	Glutaredoxin (AHRD V3.3 *** A0A2U1PQX2_ARTAN)
Solyc04g072380.3.1	2.1	1.07	0.04	0.14	Glutaredoxin domain-containing protein/DEP domain-containing protein/DUF547 domain-containing protein (AHRD V3.3 *** A0A1Q3AUF5_CEPFO)
Solyc03g078380.1.1	-4.11	-2.04	7.1e-06	9.72e-05	Glutaredoxin family protein (AHRD V3.3 *** E5GCJ8_CUCME)
Solyc02g077580.1.1	-307.65	-8.27	0.00454	0.03	Glutaredoxin-C9 (AHRD V3.3 *** A0A2G2XEH8_CAPBA)
Solyc01g008130.4.1	-2.31	-1.21	0.00936	0.05	Glutaredoxin-related protein (AHRD V3.3 *** A0A2U1PBW7_ARTAN)
Solyc12g056240.2.1	-4.63	-2.21	2.4e-08	5.71e-07	Glutathione peroxidase (AHRD V3.3 *** A0A1U8EV38_CAPAN)
Solyc01g081270.2.1	-8.01	-3	9.27e-11	3.15e-09	Glutathione S-transferase (AHRD V3.3 *** A0A200PVK3_9MAGN)
Solyc09g063150.3.1	-2.04	-1.03	0.05	0.15	Glutathione S-transferase (AHRD V3.3 *** A0A200PVK3_9MAGN)
Solyc12g097080.2.1	-8.62	-3.11	4.53e-05	0.000498	Glutathione S-transferase (AHRD V3.3 *** A0A200PVK3_9MAGN)
Solyc03g116120.3.1	-10.03	-3.33	0.00907	0.04	Glutathione S-transferase (AHRD V3.3 *** A0A200QF27_9MAGN)
Solyc10g007620.3.1	-1187.75	-10.21	6.23e-05	0.000654	Glutathione S-transferase (AHRD V3.3 *** A0A200QNI1_9MAGN)
Solyc12g056250.2.1	-4.41	-2.14	8.93e-10	2.62e-08	Glutathione S-transferase (AHRD V3.3 *** A0A200QUC6_9MAGN)
Solyc02g081240.1.1	-3674.48	-11.84	1.41e-06	2.34e-05	Glutathione S-transferase (AHRD V3.3 *** A0A200QUY3_9MAGN)
Solyc05g006750.3.1	-73.05	-6.19	9.02e-18	6.79e-16	Glutathione S-transferase (AHRD V3.3 *** A0A200QY01_9MAGN)
Solyc05g006740.4.1	-1617.95	-10.66	1.05e-15	6.27e-14	Glutathione S-transferase (AHRD V3.3 *** A0A200QY01_9MAGN)
Solyc12g094430.1.1	-4.55	-2.19	0.00216	0.01	Glutathione S-transferase (AHRD V3.3 *** A0A200QZS2_9MAGN)
Solyc06g009020.2.1	3.09	1.63	2.58e-06	4e-05	Glutathione S-transferase (AHRD V3.3 *** A0A2G3C3Q3_CAPCH)
Solyc09g074850.4.1	-4.11	-2.04	0.000393	0.00329	Glutathione S-transferase (AHRD V3.3 *** A0A2G3CTS1_CAPCH)
Solyc09g011550.3.1	5.24	2.39	1.36e-05	0.000172	Glutathione S-transferase (AHRD V3.3 *** C0LF68_CAPAN)
Solyc09g011560.3.1	-12.75	-3.67	5.42e-10	1.66e-08	Glutathione S-transferase (AHRD V3.3 *** C0LF68_CAPAN)
Solyc09g011500.3.1	-40.82	-5.35	9.65e-16	5.78e-14	Glutathione S-transferase (AHRD V3.3 *** C0LF68_CAPAN)
Solyc09g011490.3.1	-4.97	-2.31	0.000118	0.00115	Glutathione S-transferase (AHRD V3.3 *** C0LF68_CAPAN)
Solyc10g084400.2.1	3.54	1.83	1.29e-06	2.16e-05	Glutathione S-transferase (AHRD V3.3 *** Q76KW1_PEA)
Solyc12g011300.2.1	4.04	2.02	0.00103	0.00749	Glutathione S-transferase (AHRD V3.3 *** Q9FQE8_SOYBN)
Solyc07g056440.3.1	-3.53	-1.82	1.59e-06	2.61e-05	Glutathione S-transferase (AHRD V3.3 *** Q9FQE8_SOYBN)
Solyc04g057890.3.1	-2.48	-1.31	0.02	0.07	Glutathione S-transferase family protein (AHRD V3.3 *** A0A2U1N1I4_ARTAN)
Solyc07g056480.3.1	-4.45	-2.15	1.71e-09	4.8e-08	glutathione S-transferase/peroxidase
Solyc12g011310.2.1	1150.84	10.17	0.000617	0.00485	Glutathione S-transferase-like protein (AHRD V3.3 *** A0A2K3N2T5_TRIPR)
Solyc07g056470.3.1	-2.3	-1.2	0.00574	0.03	Glutathione S-transferase-like protein (AHRD V3.3 *** A0A2K3N2T5_TRIPR)
Solyc09g011520.3.1	-5.51	-2.46	2.13e-07	4.19e-06	Glutathione S-transferase-like protein (AHRD V3.3 *** A8DUB0_SOLLC)
Solyc09g011510.2.1	-2.72	-1.45	0.02	0.07	Glutathione S-transferase-like protein (AHRD V3.3 *** A8DUB0_SOLLC)
Solyc09g011630.3.1	-4.48	-2.16	3.31e-10	1.04e-08	Glutation-S-transferase
Solyc03g111010.4.1	3.27	1.71	1.88e-06	3.02e-05	Glyceraldehyde-3-phosphate dehydrogenase (AHRD V3.3 *** A0A0F7JIC2_NICBE)
Solyc06g071920.4.1	3.85	1.94	5.13e-09	1.34e-07	Glyceraldehyde-3-phosphate dehydrogenase (AHRD V3.3 *** A0A0F7JJ49_NICBE)
Solyc04g082630.3.1	779.14	9.61	0.00143	0.00993	Glyceraldehyde-3-phosphate dehydrogenase (AHRD V3.3 *** A0A2G2X1C8_CAPBA)
Solyc03g117490.4.1	-6.81	-2.77	1.06e-10	3.57e-09	Glycerol kinase (AHRD V3.3 *** A0A1U8FUZ6_CAPAN)
Solyc02g087500.3.1	-34.48	-5.11	0.00019	0.00176	Glycerol-3-phosphate acyltransferase (AHRD V3.3 *** A0A0M4FCN7_9SOLA)
Solyc07g056320.4.1	7.44	2.9	9.91e-07	1.71e-05	Glycerol-3-phosphate acyltransferase 1 (AHRD V3.3 *** A0A1U8HC36_CAPAN)
Solyc04g011600.4.1	10.05	3.33	9.66e-09	2.44e-07	Glycerol-3-phosphate acyltransferase 5 (AHRD V3.3 *** A0A1U8H0F1_CAPAN)
Solyc01g094700.4.1	11	3.46	1.57e-22	1.85e-20	Glycerol-3-phosphate acyltransferase, expressed (AHRD V3.3 *** D8L9N9_WHEAT)
Solyc09g014350.3.1	11.17	3.48	2.59e-13	1.2e-11	Glycerol-3-phosphate acyltransferase, expressed (AHRD V3.3 *** D8L9N9_WHEAT)
Solyc04g016330.3.1	14.44	3.85	1.92e-16	1.26e-14	Glycerol-3-phosphate dehydrogenase [NAD(+)] (AHRD V3.3 *** A0A2G3CDF8_CAPCH)
Solyc03g093140.3.1	-14.95	-3.9	1.15e-23	1.46e-21	Glycerol-3-phosphate transporter 1-like protein (AHRD V3.3 *** A0A2K3PR18_TRIPR)
Solyc06g060910.2.1	10.02	3.32	2.6e-10	8.25e-09	Glycerol-3-phosphate transporter 4-like protein (AHRD V3.3 *** A0A2K3PKE8_TRIPR)
Solyc12g010440.3.1	-2.23	-1.16	0.02	0.09	Glycerol-3-phosphate transporter 5-like protein (AHRD V3.3 *** A0A2K3L617_TRIPR)
Solyc02g094400.4.1	-12.46	-3.64	1.75e-21	1.84e-19	Glycerophosphodiester phosphodiesterase GDPD2 (AHRD V3.3 *** A0A2G3DA15_CAPCH)
Solyc11g045040.2.1	2.83	1.5	0.00779	0.04	Glycerophosphodiester phosphodiesterase GDPD4 (AHRD V3.3 *** A0A2G3ADB8_CAPAN)
[truncated: 3,256 more rows]
