# Supplementary material for: Water Stress Differentially Modulates the Expression of Tomato Cell Wall Metabolism-Related Genes in Meloidogyne incognita Feeding Sites
Source: Front Plant Sci. 2022 Apr 15;13:817185. doi: 10.3389/fpls.2022.817185 (PMC9051518; doi:10.3389/fpls.2022.817185)
Supplement: Supplementary file 1 [file Data_Sheet_1.zip › Table S6.xlsx]

## Sheet: Foglio1
Supplementary table 6 : Different expressed genes between drought stressed-inoculated roots (RKN_WS) and un-stressed un-inoculated roots (C) at 14 dpi filtered for at least a two-fold change ≥ 2 or ≤ -2 with a p-Value ≤ 0.05 and TPM values ≥5.
Name	Fold change	Log fold change	P-value	FDR p-value	Description
Solyc07g017780.4_1	-2.48	-1.31	3.2e-08	3.77e-07	(DB226) meloidogyne-induced giant cell protein
Solyc01g098190.3_1	6.91	2.79	6.74e-13	1.33e-11	(Sodium/potassium)/proton exchanger 4
Solyc09g082630.3_1	2.21	1.14	0.0078	0.03	1, 2-dihydroxy-3-keto-5-methylthiopentene dioxygenase (AHRD V3.3 *** A0A2G2ZV75_CAPAN)
Solyc05g005180.3_1	3.36	1.75	0.01	0.04	1, 4-dihydroxy-2-naphthoyl-CoA synthase (AHRD V3.3 *** A0A2G2XZJ4_CAPAN)
Solyc10g078780.2_1	56.62	5.82	1.24e-09	1.77e-08	11 kDa late embryogenesis abundant protein (AHRD V3.3 *-* A0A2G2YPD1_CAPAN)
Solyc10g078770.2_1	2163.29	11.08	2.02e-145	7.47e-142	11 kDa late embryogenesis abundant protein (AHRD V3.3 *-* A0A2G3BHR7_CAPCH)
Solyc01g104100.3_1	53.04	5.73	2.04e-14	4.56e-13	11-S seed storage protein (AHRD V3.3 *** A0A2U1KM33_ARTAN)
Solyc01g094110.3_1	587.77	9.2	0.00365	0.01	11-S seed storage protein (AHRD V3.3 *** A0A2U1KM33_ARTAN)
Solyc11g032130.3_1	3.07	1.62	0.000492	0.00244	12-oxophytodienoate reductase (AHRD V3.3 *** A0A2K3MVZ0_TRIPR)
Solyc01g103390.3_1	-182	-7.51	5.03e-72	1.67e-69	12-oxophytodienoate reductase 2
Solyc07g007870.3_1	-3.6	-1.85	1.75e-15	4.31e-14	12-oxophytodienoate reductase 3
Solyc08g078720.3_1	2.13	1.09	0.00776	0.03	14.7 kDa heat shock protein (AHRD V3.3 *-* A0A1J3HSD8_NOCCA)
Solyc11g010200.3_1	-5.12	-2.36	2.48e-21	9.57e-20	14-3-3 family protein AF079104
Solyc12g057110.2_1	-3.6	-1.85	1.46e-05	0.000107	14-3-3 protein (AHRD V3.3 *** P93786_SOLTU)
Solyc06g053430.4_1	-3.74	-1.9	7.52e-05	0.000474	15 kDa selenoprotein-like (AHRD V3.3 *** A0A2I4H843_9ROSI)
Solyc04g014480.3_1	19.4	4.28	5.81e-16	1.49e-14	15.7 kDa heat shock protein, peroxisomal (AHRD V3.3 *** A0A1U8GLK8_CAPAN)
Solyc03g123540.3_1	213.2	7.74	1.25e-28	6.99e-27	17.4 kDa class III heat shock protein (AHRD V3.3 *** A0A2G3D1F4_CAPCH)
Solyc04g072250.4_1	8901.03	13.12	9.01e-06	6.93e-05	17.5 kDa class I heat shock protein (AHRD V3.3 *-* A0A2G3CNC4_CAPCH)
Solyc08g062437.1_1	24844.7	14.6	7.85e-07	7.43e-06	17.9 kDa class II heat shock protein (AHRD V3.3 *** A0A2G3CY92_CAPCH)
Solyc02g080410.3_1	-7.86	-2.98	8.5e-14	1.8e-12	18.8 kDa class V heat shock protein (AHRD V3.3 *** A0A2G2VBF1_CAPBA)
Solyc03g114750.3_1	-9	-3.17	1.71e-07	1.8e-06	18S pre-ribosomal assembly protein gar2-like protein (AHRD V3.3 --* NP_178475.2)
Solyc05g011830.4_1	-2.29	-1.2	0.00071	0.00337	18S pre-ribosomal assembly protein gar2-like protein (AHRD V3.3 *-* AT2G03810.7)
Solyc07g032170.3_1	2.38	1.25	0.000432	0.00218	1-acylglycerol-3-phosphate O-acyltransferase (AHRD V3.3 *-* A0A2G2YMS0_CAPAN)
Solyc07g049530.3_1	-3.62	-1.85	1.62e-10	2.6e-09	1-aminocyclopropane-1-carboxylate oxidase 1
Solyc12g005940.2_1	-5.28	-2.4	1.01e-13	2.12e-12	1-aminocyclopropane-1-carboxylate oxidase 2 (AHRD V3.3 *** Q7Y257_BETPN)
Solyc07g049550.3_1	-30.26	-4.92	3.88e-34	2.83e-32	1-aminocyclopropane-1-carboxylate oxidase 2 (AHRD V3.3 *** Q7Y257_BETPN)
Solyc02g081190.4_1	-12.89	-3.69	6.68e-58	1.24e-55	1-aminocyclopropane-1-carboxylate oxidase 4
Solyc07g026650.3_1	2.55	1.35	0.00709	0.02	1-aminocyclopropane-1-carboxylate oxidase 5
Solyc02g036350.3_1	-35.06	-5.13	3.7e-09	4.95e-08	1-aminocyclopropane-1-carboxylate oxidase EF501822
Solyc02g063543.1_1	-11.98	-3.58	0.000691	0.00329	1-aminocyclopropane-1-carboxylate synthase (AHRD V3.3 *** A0A2G2XH75_CAPBA)
Solyc08g081550.4_1	-5.17	-2.37	6.16e-14	1.32e-12	1-aminocyclopropane-1-carboxylate synthase (AHRD V3.3 *** B2NIX1_CAPCH)
Solyc08g081535.1_1	-2.27	-1.18	0.000335	0.00175	1-aminocyclopropane-1-carboxylate synthase (AHRD V3.3 *** B2NIX1_CAPCH)
Solyc03g007070.3_1	2.13	1.09	0.02	0.05	1-aminocyclopropane-1-carboxylate synthase (AHRD V3.3 *** Q6U5H3_ROSHC)
Solyc12g056180.3_1	-1112.97	-10.12	0.00072	0.00341	1-aminocyclopropane-1-carboxylate synthase (AHRD V3.3 *** Q9SC82_TOBAC)
Solyc02g091990.3_1	-3.82	-1.93	6.5e-12	1.18e-10	1-aminocyclopropane-1-carboxylate synthase 3
Solyc02g063540.3_1	-23.9	-4.58	3.26e-05	0.000223	1-aminocyclopropane-1-carboxylate synthase 7
Solyc01g095080.3_1	-4.64	-2.22	0.00147	0.00635	1-aminocyclopropane-1-carboxylic acid synthase-2
Solyc01g067890.4_1	2.85	1.51	1.59e-07	1.68e-06	1-D-deoxyxylulose 5-phosphate synthase
Solyc03g114340.3_1	-2.59	-1.37	1.16e-07	1.26e-06	1-deoxy-D-xylulose-5-phosphate reductoisomerase
Solyc11g010850.2_1	-2.84	-1.51	0.00151	0.00647	1-deoxy-d-xylulose-5-phosphate synthase 1 (AHRD V3.3 *** A0A2U1PQH9_ARTAN)
Solyc01g111250.3_1	-44.68	-5.48	8.08e-65	2.01e-62	1-phosphatidylinositol phosphodiesterase (AHRD V3.3 *** A0A1J3JKG9_NOCCA)
Solyc01g111260.2_1	-3.25	-1.7	0.000113	0.000676	1-phosphatidylinositol phosphodiesterase (AHRD V3.3 *** A0A1J3JKG9_NOCCA)
Solyc10g055240.2_1	-3.94	-1.98	0.02	0.06	1-phosphatidylinositol phosphodiesterase (AHRD V3.3 *** E5GC05_CUCME)
Solyc07g017510.3_1	4.22	2.08	2.59e-19	8.57e-18	1-phosphatidylinositol-3-phosphate 5-kinase FAB1B (AHRD V3.3 *** A0A2G2WC08_CAPBA)
Solyc03g123570.3_1	-4.5	-2.17	9.85e-15	2.26e-13	1-phosphatidylinositol-3-phosphate 5-kinase FAB1B (AHRD V3.3 *** A0A2G2WPE3_CAPBA)
Solyc06g065540.3_1	-2.08	-1.05	0.000317	0.00167	1-phosphatidylinositol-3-phosphate 5-kinase fab1d-like protein (AHRD V3.3 *** A0A2K3NPE5_TRIPR)
Solyc11g013830.2_1	-2.08	-1.06	0.00969	0.03	1-phosphatidylinositol-3-phosphate 5-kinase fab1d-like protein (AHRD V3.3 *** A0A2K3NPE5_TRIPR)
Solyc04g007650.4_1	-2.18	-1.13	0.0082	0.03	1-phosphatidylinositol-3-phosphate 5-kinase-like protein (AHRD V3.3 *** A0A2K3P1Y5_TRIPR)
Solyc06g066300.1_1	2.97	1.57	1.86e-06	1.64e-05	2-(3-amino-3-carboxypropyl)histidine synthase subunit 1 (AHRD V3.3 *** A0A2G3C7T2_CAPCH)
Solyc04g072800.4_1	-5.03	-2.33	6.71e-21	2.52e-19	2, 3-bisphosphoglycerate-dependent phosphoglycerate mutase (AHRD V3.3 *** A0A2G3CNK4_CAPCH)
Solyc01g102960.3_1	8374.3	13.03	1.09e-05	8.27e-05	22.0 kDa class IV heat shock protein (AHRD V3.3 *** A0A2G3ATG3_CAPCH)
Solyc03g113930.3_1	1561.77	10.61	0.000453	0.00227	22.0 kDa class IV heat shock protein (AHRD V3.3 *** A0A2G3ATG3_CAPCH)
Solyc03g121260.3_1	2.48	1.31	0.03	0.08	23S rRNA (Uracil-5-)-methyltransferase rumA (AHRD V3.3 *** A0A2K3PEV5_TRIPR)
Solyc03g123730.4_1	-2.23	-1.15	4.47e-07	4.37e-06	26S protease regulatory subunit 7 (AHRD V3.3 *** A0A1U8FAJ3_CAPAN)
Solyc12g010960.2_1	4.88	2.29	0.00214	0.00881	2-alkenal reductase (NADP(+)-dependent) (AHRD V3.3 *** A0A2G2WX40_CAPBA)
Solyc11g030720.2_1	-2.98	-1.57	0.000221	0.00123	2-alkenal reductase (NADP(+)-dependent) (AHRD V3.3 *** A0A2G2ZP98_CAPAN)
Solyc09g091700.4_1	-36.83	-5.2	7.53e-12	1.36e-10	2-alkenal reductase (NADP(+)-dependent)-like (AHRD V3.3 *** A0A2I4HQE7_9ROSI)
Solyc01g008450.1_1	-25.17	-4.65	2.33e-07	2.41e-06	2Fe-2S ferredoxin (AHRD V3.3 *-* A0A2G3AI40_CAPAN)
Solyc01g008460.3_1	2.8	1.49	0.000144	0.000835	2Fe-2S ferredoxin (AHRD V3.3 *** A0A2G3B9S5_CAPCH)
Solyc11g065640.2_1	2.37	1.25	0.01	0.04	2Fe-2S ferredoxin (AHRD V3.3 *** A0A2G3B9S5_CAPCH)
Solyc01g081510.4_1	3.6	1.85	0.00784	0.03	2-hydroxy-3-oxopropionate reductase (AHRD V3.3 *** A0A2Z5T525_9BACI)
Solyc09g075670.1_1	-3.36	-1.75	7.71e-14	1.65e-12	2-hydroxyisoflavanone dehydratase (AHRD V3.3 *** A0A1U8G399_CAPAN)
Solyc09g075690.1_1	-4.17	-2.06	0.03	0.08	2-hydroxyisoflavanone dehydratase (AHRD V3.3 *** A0A1U8G399_CAPAN)
Solyc08g014240.4_1	-4363.56	-12.09	2.49e-05	0.000174	2-isopropylmalate synthase (AHRD V3.3 *** B2D157_BRAOL)
Solyc01g105370.4_1	-2.12	-1.08	2.93e-06	2.49e-05	2-nitropropane dioxygenase-like protein (AHRD V3.3 *** Q9FMG0_ARATH)
Solyc09g091570.2_1	2.9	1.53	1.84e-08	2.24e-07	2-octaprenyl-3-methyl-6-methoxy-1, 4-benzoquinol hydroxylase (AHRD V3.3 *** A0A0D5XRL2_9PSED)
Solyc04g081930.3_1	2.05	1.04	0.00408	0.02	2-oxoglutarate (2OG) and Fe(II)-dependent oxygenase superfamily protein (AHRD V3.3 *-* A0A2U1PY84_ARTAN)
Solyc06g067860.3_1	-15454.4	-13.92	1.02e-06	9.48e-06	2-oxoglutarate (2OG) and Fe(II)-dependent oxygenase superfamily protein (AHRD V3.3 *** A0A2U1LXB2_ARTAN)
Solyc06g067870.3_1	-6069.84	-12.57	1.14e-05	8.63e-05	2-oxoglutarate (2OG) and Fe(II)-dependent oxygenase superfamily protein (AHRD V3.3 *** A0A2U1LXB2_ARTAN)
Solyc02g062490.4_1	10.38	3.38	0.00796	0.03	2-oxoglutarate (2OG) and Fe(II)-dependent oxygenase superfamily protein (AHRD V3.3 *** A0A2U1LXD5_ARTAN)
Solyc06g066830.4_1	-36.12	-5.17	1.67e-45	1.93e-43	2-oxoglutarate (2OG) and Fe(II)-dependent oxygenase superfamily protein (AHRD V3.3 *** A0A2U1LXD5_ARTAN)
Solyc01g006580.4_1	-2142.98	-11.07	0.000143	0.000834	2-oxoglutarate (2OG) and Fe(II)-dependent oxygenase superfamily protein (AHRD V3.3 *** A0A2U1LXD5_ARTAN)
Solyc01g006585.1_1	-758.03	-9.57	0.0019	0.00792	2-oxoglutarate (2OG) and Fe(II)-dependent oxygenase superfamily protein (AHRD V3.3 *** A0A2U1LXD5_ARTAN)
Solyc09g089800.2_1	-2008.32	-10.97	0.000172	0.000981	2-oxoglutarate (2OG) and Fe(II)-dependent oxygenase superfamily protein (AHRD V3.3 *** A0A2U1M6C8_ARTAN)
Solyc01g108880.4_1	4.43	2.15	0.000588	0.00285	2-oxoglutarate (2OG) and Fe(II)-dependent oxygenase superfamily protein (AHRD V3.3 *** A0A2U1MKU7_ARTAN)
Solyc01g108860.3_1	-57.91	-5.86	1.16e-50	1.6e-48	2-oxoglutarate (2OG) and Fe(II)-dependent oxygenase superfamily protein (AHRD V3.3 *** A0A2U1MKU7_ARTAN)
Solyc06g069900.3_1	-29.4	-4.88	0.000486	0.00241	2-oxoglutarate (2OG) and Fe(II)-dependent oxygenase superfamily protein (AHRD V3.3 *** A0A2U1MKU7_ARTAN)
Solyc12g042980.2_1	-30606.5	-14.9	1.56e-07	1.65e-06	2-oxoglutarate (2OG) and Fe(II)-dependent oxygenase superfamily protein (AHRD V3.3 *** A0A2U1MSG8_ARTAN)
Solyc01g094590.4_1	15.68	3.97	0.000169	0.000964	2-oxoglutarate (2OG) and Fe(II)-dependent oxygenase superfamily protein (AHRD V3.3 *** A0A2U1MX46_ARTAN)
Solyc01g006680.4_1	5.99	2.58	1.61e-05	0.000117	2-oxoglutarate (2OG) and Fe(II)-dependent oxygenase superfamily protein (AHRD V3.3 *** A0A2U1NBL4_ARTAN)
Solyc09g066310.3_1	-9.59	-3.26	0.02	0.06	2-oxoglutarate (2OG) and Fe(II)-dependent oxygenase superfamily protein (AHRD V3.3 *** A0A2U1NR61_ARTAN)
Solyc11g010410.2_1	-645.06	-9.33	0.00275	0.01	2-oxoglutarate (2OG) and Fe(II)-dependent oxygenase superfamily protein (AHRD V3.3 *** A0A2U1NR61_ARTAN)
Solyc06g054490.3_1	-3.76	-1.91	6.72e-06	5.31e-05	2-oxoglutarate (2OG) and Fe(II)-dependent oxygenase superfamily protein (AHRD V3.3 *** A0A2U1Q140_ARTAN)
Solyc02g093080.3_1	2.28	1.19	0.000685	0.00327	2-oxoglutarate (2OG) and Fe(II)-dependent oxygenase superfamily protein (AHRD V3.3 *** A0A2U1Q3D7_ARTAN)
Solyc09g089580.4_1	4.2	2.07	5.82e-10	8.76e-09	2-oxoglutarate (2OG) and Fe(II)-dependent oxygenase superfamily protein (AHRD V3.3 *** A0A2U1QA13_ARTAN)
Solyc09g089680.4_1	-17.12	-4.1	2.05e-43	2.18e-41	2-oxoglutarate (2OG) and Fe(II)-dependent oxygenase superfamily protein (AHRD V3.3 *** A0A2U1QA13_ARTAN)
Solyc07g045040.3_1	-1377.27	-10.43	0.000429	0.00216	2-oxoglutarate (2OG) and Fe(II)-dependent oxygenase superfamily protein (AHRD V3.3 *** A0A2U1QB13_ARTAN)
Solyc03g080190.3_1	-10.18	-3.35	6.45e-28	3.44e-26	2-oxoglutarate (2OG) and Fe(II)-dependent oxygenase superfamily protein (AHRD V3.3 *** A0A2U1QGX7_ARTAN)
Solyc11g010400.3_1	-126.37	-6.98	1.3e-47	1.58e-45	2-oxoglutarate (2OG) and Fe(II)-dependent oxygenase superfamily protein (AHRD V3.3 *** A0A2U1QGX7_ARTAN)
Solyc06g083910.3_1	-30.08	-4.91	2.05e-26	1.02e-24	2-oxoglutarate (2OG) and Fe(II)-dependent oxygenase superfamily protein (AHRD V3.3 *** A0A2U1QGX7_ARTAN)
Solyc02g070080.4_1	-2545.79	-11.31	9.23e-05	0.000567	2-oxoglutarate (2OG) and Fe(II)-dependent oxygenase superfamily protein (AHRD V3.3 *** A0A2U1QGX7_ARTAN)
Solyc06g073080.4_1	-6.45	-2.69	0.04	0.1	2-oxoglutarate (2OG) and Fe(II)-dependent oxygenase superfamily protein (AHRD V3.3 *** A0A2U1QGX7_ARTAN)
Solyc11g045520.2_1	-6344.84	-12.63	1.01e-05	7.67e-05	2-oxoglutarate (2OG) and Fe(II)-dependent oxygenase superfamily protein (AHRD V3.3 *** A0A2U1QIJ9_ARTAN)
Solyc06g060070.3_1	-6.95	-2.8	1.53e-06	1.37e-05	2-oxoglutarate (2OG) and Fe(II)-dependent oxygenase superfamily protein (AHRD V3.3 *** A0A2U1QIX6_ARTAN)
Solyc11g013110.2_1	5.97	2.58	3.62e-20	1.28e-18	2-oxoglutarate (2OG) and Fe(II)-dependent oxygenase superfamily protein (AHRD V3.3 *** AT1G49390.1)
Solyc01g005100.4_1	2.64	1.4	0.0055	0.02	2-oxoglutarate (2OG) and Fe(II)-dependent oxygenase superfamily protein (AHRD V3.3 *** AT1G68080.1)
Solyc05g018130.3_1	-5.77	-2.53	2.55e-06	2.19e-05	2-oxoglutarate (2OG) and Fe(II)-dependent oxygenase superfamily protein (AHRD V3.3 *** B4FBV2_MAIZE)
Solyc02g071430.3_1	19.8	4.31	3.78e-64	9.32e-62	2-oxoglutarate (2OG) and Fe(II)-dependent oxygenase superfamily protein (AHRD V3.3 *** F4I629_ARATH)
Solyc02g071360.4_1	-5.15	-2.36	0.03	0.07	2-oxoglutarate (2OG) and Fe(II)-dependent oxygenase superfamily protein (AHRD V3.3 *** F4I629_ARATH)
Solyc01g105660.4_1	8.3	3.05	7.06e-13	1.39e-11	2-oxoglutarate (2OG) and Fe(II)-dependent oxygenase superfamily protein (AHRD V3.3 *** F4INZ9_ARATH)
Solyc11g072200.2_1	-3.15	-1.66	4.35e-05	0.000289	2-oxoglutarate (2OG) and Fe(II)-dependent oxygenase superfamily protein (AHRD V3.3 *** F4IV21_ARATH)
Solyc08g080040.4_1	5.66	2.5	0.00842	0.03	2-oxoglutarate (2OG) and Fe(II)-dependent oxygenase superfamily protein (AHRD V3.3 *** F4J670_ARATH)
Solyc03g096050.3_1	-21.74	-4.44	2.6e-23	1.13e-21	2-oxoglutarate (2OG) and Fe(II)-dependent oxygenase superfamily protein (AHRD V3.3 *** F4J670_ARATH)
Solyc10g076670.3_1	-23.52	-4.56	3.79e-05	0.000255	2-oxoglutarate (2OG) and Fe(II)-dependent oxygenase superfamily protein (AHRD V3.3 *** F4J670_ARATH)
Solyc09g089830.4_1	-10923.1	-13.42	2.46e-06	2.12e-05	2-oxoglutarate (2OG) and Fe(II)-dependent oxygenase superfamily protein (AHRD V3.3 *** O80850_ARATH)
Solyc09g089790.3_1	-13.71	-3.78	5.48e-07	5.29e-06	2-oxoglutarate (2OG) and Fe(II)-dependent oxygenase superfamily protein (AHRD V3.3 *** O80850_ARATH)
Solyc09g089780.3_1	-37.71	-5.24	4.12e-12	7.62e-11	2-oxoglutarate (2OG) and Fe(II)-dependent oxygenase superfamily protein (AHRD V3.3 *** O80851_ARATH)
Solyc08g075510.4_1	7.58	2.92	2.95e-08	3.49e-07	2-oxoglutarate (2OG) and Fe(II)-dependent oxygenase superfamily protein (AHRD V3.3 *** Q0WVR4_ARATH), Pfam:PF13621
Solyc10g086780.2_1	-3.83	-1.94	1.19e-08	1.49e-07	2-oxoglutarate (2OG) and Fe(II)-dependent oxygenase superfamily protein (AHRD V3.3 *** Q84K82_ARATH)
Solyc01g090610.3_1	-131.01	-7.03	6.5e-40	6.16e-38	2-oxoglutarate (2OG) and Fe(II)-dependent oxygenase superfamily protein (AHRD V3.3 *** Q9C938_ARATH)
Solyc01g090630.4_1	-9.66	-3.27	4.33e-12	7.99e-11	2-oxoglutarate (2OG) and Fe(II)-dependent oxygenase superfamily protein (AHRD V3.3 *** Q9C938_ARATH)
Solyc10g037950.2_1	-2.51	-1.33	0.000288	0.00154	2-oxoglutarate (2OG) and Fe(II)-dependent oxygenase superfamily protein (AHRD V3.3 *** Q9FI36_ARATH)
Solyc03g116260.3_1	-9.28	-3.21	7.15e-17	1.98e-15	2-oxoglutarate (2OG) and Fe(II)-dependent oxygenase superfamily protein (AHRD V3.3 *** Q9LJ66_ARATH)
Solyc05g008610.3_1	2.04	1.03	0.00733	0.02	2-oxoglutarate (2OG) and Fe(II)-dependent oxygenase superfamily protein (AHRD V3.3 *** Q9LV19_ARATH)
Solyc02g071490.4_1	-5.61	-2.49	1.14e-09	1.64e-08	2-oxoglutarate (2OG) and Fe(II)-dependent oxygenase superfamily protein (AHRD V3.3 *** Q9SB32_ARATH)
Solyc02g071470.4_1	-112.13	-6.81	1.55e-29	9.16e-28	2-oxoglutarate (2OG) and Fe(II)-dependent oxygenase superfamily protein (AHRD V3.3 *** Q9SB33_ARATH)
Solyc02g071410.3_1	-20.24	-4.34	7.73e-05	0.000485	2-oxoglutarate (2OG) and Fe(II)-dependent oxygenase superfamily protein (AHRD V3.3 *** Q9SB33_ARATH)
Solyc01g058250.2_1	542.78	9.08	6.01e-11	1.01e-09	2-oxoglutarate (2OG) and Fe(II)-dependent oxygenase superfamily protein (AHRD V3.3 *** Q9SYM7_ARATH)
Solyc09g074050.3_1	-3.09	-1.63	2.93e-09	3.98e-08	2-oxoglutarate (2OG) and Fe(II)-dependent oxygenase-like protein (AHRD V3.3 *-* G5DX62_SILLA)
Solyc06g084380.4_1	-3.72	-1.9	0.01	0.04	2-oxoglutarate (2OG) and Fe(II)-dependent oxygenase-like protein (AHRD V3.3 *** G5DX62_SILLA)
Solyc12g006380.2_1	-4.01	-2	4.49e-13	9e-12	2-oxoglutarate-dependent dioxygenase
Solyc07g043420.3_1	-2.32	-1.21	0.000442	0.00222	2-oxoglutarate-dependent dioxygenase 2
Solyc06g059850.2_1	9.31	3.22	0.00291	0.01	2-oxoisovalerate dehydrogenase subunit alpha 2, mitochondrial (AHRD V3.3 *** A0A2G2WJC6_CAPBA)
Solyc04g063350.3_1	3.28	1.71	4.03e-05	0.000269	2-oxoisovalerate dehydrogenase subunit alpha 2, mitochondrial (AHRD V3.3 *** A0A2G3CL46_CAPCH)
Solyc05g056490.4_1	-2.96	-1.56	0.00228	0.00929	3'(2'), 5'-bisphosphate nucleotidase (AHRD V3.3 *** A0A2G2VD05_CAPBA)
Solyc11g010300.2_1	4.4	2.14	0.04	0.09	3, 4-dihydroxy-2-butanone 4-phosphate synthase (AHRD V3.3 *** A0A147KHG0_9ACTN)
Solyc08g080140.4_1	-4.24	-2.08	2.68e-19	8.83e-18	3, 5-epimerase/4-reductase (AHRD V3.3 *** A0A1Z5KIY2_FISSO)
Solyc01g057830.3_1	3.09	1.63	0.04	0.09	30S ribosomal protein S1 protein (AHRD V3.3 *** A0A2U1PM45_ARTAN)
Solyc03g110930.3_1	3.11	1.64	0.00606	0.02	30S ribosomal protein S21, chloroplastic (AHRD V3.3 *-* A0A2G3CY41_CAPCH)
Solyc00g500212.1_1	6.16	2.62	0.03	0.09	30S ribosomal protein S4, chloroplastic (AHRD V3.3 *** I6N958_DATST)
Solyc01g058190.4_1	3.12	1.64	2.87e-05	0.000198	30S ribosomal protein S6 (AHRD V3.3 *-* A0A1J3K846_NOCCA)
Solyc02g090030.2_1	16.73	4.06	5.24e-06	4.23e-05	33 kDa oxygen-evolving protein
Solyc08g065880.3_1	2.45	1.29	1.19e-07	1.29e-06	3'-5' exonuclease domain-containing protein (AHRD V3.3 *** A0A2U1N5U9_ARTAN)
Solyc04g082750.3_1	-2.04	-1.03	0.04	0.1	3-beta hydroxysteroid dehydrogenase/isomerase (AHRD V3.3 *** A0A200PR22_9MAGN)
Solyc02g081730.3_1	-3.47	-1.8	1.38e-05	0.000102	3beta-hydroxysteroid-dehydrogenase/decarboxylase isoform 1 (AHRD V3.3 *** A0A2G2V0L0_CAPBA)
Solyc02g038740.4_1	-3.33	-1.73	2.87e-07	2.91e-06	3-hydroxy-3-methylglutaryl coenzyme A reductase (AHRD V3.3 *** A0A2G2XB84_CAPBA)
Solyc08g007790.3_1	-3.67	-1.88	2.64e-09	3.61e-08	3-hydroxy-3-methylglutaryl coenzyme A synthase
Solyc12g056450.2_1	-3.69	-1.88	9.37e-06	7.2e-05	3-hydroxy-3-methylglutaryl coenzyme A synthase (AHRD V3.3 *** A0A1U8F7M5_CAPAN)
Solyc08g080170.3_1	-2.55	-1.35	2.54e-08	3.03e-07	3-hydroxy-3-methylglutaryl coenzyme A synthase (AHRD V3.3 *** A0A2G3DBH4_CAPCH)
Solyc01g105060.3_1	-2.98	-1.58	6.55e-08	7.34e-07	3-hydroxyacyl-[acyl-carrier-protein] dehydratase FabZ (AHRD V3.3 *** A0A2G2X231_CAPBA)
Solyc07g063010.3_1	2.57	1.36	1.66e-06	1.47e-05	3-hydroxybutyryl-CoA dehydrogenase (AHRD V3.3 *** A0A2G2WF04_CAPBA)
Solyc02g022930.3_1	-2.58	-1.36	0.01	0.04	3-hydroxyisobutyrate dehydrogenase (AHRD V3.3 *** A0A1U8FBY0_CAPAN)
Solyc05g018417.1_1	4.92	2.3	0.000414	0.0021	3-hydroxyisobutyryl-CoA hydrolase-like protein 3, mitochondrial (AHRD V3.3 *** A0A1J3EB91_NOCCA)
Solyc07g043717.1_1	-898.07	-9.81	0.00119	0.00526	3-hydroxyisobutyryl-CoA hydrolase-like protein 5 (AHRD V3.3 *** A0A2G3CEN5_CAPCH)
Solyc05g018410.3_1	41.2	5.36	1.2e-09	1.72e-08	3-hydroxyisobutyryl-CoA hydrolase-like protein mitochondrial-like (AHRD V3.3 *** A0A2K3MN72_TRIPR)
Solyc09g090900.4_1	1758.03	10.78	0.000333	0.00174	3-isopropylmalate dehydratase large subunit (AHRD V3.3 *** A0A2G3CJZ4_CAPCH)
Solyc05g009030.4_1	-3.34	-1.74	1.2e-08	1.5e-07	3-isopropylmalate dehydrogenase (AHRD V3.3 *** B5LAV1_CAPAN)
Solyc10g009240.3_1	2.13	1.09	0.02	0.06	3-ketoacyl-CoA synthase (AHRD V3.3 *** A0A1U8ENL9_CAPAN)
Solyc06g065560.2_1	-2.97	-1.57	1.22e-05	9.13e-05	3-ketoacyl-CoA synthase (AHRD V3.3 *** A0A1U8GUV3_CAPAN)
Solyc03g005320.3_1	3.37	1.75	8.69e-08	9.54e-07	3-ketoacyl-CoA synthase (AHRD V3.3 *** A0A2G2WWC0_CAPBA)
Solyc09g083050.3_1	2.78	1.48	0.01	0.04	3-ketoacyl-CoA synthase (AHRD V3.3 *** A0A2G3CSP6_CAPCH)
Solyc09g061840.4_1	-14.26	-3.83	2.31e-52	3.37e-50	3-ketoacyl-CoA thiolase peroxisomal-like (AHRD V3.3 *** A0A2K3P5R8_TRIPR)
Solyc06g068970.3_1	-78.94	-6.3	2.4e-06	2.08e-05	3-oxo-5-alpha-steroid 4-dehydrogenase (DUF1295) (AHRD V3.3 *** F4HRY1_ARATH)
Solyc01g005320.2_1	-16.74	-4.07	1.29e-05	9.61e-05	3-oxo-5-alpha-steroid 4-dehydrogenase (DUF1295) (AHRD V3.3 *** O81042_ARATH)
Solyc06g071910.3_1	-2.59	-1.37	7.36e-09	9.5e-08	3-oxoacyl-[acyl-carrier-protein] reductase, chloroplastic (AHRD V3.3 *** A0A2G2ZCU2_CAPAN), Pfam:PF13561
Solyc05g014560.3_1	-27.25	-4.77	1.05e-05	7.97e-05	3-oxoacyl-[acyl-carrier-protein] reductase, chloroplastic (AHRD V3.3 *** A0A2I0XGI5_9ASPA), Pfam:PF13561
Solyc03g122120.4_1	-2.34	-1.23	9e-06	6.93e-05	3-oxoacyl-[acyl-carrier-protein] synthase (AHRD V3.3 *** A0A2G2ZVR7_CAPAN)
Solyc02g070790.3_1	-3.18	-1.67	8.7e-06	6.72e-05	3-oxoacyl-[acyl-carrier-protein] synthase (AHRD V3.3 *** A0A2I4EJY8_9ROSI)
Solyc08g082620.3_1	-3.27	-1.71	2.47e-09	3.39e-08	3-oxoacyl-[acyl-carrier-protein] synthase (AHRD V3.3 *** O82520_CAPCH)
Solyc08g006560.3_1	-16.25	-4.02	9.93e-08	1.08e-06	3-oxoacyl-[acyl-carrier-protein] synthase 3 (AHRD V3.3 *** A0A2U1LL37_ARTAN)
Solyc10g049600.3_1	2.66	1.41	0.05	0.11	3-oxo-Delta(4, 5)-steroid 5-beta-reductase (AHRD V3.3 *** A0A2G3BY50_CAPCH)
Solyc05g050980.3_1	-2.19	-1.13	0.00395	0.01	3-phosphoshikimate 1-carboxyvinyltransferase (AHRD V3.3 *** A0A0M8KSM3_NICAT)
Solyc01g090180.4_1	-2.25	-1.17	0.05	0.12	4, 5-DOPA dioxygenase extradiol (AHRD V3.3 *** A0A1U8ED16_CAPAN)
Solyc11g072550.2_1	-6.08	-2.6	1.43e-22	5.99e-21	4, 5-DOPA dioxygenase extradiol (AHRD V3.3 *** A0A2G2YGD8_CAPAN)
Solyc12g042080.2_1	2.25	1.17	4.6e-07	4.49e-06	40S ribosomal protein S11 (AHRD V3.3 *** A0A2G2YII0_CAPAN)
Solyc05g026217.1_1	2.41	1.27	0.05	0.11	40S ribosomal protein s14-like (AHRD V3.3 *-* A0A2K3LU38_TRIPR)
Solyc09g083370.3_1	2.15	1.11	0.000375	0.00193	40S ribosomal protein S15 (AHRD V3.3 *** A0A2G2Z9S5_CAPAN)
Solyc06g005110.3_1	4.62	2.21	0.000555	0.00272	40S ribosomal protein S23 (AHRD V3.3 *** A0A2I4EYK6_9ROSI)
Solyc06g007470.3_1	2.05	1.03	5.69e-06	4.56e-05	40S ribosomal protein S26 (AHRD V3.3 *** A0A2G2X986_CAPBA)
Solyc11g007060.2_1	2.58	1.37	0.000114	0.000679	40S ribosomal protein S27 (AHRD V3.3 *-* AT5G47940.1)
Solyc01g008080.3_1	2.3	1.2	2.33e-07	2.4e-06	40S ribosomal protein S27 (AHRD V3.3 *** S8E0G1_9LAMI)
Solyc12g036450.3_1	11.84	3.57	0.00765	0.03	40S ribosomal protein S7 (AHRD V3.3 *-* A0A2G3D0S9_CAPCH)
Solyc11g071280.2_1	-3.6	-1.85	0.000174	0.00099	4-amino-4-deoxychorismate lyase
Solyc03g111170.3_1	-6.94	-2.8	1.03e-20	3.78e-19	4-coumarate-CoA ligase (AHRD V3.3 *** E5GBV5_CUCME)
Solyc12g094520.2_1	-8.34	-3.06	2.38e-31	1.54e-29	4-coumarate--CoA ligase-like 4 (AHRD V3.3 *** A0A2G3B4I9_CAPCH)
Solyc11g007970.2_1	-4575.84	-12.16	2.21e-05	0.000156	4-coumarate--CoA ligase-like 5 (AHRD V3.3 *** A0A2I4GVX2_9ROSI)
Solyc12g099270.2_1	4.78	2.26	1.07e-11	1.91e-10	4Fe-4S ferredoxin-iron-sulfur binding protein (AHRD V3.3 *** A0A2K3N1K7_TRIPR)
Solyc10g005670.3_1	-2.61	-1.39	0.02	0.07	4-hydroxy-4-methyl-2-oxoglutarate aldolase (AHRD V3.3 *** A0A1U8EMA7_CAPAN)
Solyc05g041200.4_1	3.92	1.97	3.84e-11	6.58e-10	4-hydroxyphenylpyruvate dioxygenase (AHRD V3.3 *** A0A2G2WSP4_CAPBA)
Solyc10g083110.3_1	2.18	1.12	0.000202	0.00113	4-hydroxy-tetrahydrodipicolinate synthase (AHRD V3.3 *** Q1PDD5_9ORYZ)
Solyc10g081100.3_1	3.68	1.88	0.03	0.08	50S ribosomal protein 5, chloroplastic (AHRD V3.3 *** A0A2G2VVL1_CAPBA)
Solyc01g087730.4_1	2.76	1.46	2.12e-08	2.56e-07	50S ribosomal protein L1 (AHRD V3.3 *** B2JA75_NOSP7)
Solyc02g082500.1_1	-2.17	-1.12	0.03	0.07	50S ribosomal protein L11 (AHRD V3.3 *** B4FC48_MAIZE)
Solyc08g083350.4_1	-2.18	-1.12	0.02	0.07	50S ribosomal protein L11, chloroplastic (AHRD V3.3 *** A0A2G3AD25_CAPAN)
Solyc07g062190.4_1	2.72	1.45	0.00058	0.00281	50S ribosomal protein L13 (AHRD V3.3 *** A0A1U8HCH6_CAPAN)
Solyc05g007910.3_1	5.2	2.38	0.04	0.09	50S ribosomal protein L18, chloroplastic (AHRD V3.3 *** A0A1J3I4E4_NOCCA)
Solyc00g180440.1_1	5.8	2.54	0.00854	0.03	50S ribosomal protein L20, chloroplastic (AHRD V3.3 *** A0A1Z2RRT5_9ERIC)
Solyc11g068820.3_1	-3.23	-1.69	0.02	0.05	50S ribosomal protein L27 (AHRD V3.3 *** Q8LEF5_ARATH)
Solyc06g072470.4_1	-2.08	-1.05	0.03	0.09	50S ribosomal protein L29, chloroplastic (AHRD V3.3 *** A0A2G3CA56_CAPCH)
Solyc06g051200.3_1	2	1	0.00728	0.02	50S ribosomal protein L3 (AHRD V3.3 *** A0A2G2YWM5_CAPAN)
Solyc02g088760.2_1	2.13	1.09	1.06e-05	8.05e-05	50S ribosomal protein L7/L12 (AHRD V3.3 *** A0A1U8GY39_CAPAN)
Solyc02g032860.3_1	-3.15	-1.65	9.04e-05	0.000558	5'-adenylylsulfate reductase 1, chloroplastic (AHRD V3.3 *** A0A2G3D220_CAPCH)
Solyc01g010470.2_1	9.75	3.29	0.03	0.07	5'-AMP-activated protein kinase subunit beta-2 (AHRD V3.3 *-* A0A1J3HGR2_NOCCA)
Solyc03g121730.3_1	-2.11	-1.08	0.00172	0.00728	5'-nucleotidase SurE (AHRD V3.3 *** A0A1J3GXW9_NOCCA)
Solyc06g054250.4_1	-4.48	-2.16	1.14e-10	1.88e-09	5'-nucleotidase surE-like protein (AHRD V3.3 *** A0A2K3MS27_TRIPR)
Solyc12g096590.3_1	-3.01	-1.59	9.38e-05	0.000575	6, 7-dimethyl-8-ribityllumazine synthase (AHRD V3.3 *** Q9XH13_TOBAC)
Solyc11g069790.2_1	3.97	1.99	2.11e-17	6.09e-16	60 kDa chaperonin (AHRD V3.3 *** B2IXD2_NOSP7)
Solyc02g068730.3_1	3.99	2	7.17e-06	5.64e-05	60 kDa chaperonin (AHRD V3.3 *** B2IXD2_NOSP7)
Solyc11g011780.3_1	-2.18	-1.13	0.000867	0.00401	60S ribosomal export protein NMD3 (AHRD V3.3 *** A0A2G2VDP4_CAPBA)
Solyc07g061970.3_1	-3.36	-1.75	1.14e-10	1.88e-09	60S ribosomal protein L18a-like protein (AHRD V3.3 *-* A0A2G2WEP8_CAPBA)
Solyc12g011440.2_1	-4.5	-2.17	6.97e-05	0.000442	60S ribosomal protein L18a-like protein (AHRD V3.3 *-* A0A2G2Z4N3_CAPAN)
Solyc07g041010.3_1	-5.01	-2.32	1.4e-17	4.11e-16	60S ribosomal protein L18a-like protein (AHRD V3.3 *** A0A1J3E1C5_NOCCA)
Solyc11g008510.3_1	2.2	1.14	6.94e-07	6.61e-06	60S ribosomal protein L38 (AHRD V3.3 *** A0A2G3B0P8_CAPCH)
Solyc03g117060.4_1	2.61	1.38	3.33e-09	4.5e-08	60S ribosomal protein L7-1 (AHRD V3.3 *** A0A2G2WQS6_CAPBA)
Solyc12g014490.3_1	3.03	1.6	0.000231	0.00127	65-kDa microtubule-associated protein 1-like (AHRD V3.3 *** Q9FEV7_TOBAC), Pfam:PF03999
Solyc03g007130.4_1	-7.93	-2.99	1.88e-09	2.63e-08	65-kDa microtubule-associated protein 3 (AHRD V3.3 *** A0A2G2ZYR6_CAPAN), Pfam:PF03999
Solyc08g067470.3_1	2.78	1.48	0.00479	0.02	6-hydroxynicotinate 3-monooxygenase (AHRD V3.3 *** A0A1J3E208_NOCCA)
Solyc04g005160.3_1	-3.01	-1.59	1.74e-11	3.06e-10	6-phosphogluconate dehydrogenase, decarboxylating (AHRD V3.3 *** A0A1U8F1N4_CAPAN)
Solyc07g066270.4_1	-2.69	-1.43	5.29e-05	0.000346	6-phosphogluconolactonase (AHRD V3.3 *** A6MD23_ORYBR)
Solyc08g066720.3_1	-4010.86	-11.97	3.14e-05	0.000215	9-cis-epoxycarotenoid dioxygenase (AHRD V3.3 *** A4URT6_9ROSI)
Solyc03g033840.4_1	-4.03	-2.01	3.21e-06	2.7e-05	AAA-ATPase At3g50940-like (AHRD V3.3 *** A0A2I4EX93_9ROSI)
Solyc12g007100.2_1	-2.87	-1.52	8.56e-06	6.62e-05	AAA-type ATPase family protein / ankyrin repeat family protein (AHRD V3.3 *** Q9C5C7_ARATH)
Solyc02g091330.4_1	2.03	1.02	0.02	0.05	AAR2 protein family (AHRD V3.3 *** A0A2U1KD81_ARTAN)
Solyc03g122070.3_1	-8.99	-3.17	8.81e-07	8.25e-06	ABC transporter (AHRD V3.3 *-* A0A200QCT2_9MAGN)
Solyc03g122050.1_1	-5.33	-2.41	0.00116	0.00516	ABC transporter (AHRD V3.3 *-* A0A200QCT2_9MAGN)
Solyc06g072950.3_1	-273.77	-8.1	0.02	0.06	ABC transporter (AHRD V3.3 *-* A0A200QFV1_9MAGN)
Solyc05g014390.4_1	3.95	1.98	1.17e-15	2.91e-14	ABC transporter (AHRD V3.3 *-* A0A200RCP7_9MAGN)
Solyc01g097430.4_1	-2513.75	-11.3	9.54e-05	0.000583	ABC transporter (AHRD V3.3 *** A0A0M3R8G1_9SOLA)
Solyc06g072960.1_1	-46.94	-5.55	1.26e-20	4.62e-19	ABC transporter (AHRD V3.3 *** A0A200QFV1_9MAGN)
Solyc03g093650.3_1	-37.12	-5.21	6.15e-59	1.19e-56	ABC transporter (AHRD V3.3 *** A0A200QPV1_9MAGN)
Solyc08g006880.3_1	-2.95	-1.56	4.95e-11	8.42e-10	ABC transporter (AHRD V3.3 *** A0A200R061_9MAGN)
Solyc03g113070.4_1	-22.94	-4.52	3.35e-53	5.06e-51	ABC transporter A family member 2 (AHRD V3.3 *** A0A2G3CYK0_CAPCH)
Solyc03g113040.4_1	-76.89	-6.26	8.89e-94	6.36e-91	ABC transporter A family member 7 (AHRD V3.3 *** A0A2G3CYH9_CAPCH)
Solyc08g083200.3_1	-3.61	-1.85	0.00879	0.03	ABC transporter A family protein (AHRD V3.3 *** AT5G53650.1)
Solyc06g009290.4_1	-2.58	-1.37	2.32e-08	2.79e-07	ABC transporter B family member (AHRD V3.3 *** A0A2K3NLX3_TRIPR)
Solyc11g067300.2_1	-5.3	-2.41	3.08e-07	3.1e-06	ABC transporter B family member (AHRD V3.3 *** A0A2K3NLX3_TRIPR)
Solyc12g098840.3_1	-45.41	-5.51	5.61e-27	2.85e-25	ABC transporter B family member 12 (AHRD V3.3 *** A0A2G3B551_CAPCH)
Solyc02g087410.4_1	-4.31	-2.11	1.41e-13	2.95e-12	ABC transporter B family member 18 (AHRD V3.3 *** A0A1U8FQF4_CAPAN)
Solyc07g064120.2_1	-13.81	-3.79	1.01e-13	2.12e-12	ABC transporter B family member 22 (AHRD V3.3 *** A0A2G2Z5W6_CAPAN)
Solyc03g114950.2_1	-14.66	-3.87	2.7e-55	4.57e-53	ABC transporter B family member 27 (AHRD V3.3 *** A0A1U8FW31_CAPAN)
Solyc02g071350.3_1	3.82	1.93	2.01e-07	2.1e-06	ABC transporter B family member 9 (AHRD V3.3 *** A0A2G3A7K1_CAPAN)
Solyc03g117540.4_1	2.57	1.36	2.81e-05	0.000194	ABC transporter C family member 13 (AHRD V3.3 *** A0A2G3CZQ5_CAPCH)
Solyc12g036150.1_1	-15.61	-3.96	4.13e-13	8.27e-12	ABC transporter C family member 2 (AHRD V3.3 *-* A0A2G2WC67_CAPBA)
Solyc12g036160.3_1	-4.71	-2.24	0.000327	0.00171	ABC transporter C family member 2 (AHRD V3.3 *-* A0A2G3DGG8_CAPCH)
Solyc12g036130.1_1	-7.9	-2.98	0.00962	0.03	ABC transporter C family member 2 (AHRD V3.3 *-* A0A2G3DGG8_CAPCH)
Solyc12g036120.1_1	-328.67	-8.36	2.7e-08	3.22e-07	ABC transporter C family member 2 (AHRD V3.3 *-* A0A2G3DGG8_CAPCH)
Solyc07g065320.4_1	-2.36	-1.24	3.43e-05	0.000234	ABC transporter C family member 3 (AHRD V3.3 *** A0A2G2WFH5_CAPBA)
Solyc09g075020.3_1	-2.25	-1.17	3.81e-07	3.78e-06	ABC transporter C family member 4 (AHRD V3.3 *** A0A2G2ZW52_CAPAN)
Solyc12g044820.3_1	-19.25	-4.27	3.51e-15	8.4e-14	ABC transporter C family member 8 (AHRD V3.3 *** A0A2G2W0I8_CAPBA)
Solyc09g005970.1_1	5.46	2.45	0.000211	0.00117	ABC transporter G family member (AHRD V3.3 *** A0A2K3PJ14_TRIPR)
Solyc07g062630.1_1	8.59	3.1	0.00132	0.00578	ABC transporter G family member 10 (AHRD V3.3 *** A0A2G2Z509_CAPAN)
Solyc05g051540.3_1	-4.07	-2.02	0.02	0.06	ABC transporter G family member 11 (AHRD V3.3 *-* A0A2G2WTG8_CAPBA)
Solyc05g051530.4_1	-7.27	-2.86	4.71e-34	3.4e-32	ABC transporter G family member 11 (AHRD V3.3 *** A0A2G2ZJ77_CAPAN)
Solyc11g065350.2_1	2.97	1.57	0.000804	0.00376	ABC transporter G family member 12 (AHRD V3.3 *** A0A2G3B9R8_CAPCH)
Solyc08g005580.3_1	2.61	1.38	0.01	0.04	ABC transporter G family member 14 (AHRD V3.3 *** A0A2G2W3Y1_CAPBA)
Solyc08g075430.3_1	5.36	2.42	4.57e-25	2.16e-23	ABC transporter G family member 14 (AHRD V3.3 *** A0A2G3AG23_CAPAN)
Solyc09g098410.3_1	-2099.88	-11.04	0.000151	0.000872	ABC transporter G family member 19 (AHRD V3.3 *** A0A2G3CRC1_CAPCH)
Solyc03g113690.1_1	3.64	1.86	0.00417	0.02	ABC transporter G family member 23 (AHRD V3.3 *** A0A2G2WRI2_CAPBA)
Solyc04g025180.4_1	-10.07	-3.33	0.00216	0.00886	ABC transporter G family member 24 (AHRD V3.3 *-* A0A2G2VGH5_CAPBA)
Solyc04g025170.4_1	-2.82	-1.49	2.5e-06	2.15e-05	ABC transporter G family member 24 (AHRD V3.3 *** A0A2G2VGH5_CAPBA)
Solyc11g018680.1_1	4.09	2.03	1.62e-06	1.44e-05	ABC transporter G family member 25 (AHRD V3.3 *-* A0A2G2WXS9_CAPBA)
Solyc11g018690.2_1	5.12	2.36	1.14e-16	3.09e-15	ABC transporter G family member 25 (AHRD V3.3 *** A0A1U8GMW2_CAPAN)
Solyc01g006720.4_1	12.81	3.68	6.55e-51	9.2e-49	ABC transporter G family member 27 (AHRD V3.3 *** A0A2G2VCM9_CAPBA)
Solyc05g056460.4_1	2.02	1.02	3.33e-05	0.000227	ABC transporter G family member 5 (AHRD V3.3 *-* A0A2G2VD23_CAPBA)
Solyc05g008350.3_1	3.02	1.59	3.09e-05	0.000211	ABC transporter G family member 7 (AHRD V3.3 *** A0A2G2XVV0_CAPAN)
Solyc04g051800.3_1	3.17	1.67	5.43e-11	9.19e-10	ABC transporter-like (AHRD V3.3 *** A0A200QC97_9MAGN)
Solyc04g006960.3_1	12.44	3.64	8.58e-37	7.05e-35	ABC transporter-like (AHRD V3.3 *** A0A200QID3_9MAGN)
Solyc01g100850.3_1	-2.42	-1.27	0.000615	0.00297	ABC transporter-like (AHRD V3.3 *** A0A200QSY4_9MAGN)
Solyc12g017420.2_1	3.39	1.76	4.24e-05	0.000282	ABC transporter-like (AHRD V3.3 *** A0A200R0Y3_9MAGN)
Solyc01g101070.3_1	-11.73	-3.55	7.5e-27	3.77e-25	ABC transporter-like (AHRD V3.3 *** A0A200R1R9_9MAGN)
Solyc02g084850.3_1	99.3	6.63	2.98e-159	3.3e-155	Abscisic acid and environmental stress-inducible protein TAS14 (AHRD V3.3 --* TAS14_SOLLC)
Solyc02g062390.3_1	4.35	2.12	5.46e-06	4.4e-05	abscisic acid and environmental stress-inducible protein TAS14 (AHRD V3.3 *-* A0A1U8FJ72_CAPAN)
Solyc12g099120.3_1	-14.37	-3.84	1.6e-05	0.000117	Abscisic acid induced MYB1
Solyc06g061180.2_1	-2.63	-1.4	0.000649	0.00311	Abscisic acid receptor PYL1 (AHRD V3.3 *-* A0A2G3C7N8_CAPCH)
Solyc08g076960.1_1	-14.63	-3.87	1.68e-05	0.000122	Abscisic acid receptor PYL1 (AHRD V3.3 *** A0A2G3DCH7_CAPCH)
Solyc12g055990.2_1	-3.15	-1.66	0.00095	0.00433	Abscisic acid receptor PYL10 (AHRD V3.3 *** A0A2G2VH30_CAPBA)
Solyc03g095780.3_1	-8.03	-3.01	1.02e-11	1.83e-10	abscisic acid receptor PYL4-like (AHRD V3.3 *** A0A2I4EQL0_9ROSI)
Solyc06g050500.2_1	-2.52	-1.33	0.00201	0.00834	abscisic acid receptor PYL4-like (AHRD V3.3 *** A0A2I4EQL0_9ROSI)
Solyc10g085310.1_1	-6.25	-2.64	1.57e-10	2.53e-09	Abscisic acid receptor PYL5 (AHRD V3.3 *** A0A1U8EIS0_CAPAN)
Solyc05g052420.3_1	-564.53	-9.14	0.00371	0.01	Abscisic acid receptor PYL6 (AHRD V3.3 *-* A0A1U8GQ86_CAPAN)
Solyc10g076410.1_1	-11.04	-3.46	0.000319	0.00168	Abscisic acid receptor PYL6 (AHRD V3.3 *** A0A2G3BE77_CAPCH)
Solyc03g007310.3_1	-4.09	-2.03	4.11e-07	4.05e-06	Abscisic acid receptor PYL8 (AHRD V3.3 *** A0A2G3CWW8_CAPCH)
Solyc04g071590.3_1	-14.89	-3.9	5.16e-05	0.000337	Abscisic acid stress ripening 3
Solyc04g071600.3_1	-4.8	-2.26	0.000485	0.00241	Abscisic acid stress ripening 5
Solyc01g104650.3_1	14.19	3.83	3.07e-15	7.43e-14	ABSCISIC ACID-INSENSITIVE 5-like protein 5 (AHRD V3.3 *** A0A2I4GE24_9ROSI)
Solyc12g098260.1_1	-148.67	-7.22	0.04	0.1	acanthoscurrin-1-like (AHRD V3.3 *-* XP_010314853.1)
Solyc02g092530.4_1	-2.77	-1.47	0.01	0.04	Acetamidase/Formamidase (AHRD V3.3 *** A0A200R348_9MAGN)
Solyc06g059880.3_1	-1875.76	-10.87	0.000198	0.00111	Acetolactate synthase (AHRD V3.3 *** A0A2G3C6U7_CAPCH)
Solyc03g044330.1_1	2.19	1.13	3.19e-06	2.69e-05	Acetolactate synthase (AHRD V3.3 *** C0L093_TOBAC)
Solyc11g008780.3_1	-2.82	-1.49	0.04	0.1	Acetolactate synthase small subunit 1, chloroplastic (AHRD V3.3 *** A0A1U8ET50_CAPAN)
Solyc07g017860.3_1	-5.32	-2.41	7.69e-24	3.45e-22	Acetyl-coenzyme A synthetase (AHRD V3.3 *** A0A0K9R5X9_SPIOL)
Solyc12g038400.2_1	-2.22	-1.15	8.4e-07	7.9e-06	Acetyl-coenzyme A synthetase (AHRD V3.3 *** A4W5I5_ENT38)
Solyc11g005620.1_1	-2.6	-1.38	4.62e-05	0.000305	Acetylglutamate kinase (AHRD V3.3 *** A0A1U8EW67_CAPAN)
Solyc07g006790.3_1	-2.26	-1.18	3.99e-07	3.94e-06	Acetyltransferase component of pyruvate dehydrogenase complex (AHRD V3.3 *** A0A1U8HER3_CAPAN)
Solyc11g072300.2_1	-2.56	-1.36	0.02	0.06	ACI13
Solyc02g065550.4_1	-9.1	-3.19	3.58e-35	2.77e-33	ACI19
Solyc09g005830.1_1	-23.22	-4.54	6.33e-37	5.26e-35	ACI49
Solyc09g090600.3_1	-4757.92	-12.22	2.04e-05	0.000145	acid phosphatase 1-like (AHRD V3.3 *** A0A1U7W5M1_NICSY)
Solyc06g062380.3_1	-4.23	-2.08	1.62e-18	5.1e-17	acid phosphatase 1-like (AHRD V3.3 *** A0A1U7W9D3_NICSY)
Solyc08g066530.4_1	-2.92	-1.55	0.008	0.03	acid phosphatase 1-like (AHRD V3.3 *** A0A1U7Y8Z9_NICSY)
Solyc03g121100.4_1	-20.25	-4.34	4.36e-27	2.24e-25	acid phosphatase 1-like (AHRD V3.3 *** A0A2G3A413_CAPAN)
Solyc10g006140.3_1	-2.02	-1.01	0.00273	0.01	Acid phosphatase/vanadium-dependent haloperoxidase-related protein (AHRD V3.3 *** Q8L7M6_ARATH)
Solyc01g095310.1_1	-14.92	-3.9	0.0004	0.00204	Acidic endochitinase (AHRD V3.3 *** A0A1U8DT03_CAPAN)
Solyc01g095260.1_1	-1992.14	-10.96	0.000173	0.000986	Acidic endochitinase (AHRD V3.3 *** A0A2G2YXU9_CAPAN)
Solyc01g095250.1_1	-1331.94	-10.38	0.00046	0.0023	Acidic endochitinase (AHRD V3.3 *** A0A2G2YXU9_CAPAN)
Solyc05g050130.4_1	-2.29	-1.19	0.02	0.05	Acidic endochitinase (AHRD V3.3 *** CHIA_TOBAC)
Solyc02g082920.4_1	11.35	3.5	7.59e-49	9.63e-47	acidic extracellular 26 kD chitinase
Solyc02g082930.3_1	34.23	5.1	4.33e-79	1.96e-76	acidic extracellular 27 kD chitinase
Solyc06g007790.1_1	7.6	2.93	0.00251	0.01	acidic leucine-rich nuclear phosphoprotein 32 family B protein (AHRD V3.3 *-* AT3G25130.1)
Solyc09g059550.1_1	25.91	4.7	0.00294	0.01	acidic leucine-rich nuclear phosphoprotein 32 family B protein (AHRD V3.3 *-* AT3G25130.1)
Solyc04g072450.3_1	-3.97	-1.99	4.31e-18	1.32e-16	acidic leucine-rich nuclear phosphoprotein 32 family member B (AHRD V3.3 *-* XP_010320137.1)
Solyc07g052350.3_1	-2.57	-1.36	4.94e-09	6.51e-08	Aconitate hydratase (AHRD V3.3 *** A0A200Q7Z0_9MAGN)
Solyc02g094300.4_1	-11.56	-3.53	0.00295	0.01	ACT domain (AHRD V3.3 *** A0A200R426_9MAGN)
Solyc08g079650.3_1	-3.81	-1.93	5.82e-13	1.16e-11	ACT domain-containing protein (AHRD V3.3 *** A0A1Q3BQZ1_CEPFO)
Solyc09g010750.3_1	411.85	8.69	0.00753	0.03	Actin (AHRD V3.3 *** A0A0K1JSF1_9FABA)
Solyc06g076090.3_1	-4.12	-2.04	0.03	0.08	Actin (AHRD V3.3 *** A0A1U8H9K1_CAPAN)
Solyc10g080500.2_1	-2.9	-1.54	1.25e-10	2.04e-09	Actin (AHRD V3.3 *** A0A2G2VVS8_CAPBA)
Solyc02g087580.3_1	-4.81	-2.27	0.03	0.08	Actin cross-linking (AHRD V3.3 *** A0A2U1P1I6_ARTAN)
Solyc01g010420.3_1	-819.41	-9.68	0.00149	0.00642	Actin cross-linking protein (DUF569) (AHRD V3.3 *** Q9XIF7_ARATH)
Solyc01g010430.4_1	-4.85	-2.28	2.77e-10	4.34e-09	Actin cross-linking protein, putative (DUF569) (AHRD V3.3 *** Q8GXC9_ARATH)
Solyc02g080520.4_1	3.71	1.89	0.000126	0.000747	Actin cytoskeleton-regulatory complex pan-like protein (AHRD V3.3 *** Q9LPT5_ARATH)
Solyc09g090110.3_1	2.58	1.37	1.07e-05	8.15e-05	Actin-depolymerizing factor (AHRD V3.3 *** A0A1U8GD07_CAPAN)
Solyc09g072590.3_1	-2.15	-1.1	0.02	0.05	actin-depolymerizing factor (AHRD V3.3 *** A0A2I4EMY6_9ROSI)
Solyc01g104770.4_1	-4.52	-2.18	7.18e-21	2.69e-19	Actin-related protein (AHRD V3.3 *** A0A200RCC6_9MAGN)
Solyc05g013940.4_1	-2.27	-1.18	0.00111	0.00495	Actin-related protein (AHRD V3.3 *** A0A200RCU3_9MAGN)
Solyc09g089660.4_1	2.22	1.15	0.02	0.05	Actin-related protein 9 (AHRD V3.3 *** A0A2G2ZUV2_CAPAN)
Solyc02g061790.4_1	4.27	2.09	1.26e-05	9.38e-05	Activated RNA polymerase II transcriptional coactivator p15 (AHRD V3.3 *** A0A2G2XC29_CAPBA)
Solyc10g078930.2_1	3.42	1.77	5.15e-14	1.11e-12	Activator of 90 kDa heat shock protein ATPase-like protein 1 (AHRD V3.3 *** A0A1J3GDI7_NOCCA)
Solyc01g088570.3_1	-2.1	-1.07	0.0029	0.01	Acyl carrier protein (AHRD V3.3 *** A0A1U8EAL0_CAPAN)
Solyc02g038720.2_1	-342.87	-8.42	0.01	0.03	Acyl carrier protein (AHRD V3.3 *** A0A2U1L3I2_ARTAN)
Solyc06g053480.3_1	2.61	1.39	1.19e-08	1.49e-07	Acyl-[acyl-carrier-protein] desaturase (AHRD V3.3 *** A0A2G2WJJ9_CAPBA)
Solyc05g008570.3_1	-634.29	-9.31	0.0028	0.01	Acyl-[acyl-carrier-protein] hydrolase (AHRD V3.3 *-* A0A2G2VK01_CAPBA)
Solyc12g006930.2_1	2.21	1.14	8.49e-07	7.97e-06	Acyl-[acyl-carrier-protein] hydrolase (AHRD V3.3 *** A0A2G2X396_CAPBA)
Solyc09g083120.3_1	-6.07	-2.6	2.05e-05	0.000146	Acylamino-acid-releasing enzyme (AHRD V3.3 *** A0A1J3FLE9_NOCCA)
Solyc05g054370.2_1	2.36	1.24	8.31e-08	9.18e-07	Acyl-CoA dehydrogenase family member 10 (AHRD V3.3 *** A0A1J3CLI6_NOCCA)
Solyc09g008520.4_1	-3.21	-1.68	9.97e-10	1.44e-08	Acyl-CoA N-acyltransferase with RING/FYVE/PHD-type zinc finger domain-containing protein (AHRD V3.3 *** Q8RWG0_ARATH)
Solyc07g062600.4_1	2	1	0.000467	0.00233	Acyl-CoA N-acyltransferase with RING/FYVE/PHD-type zinc finger protein (AHRD V3.3 *-* A0A1I9LNP0_ARATH)
Solyc02g092490.3_1	3.53	1.82	0.00141	0.00612	Acyl-CoA N-acyltransferases (NAT) superfamily protein (AHRD V3.3 *** A0A1P8B3D5_ARATH)
Solyc03g116860.3_1	-4.24	-2.08	0.02	0.06	Acyl-CoA N-acyltransferases (NAT) superfamily protein (AHRD V3.3 *** Q9FN10_ARATH)
Solyc09g082220.1_1	220.55	7.78	0.02	0.06	Acyl-CoA N-acyltransferases (NAT) superfamily protein (AHRD V3.3 *** Q9LJ90_ARATH)
Solyc02g082910.4_1	-10.09	-3.33	6.27e-16	1.6e-14	Acyl-CoA synthetase (AHRD V3.3 *** A0A1Y0KWS9_9PSED)
Solyc01g094550.3_1	-2.3	-1.2	0.000205	0.00114	Acyl-CoA thioesterase family protein (AHRD V3.3 *** A0A2U1Q5B6_ARTAN), Pfam:PF13622
Solyc04g078090.3_1	-3.25	-1.7	5.87e-10	8.83e-09	Acyl-CoA-binding domain-containing protein 2 (AHRD V3.3 *** A0A2G2X1M3_CAPBA)
Solyc08g075690.3_1	-2.15	-1.1	3.57e-06	2.97e-05	Acyl-CoA-binding protein (AHRD V3.3 *** A0A2G2XLT1_CAPBA)
Solyc04g054890.3_1	-3.49	-1.8	4.5e-05	0.000298	Acyl-coenzyme A oxidase (AHRD V3.3 *** A0A1U8F2S5_CAPAN)
Solyc12g096860.3_1	-7.99	-3	3.29e-08	3.87e-07	Acyl-coenzyme A thioesterase 9 mitochondrial-like (AHRD V3.3 *** A0A2K3PDW3_TRIPR)
Solyc09g042750.3_1	-2.89	-1.53	3.94e-05	0.000264	Acyl-coenzyme A thioesterase 9, mitochondrial (AHRD V3.3 *** A0A1J3CD94_NOCCA)
Solyc01g105590.2_1	-3053.72	-11.58	6.03e-05	0.000389	Acylsugar acetyltransferase (AHRD V3.3 *** K4HRD2_SOLHA)
Solyc11g067330.1_1	-1710.35	-10.74	0.000236	0.0013	Acylsugar acyltransferase 3 (AHRD V3.3 *** A0A0B5J4M4_SOLHA)
Solyc11g067340.1_1	-1516.35	-10.57	0.000322	0.00169	Acylsugar acyltransferase 3 (AHRD V3.3 *** A0A0B5J4M4_SOLHA)
Solyc10g008420.3_1	4.08	2.03	1.04e-11	1.87e-10	acyl-UDP-N-acetylglucosamine O-acyltransferase (AHRD V3.3 *** AT4G28260.2)
Solyc09g066490.4_1	-2.7	-1.43	6.94e-06	5.48e-05	Adaptin ear-binding coat-associated protein (AHRD V3.3 *-* A0A2K3NQR5_TRIPR)
Solyc03g119840.3_1	-3.17	-1.66	0.02	0.06	Adenine nucleotide alpha hydrolases-like superfamily protein (AHRD V3.3 *** A0A2U1MLI4_ARTAN)
Solyc04g014600.3_1	11.96	3.58	5.4e-21	2.04e-19	Adenine nucleotide alpha hydrolases-like superfamily protein (AHRD V3.3 *** A0A2U1NYH2_ARTAN)
Solyc09g011660.3_1	-5.17	-2.37	1.73e-23	7.59e-22	Adenine nucleotide alpha hydrolases-like superfamily protein (AHRD V3.3 *** A0A2U1NYH2_ARTAN)
Solyc09g011670.4_1	-2.39	-1.25	6.64e-07	6.34e-06	Adenine nucleotide alpha hydrolases-like superfamily protein (AHRD V3.3 *** A0A2U1NYH2_ARTAN)
Solyc01g100370.3_1	6.03	2.59	3.78e-28	2.05e-26	Adenine nucleotide alpha hydrolases-like superfamily protein (AHRD V3.3 *** A0A2U1PDN0_ARTAN)
Solyc04g076200.3_1	-2.08	-1.06	0.00342	0.01	Adenine nucleotide alpha hydrolases-like superfamily protein (AHRD V3.3 *** Q84TF6_ARATH)
Solyc06g069420.3_1	-6.87	-2.78	4.09e-08	4.76e-07	Adenine nucleotide alpha hydrolases-like superfamily protein (AHRD V3.3 *** Q9M9P7_ARATH)
Solyc03g114820.3_1	-15.91	-3.99	0.00302	0.01	Adenine nucleotide alpha hydrolases-like superfamily protein (AHRD V3.3 *** Q9M9P7_ARATH)
Solyc01g109710.3_1	-4.42	-2.14	8.73e-15	2.01e-13	Adenine nucleotide alpha hydrolases-like superfamily protein (AHRD V3.3 *** Q9SIJ8_ARATH)
Solyc08g079020.3_1	2.36	1.24	0.00541	0.02	Adenine phosphoribosyltransferase (AHRD V3.3 *** Q45RT2_PHYPA)
Solyc01g097820.4_1	3.51	1.81	0.000403	0.00205	Adenine phosphoribosyltransferase-like protein, putative (DUF2358) (AHRD V3.3 *** Q94K63_ARATH)
Solyc06g050250.1_1	-6.52	-2.7	4.13e-08	4.8e-07	Adenine/guanine permease AZG1 (AHRD V3.3 *** A0A2G2WI90_CAPBA)
Solyc03g111400.1_1	2.62	1.39	0.00526	0.02	Adenine/guanine permease AZG1 (AHRD V3.3 *** A0A2G2X883_CAPBA)
Solyc10g005310.3_1	-2.86	-1.51	0.00423	0.02	Adenosine deaminase-like protein (AHRD V3.3 *** A0A2K3MU68_TRIPR)
Solyc09g007940.3_1	-4.44	-2.15	2.56e-11	4.43e-10	Adenosine kinase (AHRD V3.3 *** A0A2G2VXW7_CAPBA)
Solyc09g092390.2_1	-2.12	-1.08	7.34e-06	5.76e-05	Adenosylhomocysteinase (AHRD V3.3 *** A0A2G2W262_CAPBA)
Solyc02g093990.4_1	-38.09	-5.25	1.18e-10	1.93e-09	Adenylate kinase (AHRD V3.3 *** A0A200R4A0_9MAGN), Pfam:PF00406
Solyc09g007180.3_1	-2.49	-1.31	5.09e-09	6.69e-08	Adenylate kinase (AHRD V3.3 *** S8CID7_9LAMI), Pfam:PF00406
Solyc10g051340.2_1	-2.06	-1.05	3.52e-05	0.000238	Adenylyl cyclase-associated protein (AHRD V3.3 *** A0A2G2VCG1_CAPBA)
Solyc01g109580.4_1	-2.32	-1.21	0.05	0.11	Adenylyl cyclase-associated protein (AHRD V3.3 *** A0A2G3BVT0_CAPCH)
Solyc02g080640.4_1	-4.14	-2.05	1.27e-14	2.88e-13	adenylyl-sulfate reductase
Solyc10g046930.3_1	5.01	2.32	9.5e-17	2.59e-15	AdoMet-dependent rRNA methyltransferase SPB1 (AHRD V3.3 *-* U9TNP9_RHIID)
Solyc11g020820.2_1	3.14	1.65	8.17e-06	6.35e-05	AdoMet-dependent rRNA methyltransferase SPB1 (AHRD V3.3 *** A0A2C5X518_9PEZI)
Solyc12g042950.2_1	2.05	1.04	6.01e-06	4.8e-05	ADP, ATP carrier protein (AHRD V3.3 *** A0A2G2Y8J4_CAPAN)
Solyc07g019440.3_1	2.07	1.05	4.59e-06	3.75e-05	ADP-glucose pyrophosphorylase large subunit 2
Solyc04g076250.3_1	3.9	1.96	6.36e-08	7.14e-07	ADP-ribosylation factor-like protein 6-interacting protein 4 isoform X2 (AHRD V3.3 *** XP_010320203.1)
Solyc03g043960.3_1	-4.62	-2.21	5.54e-08	6.29e-07	ADP-ribosylation factor-like protein 8A (AHRD V3.3 *** A0A2I4EDC4_9ROSI)
Solyc04g016070.2_1	-863.76	-9.75	0.00133	0.00579	agamous-like MADS-box protein AGL15 (AHRD V3.3 *** A0A2I4ECY7_9ROSI)
Solyc03g097230.1_1	-2.39	-1.25	0.00171	0.00725	AIG2-like (Avirulence induced gene) family protein (AHRD V3.3 *** Q9FIQ3_ARATH)
Solyc08g006070.4_1	-4.16	-2.06	0.00357	0.01	AIG2-like protein (AHRD V3.3 *** A0A2I4GNX8_9ROSI)
Solyc08g016808.1_1	672.54	9.39	0.00279	0.01	Aladin (AHRD V3.3 *** A0A1J3E9R9_NOCCA)
Solyc05g054800.3_1	-2.1	-1.07	4.59e-06	3.75e-05	ALA-interacting subunit (AHRD V3.3 *** A0A1U8GR46_CAPAN)
Solyc08g023460.4_1	-2.32	-1.21	0.0008	0.00375	ALA-interacting subunit (AHRD V3.3 *** A0A2G3BRL9_CAPCH)
Solyc03g123600.4_1	4.39	2.13	1.3e-08	1.62e-07	Alanine aminotransferase (AHRD V3.3 *** Q9S768_ORYSA)
Solyc03g123610.4_1	-2.74	-1.45	6.75e-09	8.74e-08	Alanine aminotransferase 2 (AHRD V3.3 *** A0A2G3D1D6_CAPCH)
Solyc04g054310.3_1	-3.03	-1.6	6.46e-07	6.18e-06	Alanine-glyoxylate aminotransferase 2 (AHRD V3.3 *** A0A2U1PRH4_ARTAN)
Solyc01g111990.3_1	3.1	1.63	0.000749	0.00354	Alanine--tRNA ligase (AHRD V3.3 *** K3XV85_SETIT)
Solyc11g013060.1_1	4.46	2.16	0.03	0.09	ALBINO3-like protein 2, chloroplastic (AHRD V3.3 *-* A0A1U8G0A5_CAPAN)
Solyc07g064610.3_1	-3.39	-1.76	2.43e-14	5.41e-13	alcium-dependent protein kinase 1
Solyc06g059740.4_1	4.93	2.3	1.25e-21	4.88e-20	Alcohol dehydrogenase (AHRD V3.3 *** A0A2U1MN94_ARTAN)
Solyc04g064710.3_1	4.87	2.28	0.01	0.04	Alcohol dehydrogenase (AHRD V3.3 *** Q42953_TOBAC)
Solyc08g083280.3_1	-10.99	-3.46	1.85e-17	5.37e-16	Alcohol dehydrogenase 1 (AHRD V3.3 *** A0A1U8G0C8_CAPAN)
Solyc06g072160.3_1	-2.16	-1.11	0.00221	0.00904	Alcohol dehydrogenase 1 (AHRD V3.3 *** A0A1U8H3Z9_CAPAN)
Solyc02g069250.4_1	-28.65	-4.84	1.1e-07	1.2e-06	Alcohol dehydrogenase superfamily (AHRD V3.3 *-* A0A200Q008_9MAGN)
Solyc12g096780.2_1	13.32	3.74	0.000975	0.00442	Alcohol dehydrogenase superfamily (AHRD V3.3 *** A0A200R634_9MAGN)
Solyc03g044200.3_1	-3.64	-1.87	0.00249	0.01	Alcohol dehydrogenase-like protein (AHRD V3.3 *** A0A291L9M0_MENPI)
Solyc05g056540.4_1	-3.8	-1.92	4.16e-10	6.37e-09	Alcohol dehydrogenase-like protein (AHRD V3.3 *** Q8LDF7_ARATH)
Solyc02g084640.4_1	-6.29	-2.65	0.0082	0.03	Aldehyde dehydrogenase (AHRD V3.3 *** A0A1U8FMX3_CAPAN)
Solyc08g068190.3_1	-33.43	-5.06	2.75e-08	3.27e-07	Aldehyde dehydrogenase (AHRD V3.3 *** A0A2U1M8J4_ARTAN)
Solyc06g071000.3_1	3.25	1.7	1.23e-11	2.19e-10	Aldehyde dehydrogenase (AHRD V3.3 *** A8J5Z8_CHLRE)
Solyc12g099290.2_1	-3.08	-1.62	0.00173	0.00731	Aldehyde dehydrogenase (AHRD V3.3 *** F4JC27_ARATH)
Solyc12g007030.3_1	-5.32	-2.41	3.37e-10	5.23e-09	Aldehyde dehydrogenase (AHRD V3.3 *** Q70T30_BIXOR)
Solyc07g005390.3_1	4.04	2.01	5.84e-05	0.000378	Aldehyde dehydrogenase 11A3 (AHRD V3.3 *** A0A2H1ZE23_ARATH)
Solyc11g071620.3_1	-2.3	-1.2	9.02e-07	8.43e-06	aldehyde oxidase 1
Solyc11g071600.2_1	-5079.16	-12.31	1.69e-05	0.000122	aldehyde oxidase 3
Solyc11g071580.2_1	-2596.54	-11.34	9.17e-05	0.000564	aldehyde oxidase 5pseudogene
Solyc11g067160.2_1	4.5	2.17	0.000416	0.00211	Aldo/keto reductase family oxidoreductase (AHRD V3.3 *** A0A2K3NWG7_TRIPR)
Solyc03g082560.3_1	4.14	2.05	0.01	0.04	Aldo-keto reductase/ oxidoreductase (AHRD V3.3 *** B6TN73_MAIZE)
Solyc09g074870.4_1	-2.04	-1.03	9.64e-06	7.38e-05	Aldose 1-epimerase (AHRD V3.3 *-* A0A1U8FSY0_CAPAN)
Solyc02g087770.3_1	-3.93	-1.97	8.8e-09	1.13e-07	Aldose 1-epimerase (AHRD V3.3 *** A0A1U8G0C5_CAPAN)
Solyc03g113030.4_1	-3.15	-1.66	8.07e-05	0.000504	Aldose 1-epimerase (AHRD V3.3 *** A0A2G3CYH4_CAPCH)
Solyc02g087810.3_1	-6.32	-2.66	0.01	0.04	Aldose 1-epimerase (AHRD V3.3 *** A0A2G3D9T3_CAPCH)
Solyc07g065980.3_1	4.69	2.23	3.93e-08	4.58e-07	alkaline alpha-galactosidase seed imbibition protein
Solyc10g085140.2_1	-10.69	-3.42	0.00472	0.02	Alkyl transferase (AHRD V3.3 *** K7X479_SOLLC)
Solyc02g085730.3_1	-4.88	-2.29	1.81e-22	7.49e-21	allene oxide cyclase
Solyc04g079730.1_1	-53.04	-5.73	4.3e-106	4.77e-103	allene oxide synthase
Solyc10g076780.1_1	-4.02	-2.01	0.02	0.05	Alpha 1, 4-glycosyltransferase family protein (AHRD V3.3 *** F4IS00_ARATH)
Solyc11g069640.2_1	-3.23	-1.69	0.00796	0.03	Alpha carbonic anhydrase (AHRD V3.3 *** A0A200R5P3_9MAGN)
Solyc10g083890.2_1	-3829.93	-11.9	3.51e-05	0.000238	Alpha carbonic anhydrase 7 (AHRD V3.3 *** A0A2G2YMM8_CAPAN)
Solyc06g036640.4_1	11.24	3.49	1.07e-27	5.64e-26	alpha-(1,6)-fucosyltransferase (AHRD V3.3 *** AT5G28910.2)
Solyc09g059670.4_1	20.51	4.36	1.66e-05	0.000121	Alpha/beta hydrolase family protein (AHRD V3.3 *** Q8RX69_ARATH)
Solyc02g067660.4_1	-9.54	-3.25	8.89e-43	9.17e-41	Alpha/Beta hydrolase fold protein (AHRD V3.3 *** A0A2U1Q6M2_ARTAN)
Solyc11g009010.2_1	4.19	2.07	0.0061	0.02	Alpha/beta-Hydrolases superfamily protein (AHRD V3.3 *-* Q058J1_ARATH)
Solyc11g071720.2_1	-35.86	-5.16	1.92e-12	3.64e-11	Alpha/beta-Hydrolases superfamily protein (AHRD V3.3 *** A0A1P8BCJ0_ARATH)
Solyc11g045460.3_1	-9.22	-3.2	0.01	0.03	Alpha/beta-Hydrolases superfamily protein (AHRD V3.3 *** A0A1P8BCJ0_ARATH)
Solyc01g108513.1_1	6.91	2.79	4.21e-08	4.88e-07	Alpha/beta-Hydrolases superfamily protein (AHRD V3.3 *** A0A2U1KK17_ARTAN)
Solyc10g050880.2_1	3.75	1.91	0.03	0.09	Alpha/beta-Hydrolases superfamily protein (AHRD V3.3 *** A0A2U1KK17_ARTAN)
Solyc09g075680.1_1	-2.38	-1.25	0.00451	0.02	Alpha/beta-Hydrolases superfamily protein (AHRD V3.3 *** A0A2U1KK17_ARTAN)
Solyc01g095720.3_1	-2.95	-1.56	0.000297	0.00158	Alpha/beta-Hydrolases superfamily protein (AHRD V3.3 *** A0A2U1L1L1_ARTAN)
Solyc01g079600.4_1	-2.42	-1.28	5.16e-06	4.17e-05	Alpha/beta-Hydrolases superfamily protein (AHRD V3.3 *** A0A2U1L2I9_ARTAN)
Solyc11g067260.3_1	7.51	2.91	4.8e-06	3.91e-05	Alpha/beta-Hydrolases superfamily protein (AHRD V3.3 *** A0A2U1LHG4_ARTAN)
Solyc06g035520.3_1	68.47	6.1	3.73e-23	1.61e-21	Alpha/beta-hydrolases superfamily protein (AHRD V3.3 *** A0A2U1LX98_ARTAN)
Solyc12g056675.1_1	-14.94	-3.9	9.26e-05	0.000568	Alpha/beta-hydrolases superfamily protein (AHRD V3.3 *** A0A2U1LX98_ARTAN)
Solyc12g056674.1_1	-213.1	-7.74	7.51e-55	1.25e-52	Alpha/beta-hydrolases superfamily protein (AHRD V3.3 *** A0A2U1LX98_ARTAN)
Solyc07g040890.1_1	-3.4	-1.76	9.32e-08	1.02e-06	Alpha/beta-hydrolases superfamily protein (AHRD V3.3 *** A0A2U1LX98_ARTAN)
Solyc12g150125.1_1	-3045.93	-11.57	6.22e-05	0.000399	Alpha/beta-hydrolases superfamily protein (AHRD V3.3 *** A0A2U1LX98_ARTAN)
Solyc03g025510.3_1	-6.62	-2.73	6.99e-24	3.15e-22	Alpha/beta-Hydrolases superfamily protein (AHRD V3.3 *** A0A2U1MXT7_ARTAN)
Solyc08g061240.3_1	2.99	1.58	0.05	0.11	Alpha/beta-Hydrolases superfamily protein (AHRD V3.3 *** A0A2U1N0Y2_ARTAN)
Solyc05g051280.3_1	-2.45	-1.29	0.00265	0.01	Alpha/beta-Hydrolases superfamily protein (AHRD V3.3 *** A0A2U1NG96_ARTAN)
Solyc05g052020.3_1	2.19	1.13	0.00205	0.00847	Alpha/beta-Hydrolases superfamily protein (AHRD V3.3 *** A0A2U1NKR4_ARTAN)
Solyc03g093510.2_1	-2.77	-1.47	1.71e-05	0.000124	Alpha/beta-Hydrolases superfamily protein (AHRD V3.3 *** A0A2U1NKR4_ARTAN)
Solyc05g009610.1_1	-4.55	-2.19	8.52e-06	6.6e-05	Alpha/beta-Hydrolases superfamily protein (AHRD V3.3 *** A0A2U1PVQ0_ARTAN)
Solyc01g066450.3_1	-11.96	-3.58	9.07e-09	1.16e-07	Alpha/beta-Hydrolases superfamily protein (AHRD V3.3 *** A0A2U1Q133_ARTAN)
Solyc05g009390.3_1	-5.33	-2.42	0.00161	0.00687	Alpha/beta-Hydrolases superfamily protein (AHRD V3.3 *** A0A2U1Q5G1_ARTAN)
Solyc06g067950.3_1	-3.31	-1.73	4.37e-14	9.49e-13	Alpha/beta-Hydrolases superfamily protein (AHRD V3.3 *** A0A2U1Q9V2_ARTAN)
Solyc12g042890.2_1	-2.05	-1.04	0.0062	0.02	Alpha/beta-Hydrolases superfamily protein (AHRD V3.3 *** A0A2U1Q9V2_ARTAN)
Solyc09g009510.4_1	-4.64	-2.21	1.27e-07	1.36e-06	Alpha/beta-Hydrolases superfamily protein (AHRD V3.3 *** A0A2U1QP59_ARTAN)
Solyc09g009540.4_1	-7.67	-2.94	1.72e-06	1.52e-05	Alpha/beta-Hydrolases superfamily protein (AHRD V3.3 *** A0A2U1QP59_ARTAN)
Solyc02g020890.4_1	-2.09	-1.06	0.000422	0.00213	alpha/beta-Hydrolases superfamily protein (AHRD V3.3 *** AT3G19970.5)
Solyc06g074340.3_1	-35.79	-5.16	8.73e-10	1.28e-08	Alpha/beta-Hydrolases superfamily protein (AHRD V3.3 *** B3H6Y0_ARATH)
Solyc02g090940.3_1	-4.56	-2.19	9.39e-09	1.2e-07	Alpha/beta-Hydrolases superfamily protein (AHRD V3.3 *** F4K4J2_ARATH)
Solyc04g074220.4_1	3.02	1.6	0.03	0.09	Alpha/beta-Hydrolases superfamily protein (AHRD V3.3 *** Q4PSG2_ARATH)
Solyc04g010250.3_1	-16.63	-4.06	5.11e-35	3.91e-33	Alpha/beta-Hydrolases superfamily protein (AHRD V3.3 *** Q8RXN7_ARATH)
Solyc03g098020.4_1	3.42	1.78	8.55e-07	8.03e-06	Alpha/beta-Hydrolases superfamily protein (AHRD V3.3 *** Q94AM5_ARATH)
Solyc01g109720.3_1	-2.95	-1.56	9.48e-07	8.83e-06	Alpha/beta-Hydrolases superfamily protein (AHRD V3.3 *** Q9ASW5_ARATH)
Solyc03g123390.4_1	-37.92	-5.24	5.22e-30	3.2e-28	Alpha/beta-Hydrolases superfamily protein (AHRD V3.3 *** Q9LNR2_ARATH)
Solyc03g083010.3_1	-6.38	-2.67	1.45e-18	4.59e-17	Alpha/beta-Hydrolases superfamily protein (AHRD V3.3 *** Q9LVU7_ARATH)
Solyc02g065700.3_1	2.21	1.15	0.00207	0.00857	Alpha/beta-Hydrolases superfamily protein (AHRD V3.3 *** Q9LY90_ARATH)
Solyc08g066440.3_1	-4.72	-2.24	2.16e-16	5.75e-15	Alpha/beta-Hydrolases superfamily protein (AHRD V3.3 *** Q9LYG5_ARATH)
Solyc01g099910.4_1	-3.38	-1.76	0.04	0.09	Alpha/beta-Hydrolases superfamily protein (AHRD V3.3 *** Q9M9W5_ARATH)
Solyc03g111770.3_1	-2.76	-1.47	4.35e-08	5.01e-07	Alpha/beta-Hydrolases superfamily protein (AHRD V3.3 *** Q9SB70_ARATH)
Solyc09g009520.3_1	-8.86	-3.15	0.00142	0.00613	Alpha/beta-Hydrolases superfamily protein (AHRD V3.3 *** Q9SJM9_ARATH)
Solyc01g103650.3_1	-10825.9	-13.4	2.53e-06	2.17e-05	Alpha/beta-Hydrolases superfamily protein (AHRD V3.3 *** Q9XID7_ARATH)
Solyc01g103670.4_1	-2.3	-1.2	0.01	0.04	Alpha/beta-Hydrolases superfamily protein (AHRD V3.3 *** Q9XID7_ARATH)
Solyc01g103660.4_1	-3.54	-1.83	0.00268	0.01	Alpha/beta-Hydrolases superfamily protein (AHRD V3.3 *** Q9XID7_ARATH)
Solyc04g051200.2_1	-2.38	-1.25	2.04e-05	0.000145	Alpha-1, 4-glucan-protein synthase (AHRD V3.3 *** A0A2K3PGD6_TRIPR)
Solyc02g089170.4_1	-139.15	-7.12	7.48e-05	0.000472	Alpha-1, 4-glucan-protein synthase [udp-forming] 1 (AHRD V3.3 *** A0A1J6L3S7_NICAT)
Solyc02g065740.3_1	-1200.09	-10.23	0.000601	0.00291	alpha-1, 4-glucan-protein synthase [UDP-forming] 1-like (AHRD V3.3 *** A0A2G3A5L5_CAPAN)
Solyc03g114860.4_1	-4.45	-2.15	1.91e-08	2.32e-07	alpha-1, 4-glucan-protein synthase [UDP-forming] 2-like (AHRD V3.3 *** A0A2G3A1X9_CAPAN)
Solyc03g095710.4_1	3.27	1.71	0.00181	0.0076	Alpha-amylase (AHRD V3.3 *** K4BIZ4_SOLLC)
Solyc02g066950.4_1	-2.49	-1.32	0.000673	0.00322	Alpha-amylase isozyme 2A (AHRD V3.3 *** A0A2G3A5T2_CAPAN)
Solyc04g082720.3_1	3.75	1.91	0.000199	0.00111	Alpha-crystallin domain-containing protein 22.3 (AHRD V3.3 *** A0A1U8GRL0_CAPAN)
Solyc02g087070.4_1	-4.24	-2.08	1.43e-06	1.28e-05	alpha-DOX1
Solyc02g087090.4_1	-1636.55	-10.68	0.000269	0.00145	alpha-DOX2
Solyc04g008730.3_1	-2.26	-1.18	0.02	0.06	Alpha-galactosidase (AHRD V3.3 *** K4BP29_SOLLC)
Solyc05g005020.4_1	-3.2	-1.68	9.05e-13	1.76e-11	Alpha-Glucan Water Dikinase
Solyc04g009630.3_1	-2	-1	0.02	0.07	Alpha-glucosidase (AHRD V3.3 *** A0A2G2X9Q1_CAPBA)
Solyc02g069670.4_1	2.02	1.02	0.00187	0.00782	alpha-glucosidase (AHRD V3.3 *** A0A2I4FA71_9ROSI)
Solyc11g069010.2_1	-2.41	-1.27	3.3e-05	0.000225	Alpha-L-fucosidase 1 (AHRD V3.3 *** A0A2U1M8T1_ARTAN)
Solyc02g083700.4_1	-5.27	-2.4	6.47e-06	5.13e-05	Alpha-mannosidase (AHRD V3.3 *** A0A1U8FVM7_CAPAN)
Solyc02g087290.3_1	5.38	2.43	2.02e-20	7.3e-19	Alpha-mannosidase (AHRD V3.3 *** A0A2G2XIC1_CAPBA)
Solyc03g113820.3_1	-979.59	-9.94	0.000979	0.00444	Alpha-N-acetylglucosaminidase (AHRD V3.3 *** A0A200QV42_9MAGN)
Solyc01g087610.3_1	-3.28	-1.71	9.06e-09	1.16e-07	Alpha-N-acetylglucosaminidase (AHRD V3.3 *** Q9ZR45_TOBAC)
Solyc03g150154.1_1	-5.8	-2.54	0.00715	0.02	Alpha-n-acetylglucosaminidase-like protein (AHRD V3.3 *-* A0A2K3NS60_TRIPR)
Solyc01g095030.3_1	4.77	2.25	7.32e-12	1.33e-10	Altered Response to Salt Stress 1
Solyc03g114600.4_1	-6.75	-2.75	5.56e-17	1.55e-15	Alternaria stem canker resistance
Solyc02g078900.3_1	-5.11	-2.35	1.38e-23	6.11e-22	Alternative NAD(P)H dehydrogenase mitochondrial-like (AHRD V3.3 *** A0A2K3P845_TRIPR)
Solyc03g043750.3_1	3.97	1.99	0.000209	0.00117	Alternative NAD(P)H-ubiquinone oxidoreductase C1, chloroplastic/mitochondrial (AHRD V3.3 *** A0A2G2VCR1_CAPBA)
Solyc08g075540.5.1_1	-20.02	-4.32	1.14e-71	3.62e-69	alternative oxidase
Solyc08g075550.4_1	-15.64	-3.97	8.77e-05	0.000543	alternative oxidase 1b
Solyc06g061100.4_1	8.72	3.12	1.73e-06	1.53e-05	Aluminum activated malate transporter family protein (AHRD V3.3 *** A0A2U1LIJ8_ARTAN)
Solyc01g079880.3_1	2.13	1.09	6.62e-06	5.24e-05	Aluminum induced protein with YGL and LRDR motifs (AHRD V3.3 *** Q94BR2_ARATH)
Solyc02g078500.2_1	-2801.76	-11.45	7.83e-05	0.000491	Aluminum induced protein with YGL and LRDR motifs (AHRD V3.3 *** Q9FG81_ARATH)
Solyc11g071350.1_1	41.93	5.39	1.68e-20	6.11e-19	Aluminum-activated malate transporter (AHRD V3.3 *** A0A200Q9N0_9MAGN)
Solyc09g065070.2_1	-20.8	-4.38	0.000255	0.00139	Aluminum-activated malate transporter (AHRD V3.3 *** A0A2U1LQV2_ARTAN)
Solyc01g096140.3_1	-5.27	-2.4	0.000607	0.00293	Aluminum-activated malate transporter 10 (AHRD V3.3 *** A0A2G2YY99_CAPAN)
Solyc05g009590.3_1	-1338.19	-10.39	0.000447	0.00224	Aluminum-activated malate transporter 9 (AHRD V3.3 *** A0A2G3B6C3_CAPCH)
Solyc06g068690.4_1	4.93	2.3	4.6e-06	3.76e-05	Amidase family protein (AHRD V3.3 *-* AT5G07360.3)
Solyc09g075940.3_1	-75.02	-6.23	8.4e-08	9.25e-07	Amine oxidase (AHRD V3.3 *** A0A2G2WW99_CAPBA)
Solyc12g088190.2_1	9.5	3.25	6.82e-24	3.08e-22	Amino acid permease (AHRD V3.3 *** A0A2K3NUE8_TRIPR)
Solyc04g077050.3_1	-2.11	-1.07	0.00156	0.00666	Amino acid permease 6 (AHRD V3.3 *** A0A2G2ZR10_CAPAN)
Solyc03g013440.4_1	12.52	3.65	4.01e-15	9.56e-14	Amino acid transporter (AHRD V3.3 *-* A0A200QES2_9MAGN)
Solyc04g077460.3_1	-4.29	-2.1	0.0022	0.00901	Amino acid transporter (AHRD V3.3 *** A0A200PPZ9_9MAGN)
Solyc08g082080.3_1	-3.11	-1.64	0.02	0.05	Amino acid transporter (AHRD V3.3 *** A0A200PUP0_9MAGN)
Solyc09g098380.3_1	-21.87	-4.45	4.18e-06	3.44e-05	Amino acid transporter (AHRD V3.3 *** A0A200PYC4_9MAGN)
Solyc03g032090.1_1	7.12	2.83	3.71e-12	6.9e-11	Amino acid transporter (AHRD V3.3 *** A0A200PYH9_9MAGN)
Solyc02g082510.1_1	-2.58	-1.37	3.07e-05	0.00021	Amino acid transporter (AHRD V3.3 *** A0A200PYH9_9MAGN)
Solyc03g117350.1_1	-3.21	-1.68	0.00892	0.03	Amino acid transporter (AHRD V3.3 *** A0A200QAF8_9MAGN)
Solyc02g065680.3_1	-2.16	-1.11	1.4e-06	1.26e-05	Amino acid transporter (AHRD V3.3 *** A0A200QY84_9MAGN)
Solyc06g050800.4_1	32.99	5.04	3.39e-28	1.85e-26	Amino acid transporter (AHRD V3.3 *** S8C1J4_9LAMI)
Solyc03g078150.3_1	21.83	4.45	1.65e-56	2.95e-54	Amino acid transporter family protein (AHRD V3.3 *** S8E0T7_9LAMI)
Solyc09g092420.2_1	8.88	3.15	0.00202	0.00838	Amino acid/polyamine transporter I (AHRD V3.3 *** A0A200R6T7_9MAGN)
Solyc01g005920.3_1	-4.36	-2.12	2.38e-06	2.06e-05	Amino acid/polyamine transporter I (AHRD V3.3 *** A0A200RCI7_9MAGN)
Solyc02g092260.3_1	2.08	1.05	0.00185	0.00776	Amino-acid acetyltransferase-like protein (AHRD V3.3 *** A0A2K3MR62_TRIPR)
Solyc05g008770.3_1	-5.27	-2.4	1.04e-07	1.13e-06	Amino-acid permease BAT1-like protein (AHRD V3.3 *-* A0A2G3B695_CAPCH)
Solyc02g094560.3_1	-2.09	-1.07	0.00021	0.00117	Aminopeptidase (DUF3754) (AHRD V3.3 *** Q8RWC3_ARATH)
Solyc03g120450.4_1	-3.85	-1.94	3.63e-11	6.23e-10	Aminotransferase (AHRD V3.3 *** A0A200PN75_9MAGN)
Solyc11g005860.2_1	-3.51	-1.81	1.65e-08	2.02e-07	Aminotransferase (AHRD V3.3 *** A0A200PUW3_9MAGN)
Solyc11g005840.2_1	-99.81	-6.64	4.11e-34	2.99e-32	Aminotransferase (AHRD V3.3 *** A0A200PUW3_9MAGN)
Solyc04g054710.3_1	-2.87	-1.52	3.7e-09	4.96e-08	Aminotransferase (AHRD V3.3 *** A0A200QW13_9MAGN)
Solyc08g014610.4_1	-6.3	-2.66	0.00366	0.01	Aminotransferase (AHRD V3.3 *** D2KZ08_WHEAT)
Solyc05g007590.4_1	3.14	1.65	0.01	0.03	Aminotransferase, class V/Cysteine desulfurase (AHRD V3.3 *** A0A2U1L8D5_ARTAN)
Solyc11g006770.3_1	-3.56	-1.83	7.84e-10	1.15e-08	AMMECR1 family (AHRD V3.3 *** A0A2U1NY45_ARTAN)
Solyc04g050440.3_1	-5.55	-2.47	3.23e-07	3.24e-06	ammonium transporter
Solyc08g067080.3_1	-4684.78	-12.19	2.11e-05	0.000149	Ammonium transporter (AHRD V3.3 *** A0A1U8E298_CAPAN)
Solyc10g076480.2_1	-14.64	-3.87	3.64e-19	1.19e-17	Ammonium transporter (AHRD V3.3 *** A0A2G2VSP2_CAPBA)
Solyc05g006910.4_1	3.53	1.82	7.99e-12	1.44e-10	AMP deaminase (AHRD V3.3 *** A0A2G2VM22_CAPBA)
Solyc02g081360.4_1	-34.54	-5.11	2.19e-21	8.46e-20	AMP-dependent synthetase/ligase (AHRD V3.3 *** A0A200PYF6_9MAGN)
Solyc06g008920.3_1	-3.38	-1.76	0.00408	0.02	AMP-dependent synthetase/ligase (AHRD V3.3 *** A0A200QNF3_9MAGN)
Solyc02g082870.4_1	-592.48	-9.21	6.52e-11	1.09e-09	AMP-dependent synthetase/ligase (AHRD V3.3 *** A0A200QNJ1_9MAGN)
Solyc12g099360.2_1	5.04	2.33	3.48e-10	5.39e-09	AMP-dependent synthetase/ligase (AHRD V3.3 *** A0A200R265_9MAGN)
Solyc01g060180.4_1	-4.3	-2.1	1.26e-09	1.8e-08	AMP-dependent synthetase/ligase (AHRD V3.3 *** A0A200R265_9MAGN)
Solyc04g080480.1_1	-2100.4	-11.04	0.000153	0.000884	AMP-dependent synthetase/ligase (AHRD V3.3 *** A0A2U1NXR5_ARTAN)
Solyc01g006640.1_1	-9169.68	-13.16	3.91e-06	3.23e-05	AMP-dependent synthetase/ligase (AHRD V3.3 *** A0A2U1PR62_ARTAN)
Solyc09g090730.2_1	-14.67	-3.87	4.01e-31	2.57e-29	AMT1
Solyc02g080610.4_1	7.2	2.85	1.46e-05	0.000107	Ankyrin repeat (AHRD V3.3 *** A0A200PYZ7_9MAGN)
Solyc07g061740.4_1	-1040.5	-10.02	0.00086	0.00398	Ankyrin repeat (AHRD V3.3 *** A0A200Q4D4_9MAGN)
Solyc08g066770.3_1	-13.87	-3.79	4e-22	1.63e-20	Ankyrin repeat (AHRD V3.3 *** A0A200QDM7_9MAGN)
Solyc02g061820.4_1	2.44	1.29	0.00475	0.02	Ankyrin repeat (AHRD V3.3 *** A0A200QEF9_9MAGN)
Solyc02g093950.3_1	-2.43	-1.28	0.00233	0.00946	Ankyrin repeat (AHRD V3.3 *** A0A200QY43_9MAGN)
Solyc02g093850.3_1	6.87	2.78	2.46e-13	5.03e-12	Ankyrin repeat (AHRD V3.3 *** A0A200R4C9_9MAGN)
Solyc05g014510.3_1	-2.97	-1.57	1.52e-07	1.61e-06	Ankyrin repeat (AHRD V3.3 *** A0A200R4C9_9MAGN)
Solyc08g005910.3_1	2.62	1.39	1.05e-09	1.52e-08	Ankyrin repeat (AHRD V3.3 *** A0A200R6W7_9MAGN)
Solyc08g062330.3_1	-18.21	-4.19	6.54e-19	2.11e-17	Ankyrin repeat family protein (AHRD V3.3 *** F8WLA0_CITUN)
Solyc09g010690.4_1	2.11	1.07	0.000119	0.000706	Ankyrin repeat family protein, putative, expressed (AHRD V3.3 *** Q10NB7_ORYSJ)
Solyc06g076050.4_1	-10.09	-3.34	4.35e-40	4.16e-38	Ankyrin repeat family protein, putative, expressed (AHRD V3.3 *** Q10NB7_ORYSJ)
Solyc08g015780.3_1	2.24	1.16	2.73e-05	0.000189	Ankyrin repeat protein SKIP35 (AHRD V3.3 *** A0A2G2W349_CAPBA)
Solyc08g079480.3_1	-2.69	-1.43	9.22e-05	0.000567	Ankyrin repeat/KH domain protein (DUF1442) (AHRD V3.3 *** O22136_ARATH)
Solyc10g018200.2_1	-55.4	-5.79	5.12e-08	5.83e-07	Ankyrin repeat/KH domain protein (DUF1442) (AHRD V3.3 *** O22136_ARATH)
Solyc12g096670.2_1	2	1	0.00554	0.02	Ankyrin repeat-containing protein (AHRD V3.3 *** A0A2G3B4V0_CAPCH)
Solyc12g098390.3_1	-2.69	-1.43	0.02	0.06	Ankyrin repeat-containing protein (AHRD V3.3 *** A0A2K3NL40_TRIPR)
Solyc02g087400.1_1	4.27	2.1	0.01	0.03	Ankyrin repeat-containing protein (AHRD V3.3 *** A0A2U1KW09_ARTAN)
Solyc01g088810.4_1	5.77	2.53	0.00137	0.00594	Ankyrin repeat-containing protein (AHRD V3.3 *** A0A2U1MGK0_ARTAN)
Solyc10g081500.1_1	-2.39	-1.26	0.00285	0.01	Ankyrin repeat-containing protein (AHRD V3.3 *** A0A2U1MHZ3_ARTAN)
Solyc03g095860.3_1	6.49	2.7	0.01	0.04	Ankyrin repeat-containing protein (AHRD V3.3 *** A0A2U1NC91_ARTAN)
Solyc09g074280.1_1	-2.53	-1.34	0.00228	0.00928	Ankyrin repeat-containing protein (AHRD V3.3 *** A0A2U1QG31_ARTAN)
Solyc09g074290.1_1	-4.79	-2.26	0.00436	0.02	Ankyrin repeat-containing protein (AHRD V3.3 *** A0A2U1QG31_ARTAN)
Solyc01g097520.4_1	-5.46	-2.45	1.68e-27	8.78e-26	annexin 5
Solyc01g097550.4_1	-3062.09	-11.58	5.94e-05	0.000383	annexin 6
Solyc10g047240.2_1	-3.84	-1.94	1.29e-11	2.28e-10	annexin 9
Solyc04g073990.3_1	2.25	1.17	1.05e-06	9.73e-06	annexin p34
Solyc10g008660.2_1	5.84	2.55	0.00189	0.00789	Anthocyanidin 3-O-glucoside-6''-O-malonyltransferase (AHRD V3.3 *-* Q6WB13_CHRMO)
Solyc06g071550.3_1	-2.66	-1.41	0.00127	0.00557	Anthranilate phosphoribosyltransferase (AHRD V3.3 *** A0A2U1N145_ARTAN)
Solyc04g026140.1_1	-501.43	-8.97	0.00474	0.02	antifungal protein ginkbilobin-2-like (AHRD V3.3 *** A0A2I4EKK9_9ROSI)
Solyc05g026130.3_1	-2.01	-1.01	0.03	0.08	AP complex subunit sigma (AHRD V3.3 *** A0A1U8E025_CAPAN)
Solyc04g025870.4_1	-2.58	-1.37	6.09e-05	0.000392	AP-1 complex subunit gamma-1 (AHRD V3.3 *** A0A2G3CGI0_CAPCH)
Solyc04g026360.3_1	-3.52	-1.82	0.000234	0.00128	AP-1 complex subunit mu-1 (AHRD V3.3 *** A0A2G3CGN9_CAPCH)
Solyc06g074650.3_1	-2.53	-1.34	4.69e-07	4.57e-06	AP-2 complex subunit alpha (AHRD V3.3 *** A0A1U8H352_CAPAN)
Solyc11g066770.3_1	-2.04	-1.03	0.000265	0.00143	AP-2 complex subunit alpha (AHRD V3.3 *** A0A2G2VQ36_CAPBA)
Solyc06g061150.3_1	-2.52	-1.33	7.43e-05	0.000469	AP-2 complex subunit mu (AHRD V3.3 *** A0A2G2WK11_CAPBA)
Solyc05g009790.1_1	-10.58	-3.4	4.84e-17	1.36e-15	AP2/B3 transcription factor family protein (AHRD V3.3 *** A0A2U1LJK2_ARTAN)
Solyc04g007000.2_1	-4.96	-2.31	0.00563	0.02	AP2/B3 transcription factor family protein (AHRD V3.3 *** A0A2U1MEM3_ARTAN)
Solyc07g018290.4_1	2.73	1.45	0.00223	0.00912	AP2-like ethylene-responsive transcription factor (AHRD V3.3 *-* A0A2U1PB27_ARTAN)
Solyc04g077490.3_1	4.87	2.28	7.83e-12	1.41e-10	AP2-like ethylene-responsive transcription factor ANT (AHRD V3.3 *** A0A2G2Z848_CAPAN)
Solyc11g061750.2_1	-6.3	-2.66	0.00365	0.01	AP2-like ethylene-responsive transcription factor PLT1 (AHRD V3.3 *** A0A2G2VMY9_CAPBA)
Solyc01g080360.3_1	2.05	1.03	0.00401	0.01	AP-5 complex subunit mu (AHRD V3.3 *** A0A2G2XRL3_CAPBA)
Solyc03g044300.3_1	-3.42	-1.77	9.33e-06	7.17e-05	APETALA2a
Solyc02g064960.3_1	-4.61	-2.2	2.14e-07	2.22e-06	APETALA2b
Solyc11g072600.3_1	-4.33	-2.11	3.35e-20	1.18e-18	APETALA2d
Solyc07g005570.4_1	2.74	1.45	0.02	0.05	APO protein 2, chloroplastic (AHRD V3.3 *** A0A2G2WAU5_CAPBA)
Solyc04g080060.3_1	2.47	1.31	0.01	0.04	APO protein 4, mitochondrial (AHRD V3.3 *** A0A1U8GKI3_CAPAN)
Solyc04g005490.3_1	-2.66	-1.41	2.73e-08	3.25e-07	Appr-1-p processing enzyme family protein (AHRD V3.3 *** A0A2U1M8F6_ARTAN)
Solyc02g032550.3_1	-1705.87	-10.74	0.000241	0.00132	Apyrase (AHRD V3.3 *** A0A2G2XFE6_CAPBA)
Solyc12g098540.2_1	-2.18	-1.13	0.02	0.05	Apyrase (AHRD V3.3 *** A0A2G3AV93_CAPCH)
Solyc02g032560.3_1	-859.67	-9.75	0.00133	0.00582	Apyrase (AHRD V3.3 *** A0A2G3AV93_CAPCH)
Solyc08g008045.1_1	-84.53	-6.4	2.12e-75	8.25e-73	Aquaporin (AHRD V3.3 *** S5ZH89_MUSAC)
Solyc08g077950.1_1	2.21	1.15	0.02	0.06	Aquaporin-like protein (AHRD V3.3 *-* A0A2U1NPJ5_ARTAN)
Solyc05g007680.1_1	4.47	2.16	0.02	0.06	Arabinanase/levansucrase/invertase (AHRD V3.3 *** AT1G26761.1)
Solyc02g092790.3_1	-2.86	-1.52	9.19e-06	7.07e-05	Arabinogalactan (AHRD V3.3 *-* Q43719_SOLLC)
Solyc07g053640.1_1	3.67	1.88	2.46e-06	2.12e-05	Arabinogalactan-protein (AHRD V3.3 *-* Q41256_NICAL)
Solyc04g078840.3_1	4.29	2.1	1.38e-19	4.64e-18	AREB
Solyc10g076990.3_1	2.05	1.04	1.13e-05	8.56e-05	ARF GAP-like zinc finger-containing protein ZIGA4 (AHRD V3.3 *** F4HXP0_ARATH)
Solyc03g006610.3_1	-2.94	-1.56	7.44e-07	7.05e-06	Arf GTPase activating protein (AHRD V3.3 *** A0A200RBV9_9MAGN)
Solyc01g110440.5.1_1	-3.98	-1.99	3.82e-15	9.13e-14	arginine decarboxylase
Solyc10g054440.3_1	-3.65	-1.87	4.59e-15	1.09e-13	arginine decarboxylase 1
Solyc07g015980.4_1	4.72	2.24	0.01	0.04	Arginine decarboxylase-like protein (AHRD V3.3 *** A0A2K3MP95_TRIPR)
Solyc01g105140.3_1	4.12	2.04	1.27e-17	3.76e-16	Arginine/serine-rich splicing factor, putative, expressed (AHRD V3.3 *-* Q6AVF4_ORYSJ)
Solyc04g074040.3_1	2.53	1.34	3.42e-09	4.61e-08	Arginine/serine-rich splicing factor, putative, expressed (AHRD V3.3 *-* Q6AVF4_ORYSJ)
Solyc09g082830.4_1	2.6	1.38	8.68e-07	8.15e-06	Argonaute 10a
Solyc01g008960.3_1	2.05	1.03	1.29e-05	9.63e-05	Argonaute 4a
Solyc06g073540.4_1	3.04	1.61	9.43e-13	1.83e-11	Argonaute4b
Solyc01g010970.3_1	8.52	3.09	4.25e-08	4.92e-07	Argonaute7
Solyc01g100530.3_1	-2.15	-1.1	5.96e-05	0.000385	Arm repeat superfamily protein (AHRD V3.3 *** A0A2K3NTC9_TRIPR)
Solyc01g080750.3_1	-4.24	-2.09	9.12e-05	0.000562	ARM repeat superfamily protein (AHRD V3.3 *** A0A2U1P293_ARTAN)
Solyc02g076790.4_1	2	1	0.00484	0.02	ARM repeat superfamily protein (AHRD V3.3 *** A0A2U1PUY4_ARTAN)
Solyc02g076930.2_1	-86.64	-6.44	4.79e-30	2.95e-28	ARM repeat superfamily protein (AHRD V3.3 *** A0A2U1Q4E6_ARTAN)
Solyc06g009690.3_1	3.14	1.65	0.00337	0.01	ARM repeat superfamily protein (AHRD V3.3 *** AT2G39910.1)
Solyc03g093480.3_1	2.24	1.16	2.84e-07	2.89e-06	ARM repeat superfamily protein (AHRD V3.3 *** AT3G06530.5)
Solyc04g015940.3_1	2.07	1.05	0.000271	0.00146	ARM repeat superfamily protein (AHRD V3.3 *** F4JNL5_ARATH)
Solyc07g007660.1_1	-3.38	-1.76	2.41e-14	5.37e-13	Armadillo-like helical (AHRD V3.3 *** A0A2U1PY40_ARTAN)
Solyc06g074530.1_1	-4.4	-2.14	2.09e-18	6.53e-17	Arogenate dehydratase (AHRD V3.3 *** A0A2G2VAY6_CAPBA)
Solyc06g050630.3_1	-6.97	-2.8	9.64e-06	7.38e-05	Arogenate dehydrogenase 1, chloroplastic (AHRD V3.3 *** A0A2G3C5J6_CAPCH)
Solyc09g011870.3_1	-7.4	-2.89	5.4e-35	4.11e-33	Arogenate dehydrogenase 2 (AHRD V3.3 *** F1BPV6_SOLPN)
Solyc07g007590.1_1	-2.48	-1.31	3.13e-06	2.64e-05	arogenate dehydrogenase 2, chloroplastic (AHRD V3.3 *** A0A2G2Z0J0_CAPAN)
Solyc08g068680.4_1	-9.22	-3.21	4.21e-42	4.28e-40	aromatic amino acid decarboxylase 1A
Solyc09g090550.3_1	3.59	1.84	0.000228	0.00126	Arp2/3 complex 34 kDa subunit (AHRD V3.3 *** A0A2G2W1L9_CAPBA)
Solyc04g054690.3_1	-6.29	-2.65	1.67e-29	9.83e-28	ascorbate oxidase
Solyc09g007270.3_1	16.74	4.07	2.3e-55	3.93e-53	Ascorbate peroxidase (AHRD V3.3 *** Q42941_TOBAC)
Solyc05g012200.3_1	3.72	1.9	1.3e-07	1.4e-06	Asparagine synthase family protein (AHRD V3.3 *** A0A2U1NH55_ARTAN)
Solyc04g055200.3_1	-3.74	-1.9	4.55e-10	6.94e-09	Asparagine synthetase (AHRD V3.3 *** Q8LJT6_STRHE)
Solyc06g007180.3_1	-6.99	-2.8	5.72e-32	3.75e-30	asparagine synthetase 1
Solyc07g032740.4_1	2.66	1.41	7.79e-10	1.15e-08	Aspartate aminotransferase (AHRD V3.3 *** A0A0J8BGE0_BETVU)
Solyc08g041870.3_1	-2.81	-1.49	2.14e-09	2.97e-08	Aspartate aminotransferase (AHRD V3.3 *** A0A2G2W5G8_CAPBA)
Solyc02g080880.4_1	2.88	1.52	1.69e-09	2.38e-08	Aspartic proteinase (AHRD V3.3 *** A0A1U8FF23_CAPAN)
Solyc09g082760.3_1	-3.7	-1.89	2.35e-09	3.24e-08	Aspartic proteinase A1 (AHRD V3.3 *** A0A2G3CJM2_CAPCH)
Solyc05g051240.1_1	6.58	2.72	3.25e-27	1.68e-25	aspartic proteinase PCS1 (AHRD V3.3 *** A0A1U8GYE6_CAPAN)
Solyc11g011440.1_1	5.65	2.5	1.03e-22	4.32e-21	aspartic proteinase PCS1-like (AHRD V3.3 *** A0A1U8GN15_CAPAN)
Solyc07g051850.3_1	-2.21	-1.15	7.61e-07	7.21e-06	aspartic proteinase-like (AHRD V3.3 *** A0A2I4H0Z7_9ROSI)
Solyc04g056590.3_1	-2.9	-1.54	5.15e-07	4.98e-06	Aspartic proteinase-like protein 2 (AHRD V3.3 *** A0A1J6IFA7_NICAT)
Solyc06g072810.4_1	-24.34	-4.61	1.18e-50	1.63e-48	Aspartic/glutamic acid-rich protein (AHRD V3.3 *-* Q8L6X8_ARATH)
Solyc06g064550.3_1	-4.83	-2.27	1.17e-07	1.26e-06	Aspartokinase-homoserine dehydrogenase (AHRD V3.3 *** O63067_SOYBN)
Solyc07g064560.4_1	2.18	1.12	0.00188	0.00787	AT hook motif-containing protein (AHRD V3.3 *-* A0A2K3PS21_TRIPR)
Solyc08g065150.1_1	-2.66	-1.41	0.000248	0.00135	At2g26110 (AHRD V3.3 *-* O80986_ARATH)
Solyc03g111100.1_1	9.41	3.23	2.33e-28	1.28e-26	At3g48510 (AHRD V3.3 *** Q9SMP6_ARATH)
Solyc08g075280.4_1	11.58	3.53	2.31e-22	9.53e-21	AT4g19390/T5K18_170 (AHRD V3.3 *-* Q94JM4_ARATH)
Solyc02g080650.3_1	3.75	1.91	0.000224	0.00124	ataxin-10-like (AHRD V3.3 *** A0A2I4FM85_9ROSI)
Solyc08g077010.1_1	2.95	1.56	4.1e-06	3.38e-05	AT-hook motif nuclear-localized protein (AHRD V3.3 *** A0A1U8EX97_CAPAN)
Solyc08g007560.3_1	-4.06	-2.02	7.64e-05	0.00048	AT-hook motif nuclear-localized protein (AHRD V3.3 *** A0A1U8FN46_CAPAN)
Solyc04g076220.3_1	3.36	1.75	4.54e-08	5.22e-07	AT-hook motif nuclear-localized protein (AHRD V3.3 *** A0A1U8GD78_CAPAN)
Solyc12g087950.1_1	-3.96	-1.99	1.81e-10	2.9e-09	AT-hook motif nuclear-localized protein (AHRD V3.3 *** A0A1U8GD78_CAPAN)
Solyc06g060500.1_1	-7.68	-2.94	0.000149	0.000865	AT-hook motif nuclear-localized protein (AHRD V3.3 *** A0A1U8H145_CAPAN)
Solyc08g079720.3_1	-3.23	-1.69	2.01e-07	2.09e-06	AT-hook motif nuclear-localized protein (AHRD V3.3 *** A0A2G2XKJ2_CAPBA)
Solyc11g006090.3_1	-3.52	-1.82	1.82e-07	1.91e-06	AT-hook motif nuclear-localized protein (AHRD V3.3 *** A0A2G2Y6T0_CAPAN)
Solyc01g091470.3_1	-2.03	-1.02	0.00161	0.00686	AT-hook motif nuclear-localized protein (AHRD V3.3 *** A0A2G3DDW3_CAPCH)
Solyc11g006190.3_1	10.05	3.33	9.92e-05	0.000603	AT-hook motif nuclear-localized protein 1 (AHRD V3.3 *** A0A2G2Y739_CAPAN)
Solyc08g079630.3_1	-2.46	-1.3	2.36e-07	2.43e-06	AT-hook motif nuclear-localized protein 1 (AHRD V3.3 *** A0A2G3AEB8_CAPAN)
Solyc12g094710.2_1	2.25	1.17	0.00032	0.00168	AT-hook motif nuclear-localized protein 10 (AHRD V3.3 *-* A0A2G3B4F7_CAPCH)
Solyc08g006950.4_1	3.09	1.63	0.04	0.1	AT-hook motif nuclear-localized protein 8-like (AHRD V3.3 *** A0A2I4DIF4_9ROSI)
Solyc09g082860.3_1	-2.46	-1.3	1.31e-08	1.63e-07	ATP sulfurylase (AHRD V3.3 *** Q8SAG1_SOYBN)
Solyc03g005260.3_1	-2.17	-1.12	0.01	0.04	ATP sulfurylase (AHRD V3.3 *** Q9ZNZ8_BRAJU)
Solyc06g066000.3_1	2.74	1.45	0.000694	0.0033	ATP synthase subunit b', chloroplastic (AHRD V3.3 *** A0A1U8GUM8_CAPAN)
Solyc05g008460.4_1	-2.73	-1.45	1.93e-09	2.69e-08	ATP synthase subunit beta (AHRD V3.3 *** A0A2G2VK08_CAPBA)
Solyc00g500344.1_1	-42.92	-5.42	0.02	0.06	ATP synthase subunit beta, chloroplastic (AHRD V3.3 *-* A0A2U1KL25_ARTAN)
Solyc11g072450.2_1	-2.25	-1.17	2.6e-07	2.66e-06	ATP synthase subunit d, mitochondrial (AHRD V3.3 *** A0A1U8ELT5_CAPAN)
Solyc05g052150.4_1	-2.91	-1.54	1.9e-07	1.98e-06	ATP synthase subunit delta', mitochondrial (AHRD V3.3 *-* ATP4_IPOBA)
Solyc05g052140.3_1	-3.12	-1.64	0.000678	0.00323	ATP synthase subunit delta', mitochondrial (AHRD V3.3 *** A0A2G2WIK8_CAPBA)
Solyc01g091880.3_1	-2.31	-1.2	0.000707	0.00336	ATPase (AHRD V3.3 *** A0A1U8GU61_CAPAN)
Solyc07g044750.3_1	-11.43	-3.52	1.34e-26	6.71e-25	ATPase (AHRD V3.3 *** A0A200Q5U6_9MAGN)
Solyc02g023980.3_1	-14.3	-3.84	4.84e-05	0.000319	ATPase (AHRD V3.3 *** A0A200Q5U6_9MAGN)
Solyc06g071580.3_1	4.49	2.17	0.00558	0.02	ATPase, histidine kinase, DNA gyrase B-, and HSP90-like domain containing protein, expressed (AHRD V3.3 *** Q33AG5_ORYSJ)
Solyc06g074940.4_1	7.58	2.92	2.42e-22	9.96e-21	ATP-binding ABC transporter (AHRD V3.3 *** X8JTB2_9HOMO)
Solyc01g101040.3_1	-2.24	-1.16	2.61e-06	2.24e-05	ATP-citrate synthase (AHRD V3.3 *** B6TD54_MAIZE)
Solyc05g005160.3_1	-2.4	-1.26	3.47e-08	4.07e-07	ATP-citrate synthase (AHRD V3.3 *** B6TD54_MAIZE)
Solyc01g079860.3_1	2.6	1.38	0.00101	0.00457	ATP-dependent (S)-NAD(P)H-hydrate dehydratase (AHRD V3.3 *** A0A1U8EBN0_CAPAN)
Solyc12g095880.2_1	-3.91	-1.97	1.31e-18	4.16e-17	ATP-dependent 6-phosphofructokinase (AHRD V3.3 *** A0A2G2VI14_CAPBA)
Solyc07g045160.3_1	-2.18	-1.13	0.000128	0.000753	ATP-dependent 6-phosphofructokinase (AHRD V3.3 *** A0A2G2WC06_CAPBA)
Solyc04g014270.3_1	-7.74	-2.95	1.14e-28	6.38e-27	ATP-dependent 6-phosphofructokinase (AHRD V3.3 *** A0A2G2XA03_CAPBA)
Solyc04g015200.3_1	9.69	3.28	6.2e-17	1.72e-15	ATP-dependent 6-phosphofructokinase (AHRD V3.3 *** A0A2G3CDP5_CAPCH)
Solyc03g119700.3_1	2.18	1.12	0.00108	0.00482	ATP-dependent Clp protease adapter protein ClpS (AHRD V3.3 *** A0A1U8FUF1_CAPAN)
Solyc03g117950.3_1	-3.2	-1.68	2.07e-11	3.62e-10	ATP-dependent Clp protease ATP-binding subunit-like protein chloroplastic (AHRD V3.3 *** A0A2P6U503_CHLSO)
Solyc05g017795.1_1	3	1.58	0.03	0.09	ATP-dependent DNA helicase (AHRD V3.3 *-* A0A2I4DIM6_9ROSI)
Solyc01g100440.3_1	-1839.84	-10.85	0.000208	0.00116	ATP-dependent DNA helicase (AHRD V3.3 *-* Q9ZUI1_ARATH)
Solyc09g015140.2_1	20.57	4.36	0.000853	0.00395	ATP-dependent DNA helicase (AHRD V3.3 *** A0A2G3C774_CAPCH)
Solyc06g068540.3_1	2.72	1.44	1.31e-06	1.18e-05	ATP-dependent DNA helicase (AHRD V3.3 *** Q9ZUI1_ARATH)
Solyc03g117680.4_1	-2.8	-1.49	8.53e-10	1.25e-08	ATP-dependent DNA helicase (AHRD V3.3 *** Q9ZUI1_ARATH)
Solyc02g085390.4_1	-2.53	-1.34	0.00399	0.01	ATP-dependent DNA helicase DDM1 (AHRD V3.3 *** A0A1U8FMX5_CAPAN)
Solyc01g103080.3_1	2.23	1.16	3.17e-06	2.67e-05	ATP-dependent RNA helicase (AHRD V3.3 *** A0A0U9HKI9_KLENI)
Solyc11g010310.2_1	3.42	1.77	3.65e-08	4.26e-07	ATP-dependent RNA helicase DEAH11, chloroplastic-like (AHRD V3.3 *** A0A2I4EF57_9ROSI)
Solyc08g081290.4_1	2.68	1.42	0.000423	0.00214	AT-rich interactive domain-containing protein 2-like isoform X2 (AHRD V3.3 *** A0A2I4H8P9_9ROSI)
Solyc01g067020.4_1	-5.79	-2.53	0.01	0.04	Atypical receptor-like kinase 1 (AHRD V3.3 *** C5H8K0_SOLLC)
Solyc01g008930.4_1	30.5	4.93	2.35e-06	2.03e-05	AUREA phytochromobilin synthase
Solyc10g006270.4_1	2.24	1.17	0.00817	0.03	Autophagy-related protein (AHRD V3.3 *** A0A2G3C2V6_CAPCH)
Solyc12g005230.3_1	-2.71	-1.44	0.04	0.1	Autophagy-related protein (AHRD V3.3 *** A0A2K3P5C5_TRIPR)
Solyc02g085030.4_1	-2.04	-1.03	0.000779	0.00366	Auxilin-like protein 1 (AHRD V3.3 *** A0A2G3D7U8_CAPCH)
Solyc06g060090.3_1	-4.28	-2.1	3.88e-16	1.01e-14	Auxilin-related protein 1 (AHRD V3.3 *** A0A2G2WIZ1_CAPBA)
Solyc09g065590.3_1	14.92	3.9	2.36e-08	2.84e-07	Auxin canalization protein (DUF828) (AHRD V3.3 *** Q9LUI0_ARATH)
Solyc02g082450.3_1	-14.97	-3.9	0.0019	0.00793	Auxin efflux carrier (AHRD V3.3 *** A0A200PYL2_9MAGN)
Solyc04g056620.2_1	-557.32	-9.12	0.00386	0.01	Auxin Efflux Facilitator 10
Solyc10g078370.2_1	2.52	1.33	5.95e-05	0.000384	Auxin Efflux Facilitator 9
Solyc01g096070.3_1	-2.66	-1.41	4.11e-08	4.77e-07	Auxin Response Factor 18
Solyc05g056040.3_1	-2.56	-1.36	1.43e-05	0.000106	Auxin Response Factor 24
Solyc02g077560.3_1	2.36	1.24	5.61e-06	4.51e-05	auxin response factor 3
Solyc07g016180.3_1	-2.37	-1.24	1.41e-07	1.51e-06	Auxin Response Factor 7A
Solyc08g008380.4_1	-13.77	-3.78	1.87e-54	3.01e-52	Auxin Response Factor 9B
Solyc08g077020.1_1	-2.32	-1.21	5.8e-06	4.64e-05	Auxin responsive SAUR protein (AHRD V3.3 *** A0A2U1PXP1_ARTAN)
Solyc03g124020.1_1	-17.02	-4.09	0.000167	0.000955	Auxin-induced protein 15A (AHRD V3.3 *** A0A2G3D1E4_CAPCH)
Solyc06g062920.3_1	-5.5	-2.46	1.06e-24	4.86e-23	auxin-regulated dual specificity cytosolic kinase
Solyc12g096570.1_1	6.32	2.66	4.68e-05	0.000309	auxin-regulated gene involved in organ size (AHRD V3.3 -** AT3G59900.1)
Solyc12g096980.3_1	3.27	1.71	0.00554	0.02	auxin-regulated IAA11
Solyc09g090910.3_1	16.83	4.07	2.17e-17	6.26e-16	auxin-regulated IAA13
Solyc09g083290.3_1	-17.79	-4.15	8.24e-43	8.54e-41	auxin-regulated IAA14
Solyc03g120390.3_1	2.39	1.26	0.00558	0.02	auxin-regulated IAA15
Solyc06g084070.3_1	2.08	1.06	0.04	0.11	auxin-regulated IAA2
Solyc03g121060.4_1	-5.28	-2.4	7.69e-25	3.57e-23	auxin-regulated IAA26
Solyc03g120500.4_1	2.16	1.11	0.04	0.09	auxin-regulated IAA27
Solyc06g066020.3_1	27.74	4.79	0.000255	0.00138	auxin-regulated IAA36
Solyc06g053830.3_1	10.56	3.4	1.37e-21	5.34e-20	auxin-regulated IAA7
Solyc04g010330.3_1	20.8	4.38	2.3e-08	2.76e-07	Auxin-regulated protein
Solyc06g075690.3_1	-9.74	-3.28	7.24e-41	7.07e-39	auxin-regulated protein AF416289
Solyc02g077880.3_1	6.12	2.61	2.46e-22	1.01e-20	Auxin-repressed protein (AHRD V3.3 *** A9YSI8_TOBAC)
Solyc03g006360.3_1	95.82	6.58	3.27e-40	3.14e-38	Auxin-repressed protein (AHRD V3.3 *** A9YSI8_TOBAC)
Solyc07g053030.4_1	-1678.57	-10.71	0.000254	0.00138	Auxin-responsive GH3 family protein (AHRD V3.3 *-* A0A2U1LNK3_ARTAN)
Solyc10g006610.4_1	-3.9	-1.96	8.04e-07	7.58e-06	Auxin-responsive GH3 family protein (AHRD V3.3 *** A0A2U1LNK3_ARTAN)
Solyc10g011660.3_1	-2.11	-1.08	0.000742	0.0035	Auxin-responsive GH3 family protein (AHRD V3.3 *** A0A2U1NZC8_ARTAN)
Solyc01g107390.4_1	-11.25	-3.49	1.08e-21	4.27e-20	Auxin-responsive GH3 product (AHRD V3.3 *** Q05680_SOYBN)
Solyc01g110890.1_1	-1089.4	-10.09	0.00079	0.00371	Auxin-responsive protein SAUR21 (AHRD V3.3 *** A0A2G2XY24_CAPAN)
Solyc08g150103.1_1	-333.11	-8.38	0.01	0.04	Auxin-responsive protein SAUR32 (AHRD V3.3 *** A0A2G3BQ18_CAPCH)
Solyc01g005160.4_1	-7.09	-2.83	3.42e-10	5.31e-09	Avr9/Cf-9 rapidly elicited protein 1
Solyc10g084880.3_1	-4.78	-2.26	1.02e-09	1.47e-08	Avr9/Cf-9 rapidly elicited protein 137 (AHRD V3.3 *** Q9FQZ2_TOBAC)
Solyc08g016150.1_1	-13.7	-3.78	6.47e-10	9.7e-09	Avr9/Cf-9 rapidly elicited protein 180 (AHRD V3.3 *** Q9FQZ1_TOBAC)
Solyc08g082090.1_1	-2.83	-1.5	1.03e-07	1.12e-06	Avr9/Cf-9 rapidly elicited protein 194 (AHRD V3.3 *** Q9FQZ4_TOBAC)
Solyc03g082370.1_1	-2.51	-1.33	0.00152	0.00652	Avr9/Cf-9 rapidly elicited protein 65 (AHRD V3.3 *** Q9FQZ0_TOBAC)
Solyc11g010250.1_1	-5.06	-2.34	5.4e-23	2.31e-21	Avr9/Cf-9 rapidly elicited protein 75 (AHRD V3.3 *** Q9FQY9_TOBAC)
Solyc02g071310.3_1	-3.29	-1.72	0.01	0.04	Awpm-19-like family protein (AHRD V3.3 *** A0A2K3KYB6_TRIPR)
Solyc05g053160.3_1	138.42	7.11	5.8e-19	1.88e-17	AWPM-19-like family protein (AHRD V3.3 *** O23029_ARATH)
Solyc09g090800.2_1	497.48	8.96	1.98e-10	3.15e-09	AWPM-19-like family protein (AHRD V3.3 *** O23029_ARATH)
Solyc02g067580.3_1	2.33	1.22	5.54e-07	5.34e-06	B12D protein (AHRD V3.3 *** Q9XHD5_IPOBA)
Solyc02g087330.3_1	-5.12	-2.36	1.85e-20	6.7e-19	B12D protein (AHRD V3.3 *** Q9XHD5_IPOBA)
Solyc04g082840.4_1	-3.77	-1.91	8.1e-08	8.96e-07	B2-type cyclin dependent kinase
Solyc02g093710.1_1	-5.31	-2.41	6.03e-12	1.1e-10	B3 DNA binding domain (AHRD V3.3 *-* A0A200R4H2_9MAGN)
Solyc02g094460.2_1	454.96	8.83	0.00623	0.02	B3 domain transcription factor (AHRD V3.3 *** Q2HUJ5_MEDTR)
Solyc04g015500.3_1	4.1	2.03	1.35e-09	1.91e-08	B3 domain-containing protein (AHRD V3.3 *-* A0A1Q3DFU3_CEPFO)
Solyc08g029090.4_1	3.21	1.68	0.01	0.03	B3 domain-containing protein (AHRD V3.3 *-* A0A1Q3DFU3_CEPFO)
Solyc04g079590.3_1	2.08	1.06	0.02	0.05	B3 domain-containing protein (AHRD V3.3 *** A0A1Q3CJU4_CEPFO)
Solyc02g065350.3_1	3.55	1.83	0.00502	0.02	B3 domain-containing protein (AHRD V3.3 *** A0A1Q3D977_CEPFO)
Solyc01g108140.4_1	2.7	1.43	0.00618	0.02	B3 domain-containing protein (AHRD V3.3 *** A0A1U8E8F3_CAPAN)
Solyc04g079130.2_1	-8.25	-3.04	0.00675	0.02	B3 domain-containing protein (AHRD V3.3 *** A0A1U8GC90_CAPAN)
Solyc09g010230.2_1	-2.61	-1.38	0.00416	0.02	B3 domain-containing protein (AHRD V3.3 *** A0A2G2VWZ0_CAPBA)
Solyc10g075030.3_1	3.49	1.8	5.39e-12	9.89e-11	B3 domain-containing protein (AHRD V3.3 *** A0A2G3BDR8_CAPCH)
Solyc10g083210.2_1	-12.88	-3.69	1.64e-15	4.05e-14	B3 domain-containing protein (AHRD V3.3 *** A0A2G3BGS5_CAPCH)
Solyc05g004000.1_1	-2.28	-1.19	0.05	0.11	B3 domain-containing protein (AHRD V3.3 *** A0A2G3DAB0_CAPCH)
Solyc02g079020.4_1	2.18	1.12	0.000102	0.000616	B3 domain-containing transcription repressor VAL1 (AHRD V3.3 *** A0A2G2XEW6_CAPBA)
Solyc05g007850.2_1	2.43	1.28	0.04	0.1	bacterial spot disease resistance protein 4
Solyc06g035720.3_1	-3.74	-1.9	8.82e-14	1.87e-12	BAG family molecular chaperone regulator 1 (AHRD V3.3 *** A0A1U8H5I3_CAPAN)
Solyc03g026220.3_1	-4.87	-2.29	1.03e-19	3.51e-18	BAG family molecular chaperone regulator 1 (AHRD V3.3 *** A0A2G2ZYV9_CAPAN)
Solyc08g080320.3_1	-2.53	-1.34	0.03	0.08	BAG family molecular chaperone regulator 2 (AHRD V3.3 *** A0A1J3K248_NOCCA)
Solyc02g093610.3_1	-5.57	-2.48	8.88e-19	2.84e-17	BAG family molecular chaperone regulator 2-like (AHRD V3.3 *** A0A2I4HMN0_9ROSI)
Solyc06g072430.3_1	21.76	4.44	0.000582	0.00282	BAG family molecular chaperone regulator 5, mitochondrial (AHRD V3.3 *-* A0A2I0XHJ2_9ASPA)
Solyc01g095320.4_1	89.52	6.48	5.1e-114	8.08e-111	Bag family molecular chaperone regulator 6-like protein (AHRD V3.3 *** A0A2K3PRI9_TRIPR)
Solyc10g084170.1_1	10.61	3.41	0.0014	0.00606	Bag family molecular chaperone regulator mitochondrial-like (AHRD V3.3 *** A0A2K3P7D1_TRIPR)
Solyc08g066890.4_1	-15.18	-3.92	1.51e-34	1.12e-32	bark storage protein A-like (AHRD V3.3 *** A0A2I4E5T4_9ROSI)
Solyc12g008930.3_1	-191.52	-7.58	0.03	0.08	Basic helix-loop-helix (BHLH) DNA-binding family protein (AHRD V3.3 *-* A0A2U1P678_ARTAN)
Solyc01g150101.1_1	-8.85	-3.15	5.04e-07	4.88e-06	Basic helix-loop-helix (BHLH) DNA-binding superfamily protein (AHRD V3.3 *-* A0A1P8ASG1_ARATH)
Solyc04g074810.4_1	-7.45	-2.9	0.02	0.05	Basic helix-loop-helix (BHLH) DNA-binding superfamily protein (AHRD V3.3 *-* A0A2U1PPA1_ARTAN)
Solyc04g076845.1_1	4.01	2	3.91e-11	6.69e-10	Basic helix-loop-helix (BHLH) DNA-binding superfamily protein (AHRD V3.3 *-* A0A2U1PS36_ARTAN)
Solyc02g091800.4_1	-8.65	-3.11	9.64e-06	7.38e-05	Basic helix-loop-helix (BHLH) DNA-binding superfamily protein (AHRD V3.3 *-* A0A2U1Q8Y8_ARTAN)
Solyc01g080800.3_1	-321.02	-8.33	0.01	0.04	Basic secretory family protein (AHRD V3.3 *** A0A2K3LW23_TRIPR)
Solyc07g062710.4_1	-11.42	-3.51	7.08e-05	0.000448	Basic-leucine zipper (BZIP) transcription factor family protein (AHRD V3.3 *-* A0A1I9LST2_ARATH)
Solyc10g083380.2_1	4.05	2.02	0.02	0.05	Basic-leucine zipper (BZIP) transcription factor family protein (AHRD V3.3 *-* Q8L5Y2_ARATH)
Solyc12g010800.2_1	-1819.17	-10.83	0.00021	0.00117	Basic-leucine zipper (BZIP) transcription factor family protein (AHRD V3.3 *** A0A1I9LST2_ARATH)
Solyc07g053450.4_1	-3.15	-1.65	0.04	0.09	Basic-leucine zipper (BZIP) transcription factor family protein (AHRD V3.3 *** A0A1P8B300_ARATH)
Solyc06g049040.4_1	-3.2	-1.68	0.02	0.06	Basic-leucine zipper (BZIP) transcription factor family protein (AHRD V3.3 *** A0A2U1LV89_ARTAN)
Solyc01g103873.1_1	-2.9	-1.54	0.000563	0.00275	Basic-leucine zipper (BZIP) transcription factor family protein (AHRD V3.3 *** F4I9R1_ARATH)
Solyc09g009760.1_1	1169.97	10.19	0.000868	0.00401	Basic-leucine zipper domain (AHRD V3.3 *-* A0A200Q667_9MAGN)
Solyc06g009640.2_1	-2.19	-1.13	0.01	0.04	Basic-leucine zipper domain-containing protein (AHRD V3.3 *** A0A2U1LZP6_ARTAN)
Solyc07g042510.3_1	-5307.64	-12.37	1.5e-05	0.00011	Bax inhibitor 1-related (AHRD V3.3 *** A0A200RBK8_9MAGN)
Solyc09g065610.2_1	-21.56	-4.43	0.01	0.04	Bax inhibitor-1 family protein (AHRD V3.3 *-* A0A2U1MW73_ARTAN)
Solyc07g052620.1_1	1131.59	10.14	0.000862	0.00399	B-box zinc finger protein 32 (AHRD V3.3 *** A0A2G2WDE5_CAPBA)
Solyc12g005910.2_1	-2.52	-1.33	1.64e-08	2.02e-07	B-cell receptor-associated 31-like (AHRD V3.3 *** A0A200QH03_9MAGN)
Solyc05g044470.3_1	8.26	3.05	0.04	0.09	B-cell receptor-associated 31-like protein (AHRD V3.3 *-* A0A2U1PUK6_ARTAN)
Solyc11g068950.3_1	4.33	2.11	1.92e-18	6.02e-17	BEL1-like homeodomain protein 1 (AHRD V3.3 *** A0A2G2YH01_CAPAN)
Solyc01g007070.3_1	2.11	1.08	2.75e-06	2.35e-05	BEL1-like homeodomain protein 3 (AHRD V3.3 *** A0A2G3AY56_CAPCH)
Solyc02g089940.4_1	-2.49	-1.32	5.06e-07	4.9e-06	BEL1-like homeodomain protein 4 (AHRD V3.3 *** A0A2G2XIM2_CAPBA)
Solyc11g069890.3_1	-12.35	-3.63	0.000568	0.00277	BEL1-like homeodomain protein 8 (AHRD V3.3 *** A0A2G2YHP0_CAPAN)
Solyc06g074120.3_1	7.8	2.96	1.53e-11	2.7e-10	bell-like homeodomain protein 2
Solyc08g081400.4_1	-15.8	-3.98	5.55e-10	8.38e-09	bell-like homeodomain protein 3
Solyc07g049645.1_1	-33.47	-5.06	1.02e-71	3.29e-69	Benzyl alcohol O-benzoyltransferase (AHRD V3.3 *** BEBT_TOBAC)
Solyc07g062260.3_1	5.05	2.34	1.59e-06	1.42e-05	BES1/BZR1 (AHRD V3.3 *** A0A2K3PP13_TRIPR)
Solyc02g063010.3_1	-2.69	-1.43	3.56e-09	4.78e-08	BES1/BZR1-like protein (AHRD V3.3 *** A0A2U1KKL8_ARTAN)
Solyc02g090720.3_1	-918.42	-9.84	0.00115	0.00509	BEST plant protein match is: (TAIR:plant.1) protein, putative (AHRD V3.3 *** G7K7Z5_MEDTR)
Solyc07g005380.4_1	-2555.27	-11.32	9.23e-05	0.000567	Bet v I domain (AHRD V3.3 *** A0A200PXK2_9MAGN)
Solyc06g007860.1_1	-985.22	-9.94	0.000967	0.0044	Bet v I domain (AHRD V3.3 *** A0A200PXK2_9MAGN)
Solyc01g028810.3_1	3.11	1.64	1.21e-11	2.15e-10	Beta chaperonin 60 (AHRD V3.3 *** Q0W9E2_SOLCO)
Solyc03g093390.4_1	-33.41	-5.06	7.99e-08	8.85e-07	beta expansin precursor 2
Solyc05g007930.3_1	2.16	1.11	5.26e-07	5.09e-06	Beta-1, 3-galactosyltransferase 15 (AHRD V3.3 *** A0A1U8EV49_CAPAN)
Solyc01g060020.4_1	-3307.08	-11.69	6.9e-05	0.000439	beta-1, 3-glucanase TOMB13GLUB
Solyc02g093430.3_1	-3.55	-1.83	2.85e-05	0.000197	Beta-1, 4-N-acetylglucosaminyltransferase family protein (AHRD V3.3 *** Q9LT58_ARATH)
Solyc08g082810.4_1	3.15	1.66	0.00392	0.01	Beta-amylase (AHRD V3.3 *** A0A2G2XJX5_CAPBA)
Solyc08g077530.3_1	-3.51	-1.81	0.00252	0.01	Beta-amylase (AHRD V3.3 *** Q94EU9_SOLTU)
Solyc09g065750.3_1	-7085.23	-12.79	7.6e-06	5.93e-05	beta-carotene isomerase D27, chloroplastic-like (AHRD V3.3 *** A0A2I4G2B0_9ROSI)
Solyc06g074240.3_1	-4.55	-2.19	0.00131	0.00571	Beta-carotene, Pfam:PF05834
Solyc04g072850.4_1	-5.57	-2.48	0.000834	0.00388	Beta-D-xylosidase (AHRD V3.3 *** H1AC33_SOLLC)
Solyc01g079570.3_1	-2.66	-1.41	0.01	0.04	Beta-D-xylosidase 1 (AHRD V3.3 *** A0A1U8DZL0_CAPAN)
Solyc11g044910.2_1	-26.46	-4.73	9.64e-11	1.59e-09	Beta-D-xylosidase 4 (AHRD V3.3 *** A0A2G2VN32_CAPBA)
Solyc01g090810.4_1	25.39	4.67	1.18e-06	1.08e-05	beta-expansin precursor
Solyc06g064620.3_1	-4113.22	-12.01	2.86e-05	0.000197	beta-fructofuranosidase, insoluble isoenzyme CWINV1-like (AHRD V3.3 *** A0A2I4GXG9_9ROSI)
Solyc04g080840.3_1	-2.5	-1.32	0.05	0.12	Beta-galactosidase (AHRD V3.3 *** A0A2G2X180_CAPBA)
Solyc02g078950.4_1	-2936.24	-11.52	6.77e-05	0.000431	Beta-galactosidase (AHRD V3.3 *** A0A2G3A8L8_CAPAN)
Solyc07g038120.1_1	-42.94	-5.42	8.28e-06	6.43e-05	Beta-galactosidase (AHRD V3.3 *** A0A2G3BNT0_CAPCH)
Solyc06g062580.3_1	-6	-2.58	4.14e-10	6.34e-09	Beta-galactosidase (AHRD V3.3 *** A0A2G3C8Y3_CAPCH)
Solyc09g092160.2_1	2.11	1.08	0.000812	0.0038	beta-galactosidase 2
Solyc03g121540.3_1	-20.44	-4.35	4.11e-36	3.29e-34	beta-galactosidase 3
Solyc02g084720.3_1	-2.11	-1.08	6.05e-06	4.82e-05	beta-galactosidase 6
Solyc03g019890.3_1	2.74	1.45	3.17e-06	2.67e-05	beta-galactosidase 7
Solyc10g045240.2_1	4.02	2.01	4.15e-11	7.09e-10	Beta-glucosidase (AHRD V3.3 *** F8R893_9MAGN)
Solyc08g044510.4_1	-9294.45	-13.18	3.79e-06	3.14e-05	Beta-glucosidase (AHRD V3.3 *** F8R893_9MAGN)
Solyc01g074030.3_1	-2.46	-1.3	5.88e-08	6.64e-07	Beta-glucosidase (AHRD V3.3 *** Q43014_PRUAV)
Solyc09g075070.3_1	-5.35	-2.42	9.45e-26	4.55e-24	Beta-glucosidase 1 (AHRD V3.3 *** A0A1U8F8A5_CAPAN)
Solyc09g075060.3_1	-3502.03	-11.77	4.24e-05	0.000282	Beta-glucosidase 10 (AHRD V3.3 *** A0A2G2ZW54_CAPAN)
Solyc07g063390.3_1	-3.64	-1.86	7.17e-15	1.66e-13	Beta-glucosidase 16 (AHRD V3.3 *** A0A2G2WEV4_CAPBA)
Solyc02g080290.3_1	-3.25	-1.7	0.000109	0.000654	Beta-glucosidase 46 (AHRD V3.3 *** A0A1U8FUJ5_CAPAN)
Solyc02g080300.3_1	-2.42	-1.27	0.02	0.05	Beta-glucosidase 46 (AHRD V3.3 *** A0A1U8FUJ5_CAPAN)
Solyc02g080310.2_1	-2.68	-1.42	0.00846	0.03	Beta-glucosidase 46 (AHRD V3.3 *** A0A1U8FUJ5_CAPAN)
Solyc01g081610.3_1	-2.32	-1.22	0.000968	0.0044	Beta-hexosaminidase (AHRD V3.3 *** A0A2G2XRM6_CAPBA)
Solyc05g054710.3_1	-2.34	-1.23	2.49e-06	2.14e-05	Beta-hexosaminidase (AHRD V3.3 *** K4C2E8_SOLLC)
Solyc11g008810.2_1	-6.66	-2.74	1.08e-10	1.79e-09	Beta-hexosaminidase (AHRD V3.3 *** M1BC44_SOLTU)
Solyc07g061960.3_1	-2.35	-1.23	0.00308	0.01	Beta-lactamase-like (AHRD V3.3 *** A0A200QS30_9MAGN)
Solyc05g055250.2_1	-3.31	-1.73	1.65e-07	1.75e-06	beta-mannosyltransferase 4-like (AHRD V3.3 *** XP_023550939.1)
Solyc04g081490.3_1	-2.45	-1.29	3.07e-08	3.63e-07	beta-tubulin
Solyc01g010130.4_1	2.22	1.15	0.00473	0.02	bHLH transcription factor 001
Solyc01g102300.3_1	5.07	2.34	2.21e-10	3.5e-09	bHLH transcription factor 006
Solyc01g109700.3_1	3.84	1.94	8.65e-05	0.000537	bHLH transcription factor 010
Solyc02g062690.3_1	30.71	4.94	2.96e-07	3e-06	bHLH transcription factor 012
Solyc02g091810.2_1	-52.83	-5.72	2.75e-20	9.79e-19	bHLH transcription factor 015
Solyc02g091820.3_1	-17.06	-4.09	2.63e-06	2.25e-05	bHLH transcription factor 016
Solyc03g005350.3_1	2.17	1.12	0.00439	0.02	bHLH transcription factor 018
Solyc03g034000.3_1	13.4	3.74	0.00101	0.00457	bHLH transcription factor 020
Solyc03g097820.2_1	9.52	3.25	0.00287	0.01	bHLH transcription factor 022
Solyc03g119390.4_1	6.52	2.71	0.00293	0.01	bHLH transcription factor 026
Solyc04g005130.3_1	-5.07	-2.34	3.57e-06	2.97e-05	bHLH transcription factor 027
Solyc04g005280.4_1	2.33	1.22	0.00425	0.02	bHLH transcription factor 028
Solyc04g006990.3_1	16.7	4.06	1.22e-15	3.04e-14	bHLH transcription factor 029
Solyc04g014360.3_1	2.66	1.41	0.0018	0.00755	bHLH transcription factor 032
Solyc04g078690.3_1	-3.05	-1.61	0.00561	0.02	bHLH transcription factor 035
Solyc05g009640.4_1	-1262.12	-10.3	0.00052	0.00256	bHLH transcription factor 037
Solyc05g009880.3_1	3.44	1.78	6.84e-10	1.02e-08	bHLH transcription factor 038
Solyc05g011810.4_1	2.14	1.1	0.00676	0.02	bHLH transcription factor 040
Solyc06g008030.3_1	8.24	3.04	3.33e-12	6.21e-11	bHLH transcription factor 041
Solyc06g035490.3_1	-36.46	-5.19	1.69e-59	3.38e-57	bHLH transcription factor 042
Solyc06g069370.4_1	-3.24	-1.7	7.6e-06	5.93e-05	bHLH transcription factor 046
Solyc07g052670.3_1	-24.27	-4.6	2.76e-81	1.33e-78	bHLH transcription factor 053
Solyc07g053290.3_1	6.66	2.73	3e-07	3.03e-06	bHLH transcription factor 054
Solyc09g063010.4_1	6.07	2.6	0.000485	0.00241	bHLH transcription factor 058
Solyc09g089870.3_1	-2.03	-1.02	0.02	0.05	bHLH transcription factor 061
Solyc09g097870.4_1	-3.73	-1.9	4.95e-08	5.65e-07	bHLH transcription factor 062
Solyc11g010340.2_1	-1134.54	-10.15	0.000693	0.0033	bHLH transcription factor 069
Solyc12g010170.2_1	-3.92	-1.97	2.39e-05	0.000168	bHLH transcription factor 070
Solyc12g098620.2_1	-2.88	-1.53	0.01	0.04	bHLH transcription factor 072
Solyc01g086870.3_1	-4.24	-2.08	6.67e-18	2.01e-16	bHLH transcription factor 076
Solyc02g063430.4_1	2.91	1.54	0.000904	0.00415	bHLH transcription factor 078
Solyc06g068870.3_1	3.16	1.66	6.92e-09	8.95e-08	bHLH transcription factor 087
Solyc08g081140.4_1	2.6	1.38	1.06e-05	8.02e-05	bHLH transcription factor 090
Solyc09g098110.4_1	-25.62	-4.68	6.45e-09	8.39e-08	bHLH transcription factor 092
Solyc11g056650.2_1	43.42	5.44	1.44e-92	9.43e-90	bHLH transcription factor 096
Solyc06g062460.3_1	148.46	7.21	2e-09	2.78e-08	bHLH transcription factor136
Solyc07g018010.3_1	-28.47	-4.83	3.32e-54	5.22e-52	bHLH transcription factor139
Solyc07g063830.3_1	3.08	1.62	0.00124	0.00543	bHLH transcription factor142
Solyc07g064040.3_1	-2.36	-1.24	1.3e-06	1.18e-05	bHLH transcription factor143
Solyc10g006510.3_1	-2.96	-1.57	0.00177	0.00745	bHLH transcription factor152
Solyc10g009290.1_1	-2.91	-1.54	0.000395	0.00202	bHLH transcription factor155
Solyc04g064630.3_1	-8.93	-3.16	1.35e-07	1.45e-06	Bidirectional sugar transporter SWEET (AHRD V3.3 *** A0A142DVF6_SOLTU)
Solyc03g007360.3_1	-18.51	-4.21	1.62e-05	0.000118	Bidirectional sugar transporter SWEET (AHRD V3.3 *** A0A142DVG4_SOLTU)
Solyc03g097580.4_1	-672.4	-9.39	0.00249	0.01	Bidirectional sugar transporter SWEET (AHRD V3.3 *** A0A142DVH1_SOLTU)
Solyc03g097570.3_1	3.34	1.74	0.02	0.06	Bidirectional sugar transporter SWEET (AHRD V3.3 *** A0A142DVH6_SOLTU)
Solyc03g097620.1_1	7.68	2.94	0.04	0.1	Bidirectional sugar transporter SWEET (AHRD V3.3 *** A0A142DVI1_SOLTU)
Solyc01g099880.4_1	36.27	5.18	9.67e-31	6.11e-29	Bidirectional sugar transporter SWEET (AHRD V3.3 *** A0A1U8E5W8_CAPAN)
Solyc05g024260.3_1	4.57	2.19	0.04	0.09	Bidirectional sugar transporter SWEET (AHRD V3.3 *** A0A2G3C5C6_CAPCH)
Solyc02g071520.3_1	-4.42	-2.14	0.0014	0.00608	Bidirectional sugar transporter SWEET (AHRD V3.3 *** M1AAY0_SOLTU)
Solyc06g060590.3_1	3.45	1.78	0.00027	0.00145	Bidirectional sugar transporter SWEET (AHRD V3.3 *** M1B2X7_SOLTU)
Solyc04g064620.4_1	4.77	2.25	2.02e-06	1.77e-05	Bidirectional sugar transporter SWEET (AHRD V3.3 *** M1CBD4_SOLTU)
Solyc03g097600.3_1	4.63	2.21	3.22e-15	7.75e-14	Bidirectional sugar transporter SWEET (AHRD V3.3 *** M1D4D5_SOLTU)
Solyc09g065440.4_1	3.18	1.67	0.00124	0.00545	Bifunctional inhibitor/lipid-transfer protein/seed storage 2S albumin superfamily protein (AHRD V3.3 *-* A0A2U1NA97_ARTAN)
Solyc09g082300.3_1	3.33	1.73	0.05	0.11	Bifunctional inhibitor/lipid-transfer protein/seed storage 2S albumin superfamily protein (AHRD V3.3 *-* A0A2U1Q1B8_ARTAN)
Solyc01g073680.4_1	3.14	1.65	3.68e-07	3.65e-06	Bifunctional inhibitor/lipid-transfer protein/seed storage 2S albumin superfamily protein (AHRD V3.3 *** A0A061DVR0_THECC)
Solyc06g069070.1_1	138.88	7.12	2.09e-106	2.44e-103	Bifunctional inhibitor/lipid-transfer protein/seed storage 2S albumin superfamily protein (AHRD V3.3 *** A0A1I9LP30_ARATH)
Solyc05g008895.1_1	9.73	3.28	1.19e-21	4.68e-20	Bifunctional inhibitor/lipid-transfer protein/seed storage 2S albumin superfamily protein (AHRD V3.3 *** A0A1I9LP30_ARATH)
Solyc08g007460.3_1	-9.18	-3.2	1.46e-16	3.93e-15	Bifunctional inhibitor/lipid-transfer protein/seed storage 2S albumin superfamily protein (AHRD V3.3 *** A0A2U1L4X0_ARTAN)
Solyc08g078870.3_1	-2.25	-1.17	5.01e-07	4.86e-06	Bifunctional inhibitor/lipid-transfer protein/seed storage 2S albumin superfamily protein (AHRD V3.3 *** A0A2U1PU47_ARTAN)
Solyc08g078930.1_1	-9838.79	-13.26	3.26e-06	2.73e-05	Bifunctional inhibitor/lipid-transfer protein/seed storage 2S albumin superfamily protein (AHRD V3.3 *** A0A2U1PU47_ARTAN)
Solyc08g078910.1_1	-63.82	-6	9.59e-20	3.28e-18	Bifunctional inhibitor/lipid-transfer protein/seed storage 2S albumin superfamily protein (AHRD V3.3 *** A0A2U1PU47_ARTAN)
Solyc03g091000.1_1	-3290.96	-11.68	4.95e-05	0.000325	Bifunctional inhibitor/lipid-transfer protein/seed storage 2S albumin superfamily protein (AHRD V3.3 *** A0A2U1PU47_ARTAN)
Solyc08g078920.2_1	-849.13	-9.73	1.22e-12	2.34e-11	Bifunctional inhibitor/lipid-transfer protein/seed storage 2S albumin superfamily protein (AHRD V3.3 *** A0A2U1PU47_ARTAN)
Solyc03g093060.1_1	-2276.1	-11.15	0.000119	0.000709	Bifunctional inhibitor/lipid-transfer protein/seed storage 2S albumin superfamily protein (AHRD V3.3 *** A0A2U1PU47_ARTAN)
Solyc08g078900.1_1	-4.72	-2.24	0.000182	0.00103	Bifunctional inhibitor/lipid-transfer protein/seed storage 2S albumin superfamily protein (AHRD V3.3 *** A0A2U1PU47_ARTAN)
Solyc08g079200.1_1	-4.27	-2.09	0.00194	0.00809	Bifunctional inhibitor/lipid-transfer protein/seed storage 2S albumin superfamily protein (AHRD V3.3 *** A0A2U1PU47_ARTAN)
Solyc03g090990.1_1	-1509.05	-10.56	0.000333	0.00174	Bifunctional inhibitor/lipid-transfer protein/seed storage 2S albumin superfamily protein (AHRD V3.3 *** A0A2U1PU47_ARTAN)
Solyc08g005960.2_1	-1831.1	-10.84	0.000209	0.00117	Bifunctional inhibitor/lipid-transfer protein/seed storage 2S albumin superfamily protein (AHRD V3.3 *** A0A2U1PU47_ARTAN)
Solyc03g093070.1_1	-1513.23	-10.56	0.000326	0.00171	Bifunctional inhibitor/lipid-transfer protein/seed storage 2S albumin superfamily protein (AHRD V3.3 *** A0A2U1PU47_ARTAN)
Solyc03g091010.1_1	-1063.77	-10.05	0.000823	0.00384	Bifunctional inhibitor/lipid-transfer protein/seed storage 2S albumin superfamily protein (AHRD V3.3 *** A0A2U1PU47_ARTAN)
Solyc03g091030.1_1	-1015.57	-9.99	0.000932	0.00426	Bifunctional inhibitor/lipid-transfer protein/seed storage 2S albumin superfamily protein (AHRD V3.3 *** A0A2U1PU47_ARTAN)
Solyc03g091035.1_1	-927.98	-9.86	0.00116	0.00514	Bifunctional inhibitor/lipid-transfer protein/seed storage 2S albumin superfamily protein (AHRD V3.3 *** A0A2U1PU47_ARTAN)
Solyc08g079230.1_1	-901.19	-9.82	0.00118	0.00522	Bifunctional inhibitor/lipid-transfer protein/seed storage 2S albumin superfamily protein (AHRD V3.3 *** A0A2U1PU47_ARTAN)
Solyc08g074480.1_1	-5.18	-2.37	0.02	0.06	Bifunctional inhibitor/lipid-transfer protein/seed storage 2S albumin superfamily protein (AHRD V3.3 *** A0A2U1PU47_ARTAN)
Solyc03g091020.1_1	-364.36	-8.51	0.01	0.04	Bifunctional inhibitor/lipid-transfer protein/seed storage 2S albumin superfamily protein (AHRD V3.3 *** A0A2U1PU47_ARTAN)
Solyc08g078940.1_1	-326.77	-8.35	0.01	0.04	Bifunctional inhibitor/lipid-transfer protein/seed storage 2S albumin superfamily protein (AHRD V3.3 *** F4IC43_ARATH)
Solyc01g109390.3_1	-7.34	-2.88	0.000151	0.000873	Bifunctional inhibitor/lipid-transfer protein/seed storage 2S albumin superfamily protein (AHRD V3.3 *** Q8GXG3_ARATH)
Solyc01g005985.1_1	-7.06	-2.82	5.65e-05	0.000367	Bifunctional inhibitor/lipid-transfer protein/seed storage 2S albumin superfamily protein, putative (AHRD V3.3 *** A0A061GSH0_THECC)
Solyc05g015490.4_1	7.18	2.84	4.74e-06	3.86e-05	Bifunctional inhibitor/plant lipid transfer protein/seed storage helical domain (AHRD V3.3 *** A0A200QGD6_9MAGN)
Solyc07g065110.1_1	-2.86	-1.52	1.76e-05	0.000127	Bifunctional inhibitor/plant lipid transfer protein/seed storage helical domain containing protein (AHRD V3.3 *** A0A2P5G019_TREOI)
Solyc03g079880.4_1	2.61	1.38	2.02e-08	2.45e-07	Bifunctional inhibitor/plant lipid transfer protein/seed storage helical domain-containing protein (AHRD V3.3 *** A0A103YIU0_CYNCS)
Solyc04g015590.4_1	-12.33	-3.62	0.000302	0.0016	Bifunctional polymyxin resistance protein, ArnA (AHRD V3.3 *** A0A2U1QHU7_ARTAN)
Solyc01g094280.3_1	2.07	1.05	0.00409	0.02	Bifunctional protein folD (AHRD V3.3 *** A0A2K3NTE4_TRIPR)
Solyc02g083380.3_1	-5.42	-2.44	2.13e-06	1.86e-05	Big1 (AHRD V3.3 *-* AT2G17710.1)
Solyc09g055940.3_1	2.76	1.46	0.00306	0.01	Bile acid:sodium symporter (AHRD V3.3 *** A0A200PU00_9MAGN)
Solyc12g005410.2_1	-2.04	-1.03	0.00838	0.03	Bile acid:sodium symporter (AHRD V3.3 *** A0A200R883_9MAGN)
Solyc02g067390.3_1	-2.29	-1.19	0.02	0.07	Binding partner of ACD11 1 (AHRD V3.3 *** A0A199VQH5_ANACO)
Solyc05g007200.4_1	2.4	1.26	0.00523	0.02	binding partner of ACD11 1 (AHRD V3.3 *** A0A1U8EM00_CAPAN)
Solyc08g076530.3_1	-3.23	-1.69	4.73e-06	3.85e-05	binding partner of ACD11 1-like (AHRD V3.3 *** A0A1U8FBL9_CAPAN)
Solyc03g098740.1_1	-2.39	-1.26	0.03	0.07	Biotic cell death-associated protein (AHRD V3.3 *** Q850R9_NICGU)
Solyc06g069530.3_1	-2.63	-1.4	0.00017	0.000972	Biotin carboxyl carrier protein of acetyl-CoA carboxylase (AHRD V3.3 *** A0A1U8FI08_CAPAN)
Solyc01g008330.4_1	-4.64	-2.21	8.12e-20	2.8e-18	Biotin carboxylase (AHRD V3.3 *** B5LAS7_CAPAN)
Solyc05g056290.4_1	-2.29	-1.2	0.000366	0.00189	biotin carboxylase carrier
Solyc06g050590.3_1	-3.89	-1.96	4.84e-10	7.35e-09	Biotin/lipoyl attachment (AHRD V3.3 *** A0A200QBF2_9MAGN)
Solyc09g065540.3_1	-2.24	-1.16	0.000142	0.000828	biotin-binding protein
Solyc11g069030.3_1	-32.4	-5.02	1.16e-09	1.66e-08	blind
Solyc09g008250.4_1	-2.45	-1.29	0.02	0.06	blind-like1
Solyc04g077260.3_1	4.08	2.03	0.000557	0.00272	blind-like3
Solyc02g091980.2_1	-2.76	-1.46	0.03	0.08	blind-like7
Solyc07g006750.3_1	-12.95	-3.69	1.96e-07	2.05e-06	blind-like8
Solyc10g081520.1_1	-304.02	-8.25	9.91e-56	1.72e-53	Blue copper protein (AHRD V3.3 *** A0A0M4FTF3_9SOLA)
Solyc04g074740.4_1	-5.27	-2.4	5.49e-22	2.23e-20	Blue copper protein (AHRD V3.3 *** A0A2G2ZQN6_CAPAN)
Solyc10g037880.3_1	-2.96	-1.56	0.00982	0.03	Blue copper protein (AHRD V3.3 *** A0A2I0WGC8_9ASPA)
Solyc02g094050.4_1	3.1	1.63	0.00022	0.00122	Blue copper protein (AHRD V3.3 *** A0A2K3LS79_TRIPR)
Solyc11g062350.2_1	-6.91	-2.79	0.000305	0.00161	Blue copper protein (AHRD V3.3 *** A0A2K3N6C5_TRIPR)
Solyc01g094040.3_1	-2.15	-1.1	0.00233	0.00944	blue copper protein-like (AHRD V3.3 *** A0A2I4GQX2_9ROSI)
Solyc09g075980.3_1	6.26	2.65	0.00335	0.01	BnaA05g17230D protein (AHRD V3.3 *** A0A078FCG1_BRANA)
Solyc03g121080.3_1	-13.65	-3.77	3.55e-07	3.54e-06	BnaA06g11160D protein (AHRD V3.3 *-* A0A078HBJ5_BRANA)
Solyc02g070875.1_1	-3.53	-1.82	0.00355	0.01	BnaA07g07520D protein (AHRD V3.3 *-* A0A078HZ87_BRANA)
Solyc02g078890.1_1	-6.24	-2.64	2.86e-07	2.9e-06	BnaA08g25420D protein (AHRD V3.3 *** A0A078G8I6_BRANA)
Solyc08g078630.4_1	3.12	1.64	0.03	0.08	BnaA10g16580D protein (AHRD V3.3 *** A0A078HJ62_BRANA)
Solyc08g066520.3_1	-2.56	-1.35	0.008	0.03	BnaA10g30120D protein (AHRD V3.3 *** A0A078JT83_BRANA)
Solyc03g119520.4_1	-2.05	-1.03	0.000404	0.00206	BnaC05g48200D protein (AHRD V3.3 *** A0A078HZC2_BRANA)
Solyc06g071500.3_1	-4.52	-2.18	8.08e-21	3.01e-19	Boron transporter 1 (AHRD V3.3 *** A0A2G2WM36_CAPBA)
Solyc11g013330.3_1	4.67	2.22	0.00164	0.00697	BPS1-like protein (AHRD V3.3 *** AT1G22030.1)
Solyc04g077250.4_1	-16.38	-4.03	5.92e-09	7.74e-08	Branched-chain-amino-acid aminotransferase (AHRD V3.3 *** Q94CF8_CAPAN)
Solyc01g098700.4_1	-5.73	-2.52	1.13e-19	3.81e-18	Branched-chain-amino-acid aminotransferase-like protein 1 (AHRD V3.3 *** A0A2G2W7E2_CAPBA)
Solyc01g006010.3_1	2.28	1.19	4.33e-05	0.000288	Branchpoint-bridging protein (AHRD V3.3 *-* A0A1J3JYE2_NOCCA)
Solyc12g006860.2_1	-4.29	-2.1	6.3e-07	6.03e-06	brassinosteroid hydroxylase
Solyc12g095920.2_1	2.78	1.47	9.58e-06	7.34e-05	BRISC/BRCA1-A complex protein (AHRD V3.3 *-* F4JVV9_ARATH)
Solyc06g071350.4_1	2.51	1.33	1.73e-08	2.12e-07	Bromo adjacent homology (BAH) domain (AHRD V3.3 *-* A0A200QLJ5_9MAGN)
Solyc04g082530.3_1	-4.06	-2.02	2.61e-05	0.000181	Bromodomain-containing protein (AHRD V3.3 *** A0A2U1N3G4_ARTAN)
Solyc09g048980.4_1	3.74	1.9	0.0081	0.03	BTB domain-containing protein/NPH3 domain-containing protein (AHRD V3.3 *** A0A1Q3D396_CEPFO)
Solyc05g052960.4_1	2.22	1.15	0.000874	0.00403	BTB/POZ and MATH domain-containing protein (AHRD V3.3 *** A0A2R6PM37_ACTCH)
Solyc06g071820.3_1	-2.31	-1.21	7.63e-06	5.95e-05	BTB/POZ and TAZ domain-containing protein 1 (AHRD V3.3 *** A0A2G3BFP5_CAPCH)
Solyc03g111710.3_1	-3.4	-1.76	0.000803	0.00376	BTB/POZ and TAZ domain-containing protein 2 (AHRD V3.3 *** A0A2G2X8F9_CAPBA)
Solyc08g014440.4_1	-13.79	-3.79	0.000112	0.000674	BTB/POZ and TAZ domain-containing protein 3 (AHRD V3.3 *** A0A1U8ET19_CAPAN)
Solyc02g092460.3_1	-21.64	-4.44	2.97e-23	1.28e-21	BTB/POZ and TAZ domain-containing protein 4 (AHRD V3.3 *** A0A2G2XGZ7_CAPBA)
Solyc02g021640.3_1	-2.86	-1.52	2.71e-07	2.77e-06	BTB/POZ domain-containing protein (AHRD V3.3 *** A0A1U8FH79_CAPAN)
Solyc05g013570.3_1	3.52	1.82	2.83e-05	0.000195	BTB/POZ domain-containing protein (AHRD V3.3 *** A0A2G2VN16_CAPBA)
Solyc02g064720.3_1	25.63	4.68	1.64e-23	7.25e-22	BTB/POZ domain-containing protein (AHRD V3.3 *** A0A2G2XBD2_CAPBA)
Solyc02g092560.3_1	2.05	1.03	0.02	0.06	BTB/POZ domain-containing protein (AHRD V3.3 *** A0A2G2XGY8_CAPBA)
Solyc08g081230.1_1	-2.74	-1.46	6.3e-08	7.08e-07	BTB/POZ domain-containing protein (AHRD V3.3 *** A0A2G2XJN4_CAPBA)
Solyc01g080620.3_1	3.09	1.63	7.93e-08	8.78e-07	BTB/POZ domain-containing protein (AHRD V3.3 *** A0A2U1P225_ARTAN)
Solyc06g050860.3_1	-5.84	-2.55	0.000572	0.00278	BTB/POZ domain-containing protein (AHRD V3.3 *** A0A2U1QE56_ARTAN)
Solyc10g078330.2_1	-6.02	-2.59	4.11e-07	4.05e-06	B-type cyclin
Solyc03g033950.4_1	2.06	1.04	4.4e-06	3.61e-05	BUD13-like protein (AHRD V3.3 *** A0A1J3DNW1_NOCCA)
Solyc01g109500.4_1	-3.88	-1.96	0.000672	0.00321	BURP domain-containing protein (AHRD V3.3 *-* A0A1Q3C0F5_CEPFO)
Solyc08g068150.4_1	125.1	6.97	6.79e-131	1.67e-127	BURP domain-containing protein (AHRD V3.3 *-* A0A2U1QID7_ARTAN)
Solyc05g015300.4_1	-132.66	-7.05	2.66e-75	1.02e-72	BURP-domain containing protein (AHRD V3.3 *** Q5ZFA0_PLAMJ)
Solyc01g100460.3_1	10.47	3.39	6.56e-08	7.35e-07	BZIP transcription factor (AHRD V3.3 *** C0LQL1_9CARY)
Solyc01g079480.3_1	-2.49	-1.31	2.16e-08	2.61e-07	BZIP transcription factor (AHRD V3.3 *** C0LQL1_9CARY)
Solyc04g080740.1_1	2.04	1.03	0.00453	0.02	BZIP transcription factor (AHRD V3.3 *** I6MK31_PRUPE)
Solyc02g084860.1_1	-1006.89	-9.98	0.00095	0.00433	BZIP transcription factor (AHRD V3.3 *** I6MK31_PRUPE)
Solyc01g109880.3_1	6.77	2.76	1.11e-19	3.76e-18	BZIP transcription factor (AHRD V3.3 *** Q8GTZ1_CAPCH)
Solyc04g082890.3_1	2	1	1.62e-05	0.000118	BZIP transcription factor protein (AHRD V3.3 *** Q3L0T7_CAPAN)
Solyc10g080420.3_1	2.12	1.09	0.000217	0.0012	C2 calcium/lipid-binding plant phosphoribosyltransferase family protein (AHRD V3.3 *-* A0A061DXG0_THECC)
Solyc10g080430.1_1	-2.85	-1.51	0.00778	0.03	C2 calcium/lipid-binding plant phosphoribosyltransferase family protein (AHRD V3.3 *** A0A061DXG0_THECC)
Solyc01g065500.3_1	6.39	2.68	1.3e-07	1.39e-06	C2 calcium/lipid-binding plant phosphoribosyltransferase family protein (AHRD V3.3 *** A0A061EZM2_THECC)
Solyc01g007170.4_1	-3.34	-1.74	0.02	0.06	C2 calcium/lipid-binding plant phosphoribosyltransferase family protein (AHRD V3.3 *** A0A061F065_THECC)
Solyc01g094410.3_1	-2.36	-1.24	2.2e-07	2.28e-06	C2 calcium/lipid-binding plant phosphoribosyltransferase family protein (AHRD V3.3 *** A0A061G6B5_THECC)
Solyc08g008020.1_1	-3.59	-1.84	5.18e-05	0.000339	C2 calcium/lipid-binding plant phosphoribosyltransferase family protein (AHRD V3.3 *** A0A061G6B5_THECC)
Solyc01g005420.2_1	-660.34	-9.37	0.0026	0.01	C2 calcium-dependent membrane targeting (AHRD V3.3 *-* A0A2U1LLL4_ARTAN)
Solyc09g091050.4_1	3.45	1.78	0.00166	0.00704	C2 calcium-dependent membrane targeting (AHRD V3.3 *** A0A2U1PUT0_ARTAN)
Solyc08g014170.1_1	-47.83	-5.58	0.01	0.04	C2 domain, GRAM domain protein (AHRD V3.3 *-* A0A2U1PZ96_ARTAN)
Solyc07g061935.1_1	2.95	1.56	0.000477	0.00238	C2 domain-containing protein (AHRD V3.3 *-* A0A2G2Z4M9_CAPAN)
Solyc07g061950.4_1	-2.62	-1.39	3.27e-10	5.1e-09	C2 domain-containing protein (AHRD V3.3 *** A0A2G2WER0_CAPBA)
Solyc12g011420.2_1	3.25	1.7	3.29e-05	0.000224	C2 domain-containing protein (AHRD V3.3 *** A0A2G2X5L7_CAPBA)
Solyc10g050060.2_1	-6.06	-2.6	2.91e-29	1.67e-27	C2 domain-containing protein (AHRD V3.3 *** B1Q483_CAPCH)
Solyc06g053420.4_1	-4.89	-2.29	0.000186	0.00105	C2 domain-containing protein/GRAM domain-containing protein (AHRD V3.3 *** A0A1Q3BEV5_CEPFO)
Solyc04g081370.2_1	-2.03	-1.02	0.04	0.09	C2H2-like zinc finger protein (AHRD V3.3 *** A0A2U1KP34_ARTAN)
Solyc12g088450.3_1	3.15	1.66	0.00258	0.01	C5orf35 (AHRD V3.3 *** AT5G23200.1)
Solyc01g096190.3_1	-6.79	-2.76	1.15e-32	7.73e-31	Ca2+-ATPase
Solyc08g005010.4_1	2.01	1.01	0.04	0.1	CAAX amino terminal protease (AHRD V3.3 *** A0A200PSV1_9MAGN)
Solyc05g007500.4_1	2.97	1.57	0.04	0.1	CAAX amino terminal protease family protein (AHRD V3.3 *** A0A2U1P5P7_ARTAN)
Solyc02g093250.3_1	-3.03	-1.6	6.04e-11	1.02e-09	Caffeoyl-CoA O-methyltransferase (AHRD V3.3 *** A0A1U8FPA5_CAPAN)
Solyc02g093230.4_1	-18.42	-4.2	1.28e-21	5.03e-20	Caffeoyl-CoA O-methyltransferase (AHRD V3.3 *** A0A1U8FPA5_CAPAN)
Solyc03g032220.3_1	-5.85	-2.55	0.000268	0.00145	Caffeoyl-CoA O-methyltransferase (AHRD V3.3 *** A0A2G3CKP4_CAPCH)
Solyc01g107910.4_1	-3.6	-1.85	1.35e-14	3.06e-13	caffeoyl-CoA O-methyltransferase (AHRD V3.3 *** A0A2I4EET3_9ROSI)
Solyc08g077770.3_1	-2.1	-1.07	0.00551	0.02	Calcineurin B-like protein (AHRD V3.3 *** A1XCM9_POPEU)
Solyc08g007160.3_1	-2.48	-1.31	0.03	0.07	Calcineurin B-like protein (AHRD V3.3 *** A1XCM9_POPEU)
Solyc12g055920.3_1	-24.43	-4.61	2.83e-21	1.08e-19	Calcineurin B-like protein 4 (AHRD V3.3 *** A0A1U8ER88_CAPAN)
Solyc03g117470.3_1	-2.16	-1.11	0.02	0.05	Calcineurin subunit B (AHRD V3.3 *** B6U4N5_MAIZE)
Solyc04g009800.3_1	-3.22	-1.69	2.92e-11	5.05e-10	Calcium dependent protein kinase (AHRD V3.3 *** E1CFU1_SOLLC)
Solyc01g112250.4_1	-2.21	-1.14	1.56e-06	1.4e-05	Calcium dependent protein kinase (AHRD V3.3 *** Q43676_VIGRR)
Solyc03g083320.4_1	-15.64	-3.97	4.66e-05	0.000307	calcium sensor calcineurin B
Solyc02g089850.3_1	-2.84	-1.5	0.00783	0.03	Calcium uniporter protein 1, mitochondrial (AHRD V3.3 *** A0A2G3D8W7_CAPCH)
Solyc02g089840.3_1	-3.14	-1.65	0.000359	0.00186	Calcium uniporter protein 2, mitochondrial (AHRD V3.3 *** A0A2G3ABZ2_CAPAN)
Solyc06g082780.4_1	-2.7	-1.43	1.95e-07	2.04e-06	Calcium uniporter protein 5, mitochondrial (AHRD V3.3 *** A0A2G2WNX4_CAPBA)
Solyc01g068130.4_1	-3.01	-1.59	0.00103	0.00463	calcium/calcium/calmodulin-dependent Serine/Threonine-kinase (AHRD V3.3 *** AT2G47010.2)
Solyc03g006010.3_1	-4.08	-2.03	7.49e-05	0.000472	calcium/calcium/calmodulin-dependent Serine/Threonine-kinase (AHRD V3.3 *** AT2G47010.2)
Solyc01g096820.4_1	-31.03	-4.96	4.6e-26	2.26e-24	Calcium/calmodulin dependent protein kinase (AHRD V3.3 *** Q9S792_TOBAC)
Solyc06g068960.1_1	-746.17	-9.54	4.29e-12	7.92e-11	Calcium-binding allergen Ole e 8 (AHRD V3.3 *** A0A2G2WLM3_CAPBA)
Solyc01g097350.4_1	-2.7	-1.43	3.94e-08	4.59e-07	Calcium-binding EF hand family protein (AHRD V3.3 *** F4KA19_ARATH)
Solyc02g150120.1_1	-2.49	-1.31	1.5e-07	1.6e-06	Calcium-binding EF hand family protein (AHRD V3.3 *** Q9FNN0_ARATH)
Solyc10g044700.2_1	-241.75	-7.92	0.02	0.06	Calcium-binding EF-hand (AHRD V3.3 *-* A0A2U1MUT8_ARTAN)
Solyc02g065000.1_1	-10.91	-3.45	0.01	0.04	Calcium-binding EF-hand (AHRD V3.3 *** A0A2U1N7Z6_ARTAN)
Solyc01g058720.4_1	-6.88	-2.78	5.8e-23	2.47e-21	Calcium-binding EF-hand (AHRD V3.3 *** A0A2U1NQC6_ARTAN)
Solyc02g077270.4_1	-6.46	-2.69	3.91e-08	4.56e-07	Calcium-binding EF-hand family protein (AHRD V3.3 *-* A0A2U1MZJ3_ARTAN)
Solyc03g115930.3_1	-3.34	-1.74	0.000684	0.00327	Calcium-binding EF-hand family protein (AHRD V3.3 *-* A0A2U1NCV0_ARTAN)
Solyc01g111040.4_1	15.23	3.93	2.04e-34	1.51e-32	Calcium-binding EF-hand family protein (AHRD V3.3 *** A0A2U1MN65_ARTAN)
Solyc07g062700.3_1	-5.16	-2.37	1.78e-16	4.75e-15	Calcium-binding EF-hand family protein (AHRD V3.3 *** A0A2U1MZJ3_ARTAN)
Solyc06g069740.1_1	-598.84	-9.23	0.00327	0.01	Calcium-binding EF-hand family protein (AHRD V3.3 *** A0A2U1NCV0_ARTAN)
Solyc03g005040.1_1	-4.2	-2.07	0.05	0.12	Calcium-binding EF-hand family protein (AHRD V3.3 *** A0A2U1QB61_ARTAN)
Solyc06g150132.1_1	-2.78	-1.48	8.84e-07	8.28e-06	Calcium-binding protein (AHRD V3.3 *-* Q9SCA1_LOTJA)
Solyc10g074740.2_1	-3.08	-1.62	5.46e-12	1e-10	Calcium-binding protein CAST (AHRD V3.3 *** A0A1U8EHD5_CAPAN)
Solyc02g090810.4_1	3.13	1.65	0.02	0.06	Calcium-binding protein CML19 (AHRD V3.3 *** A0A1U8FSU6_CAPAN)
Solyc06g073830.1_1	-4.63	-2.21	4.75e-18	1.45e-16	Calcium-binding protein CML38 (AHRD V3.3 *** A0A2G3BAP9_CAPCH)
Solyc11g071740.2_1	-2.13	-1.09	0.0014	0.00606	Calcium-binding protein CML38 (AHRD V3.3 *** A0A2G3BAR0_CAPCH)
Solyc10g006660.3_1	-2.73	-1.45	1.96e-10	3.13e-09	Calcium-binding protein PBP1 (AHRD V3.3 *** A0A1U8EDM6_CAPAN)
Solyc02g079520.3_1	-737.3	-9.53	0.00204	0.00843	Calcium-binding protein PBP1 (AHRD V3.3 *** A0A1U8G283_CAPAN)
Solyc02g067935.1_1	-487.29	-8.93	0.00501	0.02	Calcium-binding site protein (AHRD V3.3 *** O22947_ARATH)
Solyc02g083850.3_1	-15.37	-3.94	2.11e-43	2.23e-41	Calcium-dependent kinase (AHRD V3.3 *** Q5D875_MEDTR)
Solyc01g099370.3_1	-4.52	-2.18	1.14e-19	3.87e-18	Calcium-dependent lipid-binding (CaLB domain) family protein (AHRD V3.3 *-* F4JK83_ARATH)
Solyc12g089330.2_1	-11.14	-3.48	0.00301	0.01	Calcium-dependent lipid-binding (CaLB domain) family protein (AHRD V3.3 *** A0A1P8BD17_ARATH)
Solyc03g095300.4_1	8.73	3.13	1.66e-08	2.03e-07	Calcium-dependent lipid-binding (CaLB domain) family protein (AHRD V3.3 *** A0A2K3P5L3_TRIPR)
Solyc06g036110.1_1	-9.16	-3.2	1.53e-34	1.14e-32	Calcium-dependent lipid-binding (CaLB domain) family protein (AHRD V3.3 *** A0A2U1LCI8_ARTAN)
Solyc04g015070.3_1	-12.1	-3.6	7.88e-11	1.31e-09	Calcium-dependent lipid-binding (CaLB domain) family protein (AHRD V3.3 *** A0A2U1LMA8_ARTAN)
Solyc12g009790.2_1	-3.14	-1.65	1.52e-09	2.14e-08	Calcium-dependent lipid-binding (CaLB domain) family protein (AHRD V3.3 *** A0A2U1MY23_ARTAN)
Solyc04g011540.4_1	-7.4	-2.89	2.78e-08	3.3e-07	Calcium-dependent lipid-binding (CaLB domain) family protein (AHRD V3.3 *** A8MRW6_ARATH)
Solyc07g048040.1_1	2.08	1.05	1.53e-05	0.000112	Calcium-dependent lipid-binding domain-containing protein (AHRD V3.3 *** A0A2K3LFN3_TRIPR)
Solyc11g064840.1_1	13.61	3.77	1.37e-05	0.000102	Calcium-dependent lipid-binding domain-containing protein (AHRD V3.3 *** A0A2K3NHM7_TRIPR)
Solyc02g063350.1_1	2.77	1.47	7.99e-05	0.000499	Calcium-dependent protein kinase (AHRD V3.3 *-* CDPK_DAUCA)
Solyc10g079755.1_1	2.69	1.43	0.000655	0.00314	Calcium-dependent protein kinase (AHRD V3.3 *-* CDPK_DAUCA)
Solyc01g005370.3_1	-6.61	-2.73	1.38e-06	1.25e-05	Calcium-dependent protein kinase (AHRD V3.3 *-* CDPK_DAUCA)
Solyc11g006370.2_1	-2.3	-1.2	8.7e-06	6.71e-05	Calcium-dependent protein kinase (AHRD V3.3 *** A0A060N6D3_SOLTU)
Solyc01g006840.3_1	-1556.37	-10.6	0.0003	0.00159	Calcium-dependent protein kinase (AHRD V3.3 *** B8QUH1_GOSHI)
Solyc04g081910.4_1	-3.86	-1.95	3.43e-09	4.61e-08	Calcium-dependent protein kinase (AHRD V3.3 *** Q8RW36_SOLLC)
Solyc12g005030.3_1	2.79	1.48	0.000874	0.00403	Calcium-dependent protein kinase (AHRD V3.3 *** Q9XER6_SOLTU)
Solyc03g033540.3_1	-4.78	-2.26	2.6e-21	1e-19	calcium-dependent protein kinase2
Solyc09g082890.2_1	-25.05	-4.65	3.59e-26	1.78e-24	Calcium-transporting ATPase (AHRD V3.3 *-* A0A2G2Z807_CAPAN)
Solyc02g064680.4_1	-4.68	-2.23	4.07e-17	1.15e-15	Calcium-transporting ATPase (AHRD V3.3 *** A0A1U8FI07_CAPAN)
Solyc04g016260.3_1	-7.74	-2.95	6.48e-37	5.37e-35	Calcium-transporting ATPase (AHRD V3.3 *** A0A1U8GKV2_CAPAN)
Solyc02g090560.3_1	-3.14	-1.65	0.000126	0.000746	Calcium-transporting ATPase (AHRD V3.3 *** A0A200RBT6_9MAGN)
Solyc09g082870.3_1	-4.53	-2.18	2.11e-13	4.31e-12	Calcium-transporting ATPase (AHRD V3.3 *** A0A2G2W115_CAPBA)
Solyc02g092450.3_1	-3.75	-1.91	7.09e-07	6.74e-06	Calcium-transporting ATPase (AHRD V3.3 *** A0A2G2XH12_CAPBA)
Solyc03g123890.4_1	3.17	1.66	8.02e-06	6.24e-05	Calcium-transporting ATPase (AHRD V3.3 *** A0A2G3A3P1_CAPAN)
Solyc10g079300.2_1	-4.85	-2.28	3.21e-06	2.7e-05	Calcium-transporting ATPase (AHRD V3.3 *** A0A2G3BHE9_CAPCH)
Solyc01g095240.3_1	-4.63	-2.21	0.000243	0.00133	Calcium-transporting ATPase 2, endoplasmic reticulum-type (AHRD V3.3 *-* A0A2G2XWG1_CAPAN)
Solyc08g016670.3_1	4.33	2.11	1.98e-13	4.07e-12	calcyclin-binding protein-like (AHRD V3.3 *** A0A2I4DRI6_9ROSI)
Solyc01g005410.4_1	6.56	2.71	3.53e-28	1.92e-26	Caleosin (AHRD V3.3 *** A0A200QL80_9MAGN)
Solyc04g005720.3_1	-1775.86	-10.79	0.000222	0.00123	Caleosin (AHRD V3.3 *** A0A200QL80_9MAGN)
Solyc07g061920.4_1	2.39	1.26	9.11e-07	8.51e-06	Callose synthase 1 (AHRD V3.3 *** A0A2G2WF26_CAPBA)
Solyc01g105630.4_1	-7.78	-2.96	6.66e-05	0.000424	Calmodulin (AHRD V3.3 *** A0A1U8DW89_CAPAN)
Solyc01g010020.3_1	-2.93	-1.55	0.000847	0.00393	Calmodulin (AHRD V3.3 *** B6SJJ2_MAIZE)
Solyc03g083520.4_1	-2.16	-1.11	2.38e-06	2.06e-05	Calmodulin (AHRD V3.3 *** B6T4U8_MAIZE)
Solyc06g053930.3_1	-140.24	-7.13	1.77e-67	4.84e-65	Calmodulin (AHRD V3.3 *** Q39890_SOYBN)
Solyc10g081170.2_1	-5.2	-2.38	1.62e-25	7.74e-24	Calmodulin 2
Solyc03g098050.3_1	-2.25	-1.17	1.43e-06	1.28e-05	Calmodulin 6
Solyc03g113920.4_1	2.07	1.05	0.00803	0.03	Calmodulin binding protein (AHRD V3.3 *** A0A2K3MP79_TRIPR)
Solyc01g005800.3_1	-2.36	-1.24	2.86e-05	0.000197	Calmodulin binding protein (AHRD V3.3 *** A0A2K3N563_TRIPR)
Solyc10g080640.3_1	-14.72	-3.88	6.08e-05	0.000391	Calmodulin binding protein (AHRD V3.3 *** A0A2K3N563_TRIPR)
Solyc03g113960.4_1	-12.15	-3.6	0.00016	0.000918	Calmodulin binding protein-like (AHRD V3.3 *-* A0A200QLB3_9MAGN)
Solyc03g119250.4_1	-2.08	-1.06	5.76e-06	4.62e-05	Calmodulin binding protein-like (AHRD V3.3 *** A0A200Q136_9MAGN)
Solyc12g036390.2_1	-49.07	-5.62	4.91e-16	1.27e-14	Calmodulin binding protein-like (AHRD V3.3 *** A0A200Q136_9MAGN)
Solyc02g079040.3_1	-3.63	-1.86	3.98e-14	8.66e-13	Calmodulin binding protein-like (AHRD V3.3 *** A0A200QI92_9MAGN)
Solyc10g009210.4_1	-2.3	-1.2	0.00044	0.00221	Calmodulin binding protein-like (AHRD V3.3 *** A0A200QI92_9MAGN)
Solyc03g113970.4_1	-78.98	-6.3	2.4e-19	7.95e-18	Calmodulin binding protein-like (AHRD V3.3 *** A0A200QLB3_9MAGN)
Solyc01g100240.3_1	-7.65	-2.94	3.51e-08	4.11e-07	Calmodulin binding protein-like (AHRD V3.3 *** A0A200R2D8_9MAGN)
Solyc03g113980.3_1	-4.22	-2.08	8.65e-16	2.18e-14	Calmodulin binding protein-like (AHRD V3.3 *** A0A200RE12_9MAGN)
Solyc10g083360.2_1	-2.56	-1.35	1.65e-06	1.47e-05	Calmodulin-binding family protein, putative, expressed (AHRD V3.3 *** Q2QXN6_ORYSJ)
Solyc09g009770.3_1	-2.28	-1.19	0.01	0.03	Calmodulin-binding family protein, putative, expressed (AHRD V3.3 *** Q2QXN6_ORYSJ)
Solyc07g040710.3_1	-198.26	-7.63	1.68e-50	2.3e-48	Calmodulin-binding protein (AHRD V3.3 *** A0A2U1QIJ0_ARTAN)
Solyc12g008960.2_1	-3.64	-1.87	5.44e-15	1.28e-13	Calmodulin-binding protein (AHRD V3.3 *** A0A2U1QIJ0_ARTAN)
Solyc12g013610.2_1	-13.74	-3.78	0.000158	0.000909	Calmodulin-binding protein (AHRD V3.3 *** G7JMG3_MEDTR)
Solyc10g077130.1_1	2.25	1.17	0.000193	0.00108	calmodulin-binding protein 25-like (AHRD V3.3 *** A0A2I4GIE5_9ROSI)
Solyc10g012170.3_1	-2.2	-1.14	0.00158	0.00673	Calmodulin-binding receptor-like cytoplasmic kinase 2 (AHRD V3.3 *** A0A2G3BDH9_CAPCH)
Solyc03g005240.2_1	-121.26	-6.92	0.000187	0.00106	calmodulin-like (AHRD V3.3 *** A0A2I4G5N7_9ROSI)
Solyc03g044900.3_1	-5.5	-2.46	0.05	0.11	Calmodulin-like 41 (AHRD V3.3 *** A0A2U1NW79_ARTAN)
Solyc04g018110.1_1	-2.26	-1.18	3.49e-06	2.92e-05	Calmodulin-like protein (AHRD V3.3 *** T2C5E7_BRAJU)
Solyc01g108190.3_1	2.58	1.37	0.04	0.1	Calmodulin-like protein 1 (AHRD V3.3 *** A0A1U8E8F8_CAPAN)
Solyc02g088090.1_1	-2.81	-1.49	0.00951	0.03	Calmodulin-like protein 45 (AHRD V3.3 *** A0A2P0QD45_CAMSI)
Solyc04g048900.3_1	-24.3	-4.6	1.09e-73	3.96e-71	Calreticulin (AHRD V3.3 *** A0A2G3ASL1_CAPCH)
Solyc06g068700.4_1	2.88	1.53	0.00365	0.01	Calreticulin/calnexin (AHRD V3.3 *** A0A200R3N5_9MAGN)
Solyc11g013120.2_1	-4.23	-2.08	0.00113	0.00502	Camphor resistance CrcB family protein (AHRD V3.3 *** Q8RYE2_ARATH)
Solyc05g054930.3_1	2.05	1.04	8.56e-05	0.000532	CAP-gly domain linker (AHRD V3.3 *** Q9M2W0_ARATH)
Solyc03g115630.3_1	2.08	1.06	3.6e-06	2.99e-05	Carbamoyl-phosphate synthase small chain (AHRD V3.3 *** A0A1U8FVX2_CAPAN)
Solyc01g102330.3_1	-2.63	-1.39	2.99e-06	2.53e-05	Carbohydrate esterase, putative (DUF303) (AHRD V3.3 *** Q0WNN6_ARATH)
Solyc12g057020.2_1	-756.38	-9.56	0.00193	0.00804	Carbohydrate esterase, putative (DUF303) (AHRD V3.3 *** Q0WNN6_ARATH)
Solyc04g005420.4_1	6.2	2.63	1.11e-19	3.77e-18	Carbohydrate-binding X8 domain superfamily protein (AHRD V3.3 *-* A0A1P8AZV6_ARATH)
Solyc01g101120.4_1	4.03	2.01	7.57e-17	2.09e-15	Carbohydrate-binding X8 domain superfamily protein (AHRD V3.3 *-* F4I0Z2_ARATH)
Solyc07g056310.3_1	3.51	1.81	0.00401	0.01	Carbohydrate-binding X8 domain superfamily protein (AHRD V3.3 *-* Q1G3P4_ARATH)
Solyc01g010310.4_1	-2.56	-1.36	0.00487	0.02	Carbohydrate-binding X8 domain superfamily protein (AHRD V3.3 *** A0A1P8AZV6_ARATH)
Solyc05g005490.4_1	-11.79	-3.56	5.81e-42	5.83e-40	carbonic anhydrase
Solyc09g010970.4_1	-2.71	-1.44	7.86e-05	0.000493	Carbonic anhydrase (AHRD V3.3 *** A0A2G3BK77_CAPCH)
Solyc02g067750.4_1	-17.82	-4.16	1.41e-05	0.000104	Carbonic anhydrase (AHRD V3.3 *** A0A2G3D3J4_CAPCH)
Solyc12g097030.2_1	-2.61	-1.38	0.05	0.12	Carboxyl-terminal-processing peptidase 2, chloroplastic (AHRD V3.3 *** A0A1U8EU11_CAPAN)
Solyc03g059260.4_1	-4.75	-2.25	5.13e-06	4.16e-05	Carboxyl-terminal-processing protease (AHRD V3.3 *** B6T6L2_MAIZE)
Solyc05g043430.4_1	2.05	1.04	6.96e-06	5.49e-05	Carboxymethylenebutenolidase (AHRD V3.3 *** A0A2I0VP35_9ASPA)
Solyc01g108490.3_1	-3.65	-1.87	4.25e-07	4.18e-06	Carboxypeptidase (AHRD V3.3 *** A0A1U8E723_CAPAN)
Solyc11g066250.2_1	-2.68	-1.42	0.000233	0.00128	Carboxypeptidase (AHRD V3.3 *** A0A1U8EWA6_CAPAN)
Solyc12g099160.2_1	-7.11	-2.83	6.52e-11	1.09e-09	Carboxypeptidase (AHRD V3.3 *** A0A1U8EWS6_CAPAN)
Solyc04g064760.3_1	-2.1	-1.07	0.00762	0.03	Carboxypeptidase (AHRD V3.3 *** A0A1U8GE15_CAPAN)
Solyc04g015340.3_1	-7.73	-2.95	3.41e-14	7.49e-13	Carboxypeptidase (AHRD V3.3 *** A0A2G2VL35_CAPBA)
Solyc06g083030.3_1	-5.88	-2.56	9.94e-14	2.09e-12	Carboxypeptidase (AHRD V3.3 *** A0A2G2WN52_CAPBA)
Solyc04g079330.2_1	-1084.08	-10.08	0.000785	0.00369	Carboxypeptidase (AHRD V3.3 *** A0A2G2X0Z2_CAPBA)
Solyc02g014830.4_1	-2.81	-1.49	0.00354	0.01	Carboxypeptidase (AHRD V3.3 *** A0A2G2XBM8_CAPBA)
Solyc01g087970.3_1	-10.8	-3.43	8.95e-08	9.81e-07	Carboxypeptidase (AHRD V3.3 *** A0A2G2XQG5_CAPBA)
Solyc01g108470.3_1	-2823.74	-11.46	7.64e-05	0.00048	Carboxypeptidase (AHRD V3.3 *** A0A2G2Y3S5_CAPAN)
Solyc11g066520.3_1	-3.77	-1.92	1.26e-06	1.14e-05	Carboxypeptidase (AHRD V3.3 *** A0A2G2YH94_CAPAN)
Solyc02g088820.4_1	-183.33	-7.52	8.49e-14	1.8e-12	Carboxypeptidase (AHRD V3.3 *** A0A2G3ABI4_CAPAN)
Solyc07g005680.4_1	-2955.38	-11.53	6.67e-05	0.000425	Carboxypeptidase (AHRD V3.3 *** A0A2G3BXD7_CAPCH)
Solyc03g118370.3_1	2.96	1.57	0.00667	0.02	Carboxypeptidase (AHRD V3.3 *** A0A2G3CZU5_CAPCH)
Solyc01g010710.4_1	-2.68	-1.42	8.1e-06	6.3e-05	Carboxypeptidase (AHRD V3.3 *** A0A2I4FWA2_9ROSI)
Solyc01g010720.4_1	-22.34	-4.48	1.93e-06	1.69e-05	Carboxypeptidase (AHRD V3.3 *** A0A2I4FWA2_9ROSI)
Solyc03g097200.3_1	3.25	1.7	0.01	0.04	carboxypeptidase (AHRD V3.3 *** AT5G38060.1)
Solyc08g066710.2_1	-429.45	-8.75	0.00663	0.02	carotenoid 9, 10(9', 10')-cleavage dioxygenase 1-like (AHRD V3.3 *-* A0A2I4GNF3_9ROSI)
Solyc08g066650.3_1	-22.02	-4.46	5.31e-33	3.66e-31	Carotenoid Cleavage Dioxygenase 8
Solyc01g090660.3_1	-4808.43	-12.23	1.94e-05	0.000139	carotenoid cleavage dioxygenase7
Solyc07g040720.3_1	-3.41	-1.77	3.72e-14	8.14e-13	Casein kinase (AHRD V3.3 *** A2I5G0_BETVU)
Solyc06g074230.3_1	-2061.35	-11.01	0.00016	0.000921	Casparian strip membrane protein 1 (AHRD V3.3 *** CASP1_HELAN)
Solyc04g005620.3_1	-54.27	-5.76	3.86e-09	5.16e-08	Casparian strip membrane protein 1 (AHRD V3.3 *** CASP1_SOLDE)
Solyc05g007790.3_1	-587.13	-9.2	0.00343	0.01	Casparian strip membrane protein 1 (AHRD V3.3 *** CASP1_SOLDE)
Solyc09g010200.4_1	-5256.02	-12.36	1.54e-05	0.000113	Casparian strip membrane protein 1 (AHRD V3.3 *** CASP1_TOBAC)
Solyc10g083250.2_1	-11.12	-3.48	0.000256	0.00139	Casparian strip membrane protein 1 (AHRD V3.3 *** CASP1_TOBAC)
Solyc02g078250.4_1	3.44	1.78	0.02	0.07	CASP-like protein (AHRD V3.3 *** A0A218WXP0_PUNGR)
Solyc04g011480.3_1	-410.76	-8.68	0.00726	0.02	CASP-like protein (AHRD V3.3 *** A0A2G2ZG68_CAPAN)
Solyc06g071440.4_1	2.43	1.28	0.01	0.04	CASP-like protein (AHRD V3.3 *** A0A2G3C9P3_CAPCH)
Solyc06g072350.3_1	-2.52	-1.33	0.00265	0.01	CASP-like protein (AHRD V3.3 *** A0A2G3CXI9_CAPCH)
Solyc03g098090.2_1	-6.77	-2.76	0.03	0.09	CASP-like protein (AHRD V3.3 *** A0A2G3CXI9_CAPCH)
Solyc03g112800.2_1	-5.74	-2.52	0.00231	0.00939	CASP-like protein (AHRD V3.3 *** A0A2G3CYC0_CAPCH)
Solyc12g005070.2_1	5.64	2.5	0.00142	0.00614	CASP-like protein (AHRD V3.3 *** A0A2G3D0J5_CAPCH)
Solyc02g069730.3_1	4.67	2.22	0.0025	0.01	CASP-like protein (AHRD V3.3 *** A0A2G3D4D7_CAPCH)
Solyc01g067330.3_1	-1548.34	-10.6	0.000311	0.00164	CASP-like protein (AHRD V3.3 *** A0A2G3DII6_CAPCH)
Solyc07g056040.3_1	14.65	3.87	2.49e-09	3.42e-08	CASP-like protein (AHRD V3.3 *** A0A2I4GR32_9ROSI)
Solyc04g051270.2_1	-338.07	-8.4	0.01	0.04	CASP-like protein (AHRD V3.3 *** A0A2K3NJJ6_TRIPR)
Solyc06g072530.3_1	19.34	4.27	3.25e-07	3.26e-06	CASP-like protein (AHRD V3.3 *** A0A328D0P9_9ASTE)
Solyc11g012590.3_1	12.01	3.59	6.89e-38	6.04e-36	CASP-like protein (AHRD V3.3 *** A0A328E4A6_9ASTE)
Solyc10g086120.2_1	2.35	1.24	0.00548	0.02	CASP-like protein (AHRD V3.3 *** S8D9C8_9LAMI)
Solyc12g094620.3_1	2.29	1.2	2.07e-06	1.81e-05	catalase
Solyc02g069090.3_1	-2.53	-1.34	7.89e-08	8.74e-07	Cathepsin B-like cysteine proteinase (AHRD V3.3 *** Q40413_NICRU)
Solyc02g069100.4_1	-5.01	-2.33	1.07e-23	4.79e-22	Cathepsin B-like cysteine proteinase (AHRD V3.3 *** Q6ST24_SOLTU)
Solyc12g017350.2_1	-6689.18	-12.71	8.6e-06	6.65e-05	Cation efflux protein (AHRD V3.3 *** A0A200Q589_9MAGN)
Solyc02g071070.3_1	-8345.04	-13.03	5e-06	4.05e-05	Cation/H(+) antiporter 16 (AHRD V3.3 *** A0A2G2XDT2_CAPBA)
Solyc12g011370.3_1	-13.25	-3.73	1.24e-23	5.53e-22	Cationic amino acid transporter (AHRD V3.3 *** A0A2K3LDF0_TRIPR)
Solyc02g070280.3_1	-7.54	-2.92	0.00529	0.02	Cationic amino acid transporter (AHRD V3.3 *** S8D7Y4_9LAMI)
Solyc11g006710.2_1	2.88	1.52	0.02	0.06	Cationic amino acid transporter (AHRD V3.3 *** S8DTC6_9LAMI)
Solyc10g018600.2_1	-3.05	-1.61	0.000268	0.00145	Cationic amino acid transporter (AHRD V3.3 *** S8E1X3_9LAMI)
Solyc02g037510.3_1	-5.47	-2.45	8.91e-07	8.33e-06	Cationic amino acid transporter 2, vacuolar (AHRD V3.3 *** A0A2G3A4Q3_CAPAN)
Solyc06g048970.3_1	2.37	1.24	1.45e-05	0.000107	Cation-transporting ATPase (AHRD V3.3 *** A0A1P8BEB0_ARATH)
Solyc10g006920.3_1	-16.93	-4.08	2e-08	2.43e-07	CBS domain (AHRD V3.3 *** A0A200QRX2_9MAGN)
Solyc06g072050.4_1	-3.05	-1.61	4.32e-07	4.24e-06	CBS domain containing protein (AHRD V3.3 *** B6U1W0_MAIZE)
Solyc03g019680.3_1	-2.52	-1.33	0.000838	0.0039	CBS domain containing protein (AHRD V3.3 *** B6U1W0_MAIZE)
Solyc01g107860.3_1	-3.61	-1.85	1.59e-08	1.96e-07	CBS domain-containing protein-like (AHRD V3.3 *** B8AP73_ORYSI)
Solyc03g123530.4_1	2.07	1.05	8.84e-05	0.000547	CCAAT/enhancer-binding protein zeta (AHRD V3.3 *** A0A1J3FE65_NOCCA)
Solyc01g091850.3_1	31.48	4.98	3.02e-08	3.57e-07	Ccc1 family (AHRD V3.3 *** A0A2U1QPJ4_ARTAN)
Solyc11g069620.3_1	3.4	1.77	1.66e-06	1.47e-05	CC-NBS-LRR type resistance protein (AHRD V3.3 *** E3W9R5_CAPCH)
Solyc11g068360.1_1	5.24	2.39	8.84e-05	0.000547	CC-NBS-LRR type resistance protein (AHRD V3.3 *** E3W9S1_CAPBA)
Solyc04g049550.3_1	-2.72	-1.44	0.01	0.03	CDP-diacylglycerol--glycerol-3-phosphate 3-phosphatidyltransferase (AHRD V3.3 *** B6TWM7_MAIZE)
Solyc05g006390.1_1	-5.32	-2.41	4.37e-07	4.29e-06	CDP-diacylglycerol-glycerol-3-phosphate 3-phosphatidyltransferase (AHRD V3.3 *** Q8VYY6_ARATH)
Solyc05g008580.3_1	-6.38	-2.67	3e-05	0.000206	CDP-diacylglycerol--serine O-phosphatidyltransferase 1 (AHRD V3.3 *** A0A1U8EJL5_CAPAN)
Solyc01g096350.3_1	-2.15	-1.1	1.17e-05	8.86e-05	CDPK-related kinase 4 (AHRD V3.3 *** A0A2G2W6Y9_CAPBA)
Solyc02g076830.1_1	-987.95	-9.95	0.000976	0.00442	Cell attachment protein in somatic embryogenesis (AHRD V3.3 *** Q6I6Y6_DAUCA)
Solyc08g076610.4_1	3.12	1.64	0.05	0.12	Cell cycle checkpoint protein RAD1 (AHRD V3.3 *** A0A1J3GMC0_NOCCA)
Solyc10g006220.4_1	2.05	1.04	0.02	0.05	Cell differentiation protein RCD1-like protein (AHRD V3.3 *-* A0A1J3G0M4_NOCCA)
Solyc06g076860.4_1	-3.67	-1.88	0.00583	0.02	Cell division control protein (AHRD V3.3 *** A0A1U8HBB9_CAPAN)
Solyc03g096870.3_1	-10.19	-3.35	4.97e-13	9.93e-12	cell division cycle 20.2, cofactor of APC complex-like (AHRD V3.3 *** A0A2I4FBA0_9ROSI)
Solyc06g072830.4_1	-8	-3	6.66e-09	8.65e-08	cell division cycle 20.2, cofactor of APC complex-like (AHRD V3.3 *** A0A2I4FBA0_9ROSI)
Solyc04g008680.4_1	2	1	2.03e-05	0.000145	Cell division cycle and apoptosis regulator protein 1 (AHRD V3.3 *-* A0A1J3K1P6_NOCCA)
Solyc10g084050.2_1	-2.82	-1.49	1.58e-10	2.55e-09	Cell division cycle protein 48-like protein (AHRD V3.3 *** A0A2G3BG70_CAPCH)
Solyc03g112590.4_1	54.7	5.77	4.41e-84	2.45e-81	Cell division cycle protein 48-like protein (AHRD V3.3 *** A0A2G3CYA7_CAPCH)
Solyc04g081160.3_1	-3.26	-1.71	0.04	0.1	Cell growth defect factor 2 (AHRD V3.3 *** B6T7D5_MAIZE)
Solyc04g055090.1_1	-4.28	-2.1	1.74e-11	3.06e-10	cell wall integrity/stress response component-like protein (AHRD V3.3 *-* AT4G39840.1)
Solyc09g097770.3_1	5.14	2.36	7.51e-09	9.67e-08	Cell wall protein (AHRD V3.3 *** Q40142_SOLLC)
Solyc04g082050.3_1	4.54	2.18	7.42e-05	0.000469	Cellular retinaldehyde-binding/triple function, C-terminal (AHRD V3.3 *** B6SN40_MAIZE)
Solyc02g083250.3_1	-2.6	-1.38	3.14e-06	2.65e-05	Cellular retinaldehyde-binding/triple function, C-terminal (AHRD V3.3 *** B6SN40_MAIZE)
Solyc05g013810.4_1	-5.14	-2.36	0.00137	0.00597	Cellulase (Glycosyl hydrolase family 5) protein (AHRD V3.3 *-* A0A1I9LMY2_ARATH)
Solyc09g089573.1_1	-400.56	-8.65	0.00818	0.03	Cellulose synthase (AHRD V3.3 *-* A0A200Q4F9_9MAGN)
Solyc09g075550.3_1	-2.91	-1.54	8.78e-05	0.000544	Cellulose synthase (AHRD V3.3 *** A0A1R3H0Z2_COCAP)
Solyc03g005450.3_1	3.68	1.88	2.05e-06	1.79e-05	Cellulose synthase (AHRD V3.3 *** A0A200Q4F9_9MAGN)
Solyc07g043390.4_1	-7.31	-2.87	1.08e-33	7.6e-32	Cellulose synthase (AHRD V3.3 *** A0A200Q4F9_9MAGN)
Solyc09g089577.1_1	-892.37	-9.8	0.0012	0.00529	Cellulose synthase (AHRD V3.3 *** A0A200Q4F9_9MAGN)
Solyc08g082640.2_1	-5.13	-2.36	4.98e-13	9.94e-12	Cellulose synthase (AHRD V3.3 *** A0A200QCL6_9MAGN)
Solyc08g082670.4_1	-5.82	-2.54	1.71e-06	1.52e-05	Cellulose synthase (AHRD V3.3 *** A0A200QCL6_9MAGN)
Solyc12g014430.2_1	-2.18	-1.13	0.01	0.04	Cellulose synthase (AHRD V3.3 *** A0A200QCL6_9MAGN)
Solyc08g076320.3_1	-3.74	-1.9	3.72e-12	6.92e-11	Cellulose synthase (AHRD V3.3 *** A0A2U1KRA4_ARTAN)
Solyc03g097050.3_1	-4.6	-2.2	3.41e-07	3.41e-06	Cellulose synthase (AHRD V3.3 *** A0A2U1M9E5_ARTAN)
Solyc04g071650.4_1	-3.79	-1.92	8.09e-15	1.87e-13	Cellulose synthase (AHRD V3.3 *** K4BTF5_SOLLC)
Solyc11g005560.3_1	4.2	2.07	1.88e-05	0.000135	Cellulose synthase (AHRD V3.3 *** K4D4G9_SOLLC)
Solyc12g056580.2_1	-2.78	-1.48	1.03e-07	1.12e-06	Cellulose synthase (AHRD V3.3 *** K4DFY9_SOLLC)
Solyc07g065660.4_1	-6.08	-2.6	4.02e-12	7.46e-11	Cellulose synthase-like protein E1 (AHRD V3.3 *** A0A2G2Z684_CAPAN)
Solyc02g089640.3_1	-2.41	-1.27	1.69e-05	0.000122	Cellulose-synthase-like C4 (AHRD V3.3 *** A0A2U1LSH2_ARTAN)
Solyc03g120340.3_1	2.33	1.22	3.99e-05	0.000267	centromere protein C1
Solyc05g053170.3_1	2.76	1.47	0.03	0.08	Chalcone synthase (AHRD V3.3 *** A0A2G2ZJX1_CAPAN)
Solyc02g062170.3_1	-8.7	-3.12	0.00344	0.01	Chalcone-flavanone isomerase family protein (AHRD V3.3 *-* AT5G66230.1)
Solyc02g083890.4_1	-5.85	-2.55	1.47e-09	2.08e-08	Chalcone-flavanone isomerase family protein (AHRD V3.3 *** AT5G66230.1)
Solyc07g047840.2_1	301.29	8.24	0.01	0.04	chaperone (AHRD V3.3 *** AT5G15802.1)
Solyc11g006170.3_1	3.49	1.8	1.34e-07	1.43e-06	Chaperone dnaJ-domain containing protein (AHRD V3.3 *-* A0A2K3MJF2_TRIPR)
Solyc07g066290.3_1	2.24	1.16	9.69e-05	0.000591	Chaperone dnaJ-domain containing protein (AHRD V3.3 *** A0A2K3P614_TRIPR)
Solyc06g009340.4_1	2.58	1.37	0.00702	0.02	Chaperone DnaJ-domain superfamily protein (AHRD V3.3 *** A0A2U1QET4_ARTAN)
Solyc06g011380.2_1	2.48	1.31	0.00758	0.03	Chaperone protein ClpB (AHRD V3.3 *-* B2IUM0_NOSP7)
Solyc06g011370.4_1	5.16	2.37	1.19e-12	2.29e-11	Chaperone protein ClpB (AHRD V3.3 *-* B2IUM0_NOSP7)
Solyc06g011400.2_1	4.33	2.12	5.51e-14	1.19e-12	Chaperone protein ClpB (AHRD V3.3 *** B2IUM0_NOSP7)
Solyc12g056850.2_1	4.8	2.26	2.22e-07	2.3e-06	Chaperone protein DnaJ (AHRD V3.3 *** A0A1J3GRV8_NOCCA)
Solyc03g118500.3_1	2.51	1.33	0.00326	0.01	Chaperone protein DnaJ (AHRD V3.3 *** A0A1J3JVS7_NOCCA)
Solyc03g117590.3_1	-6.98	-2.8	2.82e-33	1.96e-31	Chaperone protein DnaJ (AHRD V3.3 *** A0A2G2WQF7_CAPBA)
Solyc03g116790.4_1	-2.15	-1.11	0.00266	0.01	Chaperone protein DnaJ (AHRD V3.3 *** A0A2G2WQT5_CAPBA)
Solyc09g092260.4_1	8.98	3.17	0.04	0.1	Chaperone protein DnaJ (AHRD V3.3 *** A0A2G3AV72_CAPCH)
Solyc10g081220.3_1	5.1	2.35	0.000145	0.000846	Chaperone protein DnaJ (AHRD V3.3 *** A0A2G3BH88_CAPCH)
Solyc07g065970.1_1	2.98	1.57	6.44e-05	0.000412	Chaperone protein DnaJ (AHRD V3.3 *** A0A2G3C2H4_CAPCH)
Solyc07g065960.1_1	3.37	1.75	0.04	0.1	Chaperone protein DnaJ (AHRD V3.3 *** A0A2G3C2H4_CAPCH)
Solyc04g081530.1_1	-8.46	-3.08	0.000965	0.00439	Chaperone protein DnaJ (AHRD V3.3 *** A0A2G3CQH5_CAPCH)
Solyc07g055260.3_1	3.2	1.68	0.03	0.08	Chaperone protein dnaJ (AHRD V3.3 *** A0A2K3MMT7_TRIPR)
Solyc04g063390.2_1	-8.38	-3.07	0.02	0.05	Chaperone protein dnaJ 10 (AHRD V3.3 *** A0A2G2ZPA7_CAPAN)
Solyc01g109890.3_1	-2.29	-1.19	5.31e-07	5.14e-06	Chaperone protein dnaJ 10 (AHRD V3.3 *** A0A2G3BVX6_CAPCH)
Solyc01g066770.3_1	4.93	2.3	0.00082	0.00383	Chaperone protein dnaJ 49 (AHRD V3.3 *** A0A2G3B5J1_CAPCH)
Solyc01g087190.4_1	2.55	1.35	0.01	0.04	Chaperonin-like RbcX (AHRD V3.3 *** A0A200R9J6_9MAGN)
Solyc03g121360.1_1	-5.16	-2.37	1.88e-22	7.77e-21	Charged multivesicular body protein 1-like (AHRD V3.3 *** A0A2K3LIZ7_TRIPR)
Solyc11g006500.2_1	-2.7	-1.43	3.83e-07	3.8e-06	charged multivesicular body protein 5-like (AHRD V3.3 *** A0A2I4G8C5_9ROSI)
Solyc10g047650.3_1	-2.47	-1.3	5.65e-08	6.39e-07	CHCH domain containing protein, expressed (AHRD V3.3 *-* Q7XXS3_ORYSJ)
Solyc04g072000.4_1	-13.4	-3.74	1.31e-45	1.52e-43	Chitinase (AHRD V3.3 *** A0A2U1LR12_ARTAN)
Solyc10g055820.3_1	-3.59	-1.84	1.53e-07	1.62e-06	Chitinase (AHRD V3.3 *** B9VRK7_CAPAN)
Solyc02g082960.3_1	-9.15	-3.19	2.46e-13	5.03e-12	Chitinase (AHRD V3.3 *** Q9FS45_VITVI)
Solyc11g072750.3_1	-17.43	-4.12	1.69e-05	0.000122	Chitinase 2 (AHRD V3.3 *** A0A1U8EZQ3_CAPAN)
Solyc11g072760.1_1	-10.25	-3.36	0.000287	0.00154	Chitinase 2 (AHRD V3.3 *** A0A2G3BA55_CAPCH)
Solyc09g098540.3_1	-2.08	-1.06	6.05e-06	4.82e-05	Chitinase-like protein (AHRD V3.3 *** Q6JX03_GOSHI)
Solyc12g098810.2_1	12.4	3.63	0.00355	0.01	Chitinase-like protein (AHRD V3.3 *** Q6JX04_GOSHI)
Solyc07g007690.4_1	-3.93	-1.98	0.000232	0.00128	Chloride channel protein (AHRD V3.3 *** A0A328D084_9ASTE)
Solyc02g068080.3_1	2.44	1.29	2.1e-08	2.53e-07	Chloride channel protein (AHRD V3.3 *** K4B7E0_SOLLC)
Solyc01g100490.4_1	-59.82	-5.9	8.56e-18	2.56e-16	chloronerva
Solyc05g056060.4_1	-2.6	-1.38	0.00587	0.02	Chlorophyll a-b binding protein, chloroplastic (AHRD V3.3 *-* A0A2G3CJ50_CAPCH)
Solyc10g007690.3_1	13.02	3.7	2.27e-09	3.14e-08	Chlorophyll a-b binding protein, chloroplastic (AHRD V3.3 *** A0A0F7H033_EROTE)
Solyc07g047850.3_1	9.07	3.18	1.66e-10	2.67e-09	Chlorophyll a-b binding protein, chloroplastic (AHRD V3.3 *** A0A1U8HAX7_CAPAN)
Solyc02g070940.1_1	3.65	1.87	0.03	0.08	Chlorophyll a-b binding protein, chloroplastic (AHRD V3.3 *** A0A2G3A7J8_CAPAN)
Solyc09g014520.3_1	12.26	3.62	2.32e-14	5.16e-13	Chlorophyll a-b binding protein, chloroplastic (AHRD V3.3 *** A0A2G3BKI1_CAPCH)
Solyc05g024190.3_1	3.33	1.73	0.03	0.08	Chlorophyll synthase, chloroplastic (AHRD V3.3 --* A0A2G2YSE5_CAPAN)
Solyc11g012850.2_1	9.69	3.28	2.71e-17	7.76e-16	Chlorophyllide a oxygenase, chloroplastic (AHRD V3.3 *** A0A2G2Z9Y9_CAPAN)
Solyc01g080280.3_1	-6.65	-2.73	5.33e-09	6.99e-08	chloroplast glutamine synthetase
Solyc03g071590.3_1	805.72	9.65	0.00188	0.00786	chloroplast malate dehydrogenase
Solyc11g007990.2_1	20.73	4.37	2.91e-16	7.7e-15	chloroplast malate dehydrogenase (mdh)
Solyc10g083760.3_1	2.73	1.45	7.67e-10	1.13e-08	chloroplast threonine deaminase 1 precursor
Solyc09g083350.3_1	2.15	1.11	0.00346	0.01	Chloroplastic group IIA intron splicing facilitator CRS1, chloroplastic (AHRD V3.3 *** A0A1J3FEK9_NOCCA)
Solyc07g064100.1_1	453.53	8.83	0.00612	0.02	Chlororespiratory reduction 41 (AHRD V3.3 *** A0A0F7J422_9ROSI)
Solyc04g072020.3_1	-11.45	-3.52	1.43e-13	2.99e-12	Choline/Ethanolamine kinase (AHRD V3.3 *** A0A200QCA0_9MAGN), Pfam:PF01633
Solyc02g069750.3_1	-3.52	-1.81	0.00426	0.02	Choline/ethanolamine kinase (AHRD V3.3 *** A0A2I0WMF4_9ASPA)
Solyc05g010440.2_1	-4.97	-2.31	0.02	0.06	Choline/ethanolaminephosphotransferase 1 (AHRD V3.3 *-* A0A2G2YCJ3_CAPAN)
Solyc02g068430.4_1	-2.26	-1.18	9.34e-07	8.71e-06	Choline-phosphate cytidylyltransferase (AHRD V3.3 *** A0A2I0V8H3_9ASPA)
Solyc04g009620.4_1	-2.66	-1.41	1.77e-05	0.000128	chorismate synthase 2 precursor
Solyc03g043760.4_1	2.08	1.05	1.33e-05	9.89e-05	Chromatin SPT2 (AHRD V3.3 *-* A0A2U1N6L0_ARTAN)
Solyc02g091730.3_1	-2.5	-1.32	2.1e-05	0.000149	Chromatin SPT2 (AHRD V3.3 *** A0A2U1NKK8_ARTAN)
Solyc11g013400.3_1	2.06	1.04	0.0033	0.01	Chromatin structure-remodeling complex protein BSH (AHRD V3.3 *** A0A1U8GF00_CAPAN)
Solyc06g007480.3_1	2.86	1.51	0.03	0.09	chromatin-remodeling complex subunit ies6 (AHRD V3.3 *** A0A2I4H237_9ROSI)
Solyc04g074680.1_1	-8.79	-3.14	9.41e-20	3.23e-18	chromodomain-helicase-DNA-binding protein 9-like (AHRD V3.3 --* XP_021604423.1)
Solyc08g067960.3_1	6.08	2.6	6.22e-26	3.04e-24	CHY-type/CTCHY-type/RING-type Zinc finger protein (AHRD V3.3 *** A0A2U1Q2D4_ARTAN)
Solyc01g096620.4_1	2.51	1.33	0.00075	0.00354	Cilia-and flagella-associated protein 20 (AHRD V3.3 *-* A0A2G2YYL7_CAPAN)
Solyc01g096630.3_1	2.2	1.14	0.02	0.05	Cilia-and flagella-associated protein 20 (AHRD V3.3 *-* A0A2G2YYL7_CAPAN)
Solyc02g086770.3_1	-2.24	-1.16	0.02	0.06	Cinnamoyl-CoA reductase (AHRD V3.3 *** A0A172WBP6_DAUCA)
Solyc03g116910.3_1	-4.29	-2.1	4.44e-15	1.06e-13	cinnamoyl-CoA reductase 2
Solyc11g010990.3_1	-35.54	-5.15	9.05e-10	1.32e-08	Cinnamyl alcohol dehydrogenase (AHRD V3.3 *** A0A2K3MPD7_TRIPR)
Solyc11g011330.2_1	-17.78	-4.15	5.67e-55	9.52e-53	Cinnamyl alcohol dehydrogenase (AHRD V3.3 *** J7IAL0_FRAAN)
Solyc01g073740.4_1	-2.46	-1.3	2.58e-08	3.08e-07	Citrate synthase (AHRD V3.3 *** A0A2G3ALM4_CAPAN)
Solyc12g011000.2_1	-2.44	-1.29	1.81e-06	1.6e-05	Citrate synthase (AHRD V3.3 *** A0A2G3BMF7_CAPCH)
Solyc12g099260.2_1	-4.21	-2.07	1.16e-19	3.9e-18	Citrate synthase-like (AHRD V3.3 *** A0A200R252_9MAGN)
Solyc01g059880.3_1	-2.5	-1.32	2.82e-08	3.35e-07	Citrate synthase-like (AHRD V3.3 *** A0A200R252_9MAGN)
Solyc03g007890.3_1	135.2	7.08	7.27e-83	3.84e-80	class 2 small heat shock protein Le-HSP17.6
Solyc02g086300.4_1	-8.81	-3.14	6.67e-45	7.48e-43	Class I glutamine amidotransferase-like superfamily protein (AHRD V3.3 *** A0A2U1KIC9_ARTAN)
Solyc02g093600.3_1	37.43	5.23	4.45e-28	2.4e-26	Class I heat shock protein (AHRD V3.3 *** A0A2K3K1J3_TRIPR)
Solyc09g015000.4_1	641.64	9.33	4.26e-79	1.96e-76	Class I heat shock protein (AHRD V3.3 *** A0A2K3KSJ8_TRIPR)
Solyc09g015020.1_1	25.84	4.69	2.94e-19	9.64e-18	Class I heat shock protein (AHRD V3.3 *** A0A2K3KSJ8_TRIPR)
Solyc06g076520.1_1	26.5	4.73	8.54e-59	1.63e-56	Class I heat shock protein (AHRD V3.3 *** A0A2K3M3P7_TRIPR)
Solyc06g076560.2_1	203.85	7.67	9.85e-73	3.47e-70	Class I heat shock protein (AHRD V3.3 *** A0A2K3M3P7_TRIPR)
Solyc06g076570.4_1	29.54	4.88	2.48e-63	5.99e-61	Class I heat shock protein (AHRD V3.3 *** A0A2K3M3P7_TRIPR)
Solyc06g076540.1_1	2009.35	10.97	0.00032	0.00168	Class I heat shock protein (AHRD V3.3 *** A0A2K3M3P7_TRIPR)
Solyc07g007120.3_1	2.25	1.17	9.58e-07	8.92e-06	class II knotted-like homeodomain protein
Solyc06g011450.3_1	-2	-1	0.00317	0.01	Clathrin assembly protein (AHRD V3.3 *** A0A2K3ND59_TRIPR)
Solyc06g051310.3_1	-2.01	-1.01	5.1e-05	0.000334	Clathrin heavy chain (AHRD V3.3 *** A0A1U8F1S0_CAPAN)
Solyc09g061410.1_1	9.75	3.29	2.97e-05	0.000204	CLAVATA3/ESR (CLE)-related protein 41-like (AHRD V3.3 --* XP_022856139.1)
Solyc01g014100.3_1	689.23	9.43	0.00272	0.01	CLE protein 1
Solyc07g049480.3_1	2.07	1.05	0.000188	0.00106	Cleavage and polyadenylation specificity factor subunit 3 (AHRD V3.3 *** A0A2G2XER9_CAPBA)
Solyc01g009630.3_1	2.08	1.05	0.02	0.05	Cleavage and polyadenylation specificity factor subunit 5 (AHRD V3.3 *** A0A1U8G7I4_CAPAN)
Solyc03g119460.4_1	2.08	1.06	3.88e-06	3.21e-05	Cleavage stimulating factor 64 (AHRD V3.3 *-* A0A1J3GQ83_NOCCA)
Solyc01g100520.3_1	-2.33	-1.22	0.000248	0.00135	Clp protease 2 proteolytic subunit
Solyc09g098520.4_1	-2.24	-1.16	0.000372	0.00192	CMP-sialic acid transporter 2 (AHRD V3.3 *** A0A2G2V6Q4_CAPBA)
Solyc03g120260.4_1	-18.42	-4.2	4.59e-37	3.87e-35	Coatomer subunit beta' (AHRD V3.3 *-* A0A1Q3BXD5_CEPFO)
Solyc10g081920.2_1	-2.21	-1.14	3.74e-07	3.71e-06	Coatomer subunit beta (AHRD V3.3 *** A0A1U8EI71_CAPAN)
Solyc06g066730.3_1	-2.16	-1.11	2.21e-06	1.92e-05	Coatomer subunit beta' (AHRD V3.3 *** A0A2U1PZP9_ARTAN)
Solyc03g117430.3_1	2.1	1.07	0.000377	0.00194	Cobalamin biosynthesis protein CobW (AHRD V3.3 *** A0A2T6CU39_9BACT)
Solyc04g015750.3_1	3.7	1.89	6.53e-06	5.17e-05	CobN/magnesium chelatase (AHRD V3.3 *** A0A200PZ28_9MAGN)
Solyc01g065530.3_1	-2.74	-1.45	1.99e-06	1.75e-05	COBRA-like protein (AHRD V3.3 *** A0A2G3AIT3_CAPAN)
Solyc02g065765.1_1	-4.03	-2.01	4.84e-17	1.36e-15	COBRA-like protein (AHRD V3.3 *** K4B708_SOLLC)
Solyc02g089120.4_1	5.79	2.53	9.68e-20	3.31e-18	COBRA-like protein (AHRD V3.3 *** K4BC66_SOLLC)
Solyc03g070440.4_1	2.26	1.18	0.00844	0.03	COBRA-like protein (AHRD V3.3 *** K4BHH3_SOLLC)
Solyc03g114890.4_1	-21.57	-4.43	3.1e-22	1.27e-20	COBRA-like protein (AHRD V3.3 *** K4BKZ1_SOLLC)
Solyc03g114900.3_1	-3.2	-1.68	2.01e-05	0.000144	COBRA-like protein (AHRD V3.3 *** K4BKZ2_SOLLC)
Solyc09g075540.1_1	-3.91	-1.97	0.00101	0.00457	COBRA-like protein 8 (AHRD V3.3 *** A0A2G3BWC4_CAPCH)
Solyc03g098330.2_1	4.69	2.23	0.02	0.05	Coiled coil protein (AHRD V3.3 *** A0A1P8B4G0_ARATH)
Solyc10g054320.2_1	-2.61	-1.38	0.00297	0.01	Coiled-coil domain-containing protein 90B, mitochondrial (AHRD V3.3 *** A0A1J3GXX3_NOCCA)
Solyc06g060990.4_1	3	1.59	4.82e-06	3.92e-05	Coiled-coil domain-containing protein 97 (AHRD V3.3 *** A0A1J3E117_NOCCA)
Solyc07g049200.4_1	-2.71	-1.44	0.000456	0.00228	coiled-coil protein (AHRD V3.3 *** AT1G05060.1)
Solyc08g075150.3_1	3124.63	11.61	9.77e-05	0.000596	coiled-coil protein (AHRD V3.3 *** AT5G45310.2)
Solyc05g013740.3_1	2.03	1.02	3.92e-05	0.000263	Coilin-like protein (AHRD V3.3 *-* U6BQ51_NICBE)
Solyc03g031890.3_1	4.63	2.21	6.08e-09	7.93e-08	Cold induced protein-like (AHRD V3.3 *-* Q94JH8_ORYSJ)
Solyc02g071210.3_1	-2.1	-1.07	0.02	0.05	Cold-regulated inner membrane protein 2, chloroplastic (AHRD V3.3 *** A0A2G3D4Q0_CAPCH)
Solyc01g109170.3_1	-3.49	-1.8	2.51e-07	2.57e-06	Cold-regulated plasma membrane protein 2 (AHRD V3.3 *** A0A1U8E7A7_CAPAN)
Solyc02g091390.3_1	13.02	3.7	0.00206	0.00853	cold-regulated protein (AHRD V3.3 *** AT3G03341.1)
Solyc02g072520.3_1	-4.59	-2.2	2.78e-07	2.83e-06	Concanavalin A-like lectin/glucanase, subgroup (AHRD V3.3 *** A0A2U1KZV6_ARTAN)
Solyc01g079870.4_1	2.73	1.45	4.44e-10	6.77e-09	CONSTANS interacting protein 2b
Solyc03g111050.3_1	2.83	1.5	0.00094	0.00429	CONSTANS interacting protein 5
Solyc07g047780.3_1	-2.74	-1.45	1.73e-06	1.53e-05	CONSTANS interacting protein 6
Solyc10g006350.3_1	-2.37	-1.24	0.000153	0.000885	CONSTANS interacting protein 7
Solyc05g014130.3_1	3.94	1.98	1.48e-15	3.67e-14	COP1-interacting protein 4 (AHRD V3.3 *-* A0A1P8BDL0_ARATH)
Solyc02g078670.3_1	-3.45	-1.79	6.35e-12	1.16e-10	COP1-interacting protein 7 (AHRD V3.3 *** CIP7_ARATH)
Solyc11g062430.2_1	2.1	1.07	0.00143	0.0062	COP9 signalosome complex subunit 2 (AHRD V3.3 *** A0A2G2YFE8_CAPAN)
Solyc06g084240.2_1	-7.65	-2.94	0.00358	0.01	copalyl diphosphate synthase
Solyc09g011410.4_1	5.55	2.47	0.000201	0.00112	Copper ion transmembrane transporter (AHRD V3.3 *-* A0A2U1LAH1_ARTAN)
Solyc09g011665.1_1	-198.48	-7.63	0.03	0.07	Copper transporter (AHRD V3.3 *** A0A2K3K414_TRIPR)
Solyc08g061610.4_1	-4.04	-2.01	2.53e-12	4.75e-11	Copper-transporting ATPase PAA2, chloroplastic (AHRD V3.3 *** A0A2G3BRF7_CAPCH)
Solyc02g068490.4_1	-2.4	-1.26	2.02e-07	2.11e-06	Copper-transporting ATPase RAN1 (AHRD V3.3 *** A0A2G3D3S9_CAPCH)
Solyc12g044910.2_1	-4.46	-2.16	3.59e-07	3.58e-06	copz2 nonclathrin coat protein zeta2-COP
Solyc02g080970.4_1	3	1.59	4.03e-06	3.33e-05	Core-2 i-branching beta-n-acetylglucosaminyltransferase family protein (AHRD V3.3 *-* A0A2K3MVY8_TRIPR)
Solyc03g121280.4_1	5.61	2.49	0.000183	0.00103	Core-2 i-branching beta-n-acetylglucosaminyltransferase family protein (AHRD V3.3 *** A0A2K3MN76_TRIPR)
Solyc05g009130.4_1	5.91	2.56	0.02	0.05	Core-2 i-branching beta-n-acetylglucosaminyltransferase family protein (AHRD V3.3 *** A0A2K3MN76_TRIPR)
Solyc05g009120.3_1	-2023.72	-10.98	0.000172	0.000981	Core-2 i-branching beta-n-acetylglucosaminyltransferase family protein (AHRD V3.3 *** A0A2K3MN76_TRIPR)
Solyc11g006470.2_1	-3.4	-1.77	0.00453	0.02	Core-2 i-branching beta-n-acetylglucosaminyltransferase family protein (AHRD V3.3 *** A0A2K3MQ33_TRIPR)
Solyc05g008340.3_1	2.02	1.01	0.03	0.08	Core-2/I-branching beta-16-N-acetylglucosaminyltransferase family protein (AHRD V3.3 *** B6ST68_MAIZE)
Solyc06g060550.3_1	-3.07	-1.62	0.00791	0.03	Cornichon (AHRD V3.3 *** A0A2U1PBX6_ARTAN)
Solyc01g105750.1_1	9.93	3.31	0.02	0.06	cornifin alpha-like (AHRD V3.3 --* XP_022010045.1)
Solyc03g006620.3_1	-46.28	-5.53	8.39e-78	3.38e-75	Cotton fiber (DUF761) (AHRD V3.3 *** F4HTI9_ARATH)
Solyc07g063560.4_1	-6.7	-2.74	0.00616	0.02	Cotton fiber (DUF761) (AHRD V3.3 *** F4HTI9_ARATH)
Solyc02g079010.4_1	2.02	1.01	0.00362	0.01	Cotton fiber expressed protein (AHRD V3.3 *** A0A109XNG5_GOSHI)
Solyc09g091270.3_1	7.24	2.86	6.95e-10	1.03e-08	cotton fiber protein (AHRD V3.3 *** AT5G13880.2)
Solyc11g008600.1_1	-213.01	-7.73	0.03	0.07	cotton fiber protein (AHRD V3.3 *** AT5G57510.1)
Solyc12g010550.1_1	95.36	6.58	1.74e-132	4.83e-129	counting factor 45-1-like (AHRD V3.3 --* XP_013669773.1)
Solyc04g074800.3_1	2.39	1.26	0.000131	0.000768	craniofacial development protein 1 (AHRD V3.3 *** A0A2I4E4C8_9ROSI)
Solyc01g068340.3_1	2.72	1.44	0.04	0.09	Crossover junction endonuclease MUS81 (AHRD V3.3 *** A0A2G3AKQ4_CAPAN)
Solyc05g018240.4_1	2.2	1.14	0.0013	0.00567	CRS2-associated factor 1, chloroplastic (AHRD V3.3 *** A0A2G2VBU0_CAPBA)
Solyc07g064490.4_1	3.79	1.92	0.02	0.05	CRS2-associated factor 2, mitochondrial (AHRD V3.3 *** A0A2G2Z5G3_CAPAN)
Solyc12g099810.2_1	-2.85	-1.51	0.00011	0.000659	CRT (Chloroquine-resistance transporter)-like transporter (AHRD V3.3 *** A0A1Y1I3N1_KLENI)
Solyc04g074180.4_1	4.86	2.28	8.76e-09	1.12e-07	cryptochrome 1
Solyc09g090100.3_1	3.17	1.67	2.21e-09	3.06e-08	cryptochrome 2
Solyc07g021120.3_1	2.74	1.45	0.01	0.03	Cst complex subunit ctc1 (AHRD V3.3 *** A0A314KMU1_NICAT)
Solyc05g052580.3_1	-2.78	-1.48	5.55e-06	4.46e-05	CTD small phosphatase-like protein (AHRD V3.3 *** A0A1J3CDK2_NOCCA)
Solyc06g051520.3_1	-2.43	-1.28	0.0023	0.00934	CTD small phosphatase-like protein (AHRD V3.3 *** A0A1J3JJA1_NOCCA)
Solyc02g068370.3_1	-2.2	-1.14	0.01	0.03	C-type lectin receptor-like tyrosine-protein kinase (AHRD V3.3 *** A0A2G3D3S0_CAPCH)
Solyc01g067120.4_1	-2.55	-1.35	0.05	0.11	cullin-1-like (AHRD V3.3 *-* A0A2I4G9U1_9ROSI)
Solyc11g011340.2_1	15.62	3.97	3.22e-14	7.09e-13	cultivar Rio Grande ELI3
Solyc11g072380.2_1	34.89	5.12	2.57e-41	2.54e-39	Cupin_1 domain-containing protein (AHRD V3.3 *** A0A1Q3B294_CEPFO)
Solyc08g079780.2_1	-1524.09	-10.57	0.000329	0.00173	Cupredoxin (AHRD V3.3 *-* A0A2U1Q6A3_ARTAN)
Solyc01g108360.4_1	-3	-1.58	0.04	0.1	Cupredoxin (AHRD V3.3 *** A0A2U1P8C5_ARTAN)
Solyc01g091630.3_1	-3.06	-1.61	0.00245	0.00988	cutin deficient 2
Solyc05g007880.4_1	5.79	2.53	4.67e-11	7.94e-10	cyclic dof factor 2-like (AHRD V3.3 *** A0A2I4E3P6_9ROSI)
Solyc03g098210.4_1	-3.02	-1.59	5.7e-05	0.00037	Cyclic nucleotide gated channel (AHRD V3.3 *** A0A1Y1HP60_KLENI)
Solyc12g010010.2_1	-2.56	-1.36	1.74e-08	2.12e-07	Cyclic nucleotide-gated channel 6 (AHRD V3.3 *** A0A2U1KIM7_ARTAN)
Solyc01g095770.3_1	-446.16	-8.8	2.38e-78	9.97e-76	Cyclic nucleotide-gated channel 7 (AHRD V3.3 *** A0A2U8YLK9_TOBAC)
Solyc05g050380.4_1	-9.21	-3.2	9.36e-18	2.79e-16	Cyclic nucleotide-gated ion channel 1 (AHRD V3.3 *** A0A2G2WSK7_CAPBA)
Solyc05g050360.3_1	-3.25	-1.7	0.00486	0.02	Cyclic nucleotide-gated ion channel 1 (AHRD V3.3 *** A0A2G2WSK7_CAPBA)
Solyc02g088560.4_1	2.88	1.53	2.61e-05	0.000181	Cyclic nucleotide-gated ion channel protein, putative (AHRD V3.3 *** G7L453_MEDTR)
Solyc02g086990.4_1	4.09	2.03	0.00111	0.00493	Cyclic nucleotide-gated ion channel-like protein (AHRD V3.3 *** A0A2K3MW13_TRIPR)
Solyc08g069140.4_1	-2.92	-1.55	0.000312	0.00165	Cyclic nucleotide-gated ion channel-like protein (AHRD V3.3 *** A0A2K3MW13_TRIPR)
Solyc04g081650.3_1	2.82	1.49	0.04	0.09	Cyclin (AHRD V3.3 *-* A0A200PQW1_9MAGN)
Solyc11g005090.2_1	-10.04	-3.33	3.24e-06	2.72e-05	cyclin A1
Solyc06g065680.3_1	-2.26	-1.18	0.00147	0.00634	cyclin A2
Solyc02g082820.3_1	-4.3	-2.1	0.000629	0.00303	cyclin B2
Solyc02g093170.4_1	3.55	1.83	3.53e-06	2.94e-05	Cyclin delta-3 (AHRD V3.3 *** F4JJY7_ARATH)
Solyc04g056280.4_1	-2.42	-1.27	2.67e-05	0.000185	cyclin dependent kinase C
Solyc06g083260.3_1	2.28	1.19	0.000136	0.000796	cyclin1_1
Solyc10g080950.2_1	-3234.75	-11.66	5.27e-05	0.000345	cyclinB1_2
Solyc01g009040.4_1	-7.6	-2.93	3.3e-05	0.000225	cyclinB1_4
Solyc02g089820.4_1	-2.57	-1.36	1.24e-06	1.13e-05	Cyclin-B1-2 (AHRD V3.3 *** A0A2G3D967_CAPCH), Pfam:PF05348
Solyc04g081660.3_1	2.41	1.27	0.04	0.1	cyclinB2_3
Solyc04g082430.3_1	-9.43	-3.24	0.000519	0.00256	cyclinB2_4
Solyc03g032190.3_1	-9.38	-3.23	5.29e-10	8.02e-09	cyclinB2_7
Solyc05g006050.3_1	-4.59	-2.2	5.27e-13	1.05e-11	cyclinD1_1
Solyc12g088650.2_1	3.1	1.63	7.75e-05	0.000487	cyclinD3_2
Solyc05g051410.3_1	7.45	2.9	3.07e-13	6.22e-12	cyclinD4_2
Solyc03g019800.4_1	2.41	1.27	4.64e-06	3.79e-05	Cyclin-D-binding Myb-like transcription factor 1 (AHRD V3.3 *-* A0A1J3E546_NOCCA)
Solyc09g010980.1_1	-4.65	-2.22	1.41e-07	1.5e-06	cyclin-dependent kinase inhibitor (AHRD V3.3 -** AT5G02220.1)
Solyc12g098310.2_1	2.29	1.19	0.00736	0.02	Cyclin-dependent kinase inhibitor (AHRD V3.3 *** A0A2G2VID6_CAPBA)
Solyc06g076060.1_1	-5.59	-2.48	0.00747	0.03	cyclin-dependent protein kinase inhibitor SMR3-like (AHRD V3.3 *-* A0A2I4FWF9_9ROSI)
Solyc06g076310.1_1	11.8	3.56	0.01	0.04	Cyclin-dependent protein kinase inhibitor SMR5 (AHRD V3.3 -** SMR5_ARATH)
Solyc01g099310.4_1	-4.09	-2.03	0.00402	0.02	cyclinH1_1
Solyc01g107030.3_1	2.2	1.13	1.61e-06	1.43e-05	cyclin-like protein (AHRD V3.3 *** AT3G19650.1)
Solyc12g098640.3_1	-2.39	-1.25	1.18e-05	8.88e-05	Cycloeucalenol cycloisomerase (AHRD V3.3 *** A0A2G2YAV1_CAPAN)
Solyc01g111170.3_1	3.61	1.85	3.74e-14	8.18e-13	cyclophilin
Solyc08g067090.4_1	2.09	1.06	6.3e-06	5.01e-05	cyclophilin-like protein
Solyc07g056160.4_1	-4.34	-2.12	0.00492	0.02	CYP724B2 mRNA for cytochrome P450
Solyc02g085360.4_1	-10.86	-3.44	0.00213	0.00876	CYP90B3 mRNA for cytochrome P450
Solyc04g051190.3_1	-2.28	-1.19	0.00312	0.01	CYP97A29
Solyc08g066620.3_1	5.26	2.39	0.000374	0.00193	Cystathionine beta-lyase (AHRD V3.3 *-* A0A1U8EBG6_CAPAN)
Solyc07g063510.3_1	4.32	2.11	0.00116	0.00513	Cystathionine beta-lyase family involved in aluminum resistance (AHRD V3.3 *** A0A2P6V7F0_9CHLO)
Solyc12g056020.1_1	-1691	-10.72	0.000249	0.00136	Cysteine protease (AHRD V3.3 *** A0A2U1PKJ9_ARTAN)
Solyc12g056000.1_1	-12.7	-3.67	2.02e-09	2.81e-08	Cysteine protease (AHRD V3.3 *** A0A2U1Q178_ARTAN)
Solyc12g056010.2_1	-1972.65	-10.95	0.000175	0.000993	Cysteine protease (AHRD V3.3 *** A0A2U1Q178_ARTAN)
Solyc02g076970.2_1	-650.49	-9.35	0.00275	0.01	Cysteine protease (AHRD V3.3 *** A0A2U1Q178_ARTAN)
Solyc01g110110.3_1	-9.91	-3.31	5.72e-19	1.86e-17	Cysteine protease (AHRD V3.3 *** Q9AUC5_IPOBA)
Solyc02g076730.3_1	-2.13	-1.09	0.05	0.12	Cysteine protease CP14 (AHRD V3.3 *-* T2BRA8_TOBAC)
Solyc02g076750.3_1	-3.07	-1.62	1.73e-08	2.12e-07	Cysteine protease CP14 (AHRD V3.3 *** T2BRA8_TOBAC)
Solyc12g088670.2_1	-6.96	-2.8	2.6e-33	1.82e-31	cysteine protease CYP1
Solyc02g076980.5.1_1	-2049.04	-11	0.000163	0.000937	Cysteine protease-like protein (AHRD V3.3 *** Q9SG15_ARATH)
Solyc07g041900.3_1	-2.78	-1.47	3.35e-09	4.51e-08	cysteine proteinase
Solyc11g008260.2_1	58.64	5.87	4.5e-29	2.58e-27	Cysteine proteinase 15A (AHRD V3.3 *** A0A1U8EZ26_CAPAN)
Solyc06g150133.1_1	-2422.08	-11.24	0.0001	0.000608	Cysteine proteinase inhibitor (AHRD V3.3 *-* A0A2G2ZD82_CAPAN)
Solyc05g054120.1_1	-2.92	-1.55	0.03	0.08	Cysteine proteinase inhibitor (AHRD V3.3 *** A0A059TCM2_TOBAC)
Solyc11g012385.1_1	2.88	1.52	0.01	0.04	Cysteine proteinase inhibitor (AHRD V3.3 *** A0A2G2Y4E8_CAPAN)
Solyc12g098607.1_1	500.81	8.97	0.00499	0.02	Cysteine proteinase inhibitor (AHRD V3.3 *** A0A2G2YAU0_CAPAN)
Solyc02g093040.4_1	3.57	1.84	0.0038	0.01	Cysteine proteinase RD21a (AHRD V3.3 *** A0A2G2XHR6_CAPBA)
Solyc04g078540.4_1	-4.32	-2.11	9e-18	2.68e-16	Cysteine proteinase RD21a (AHRD V3.3 *** A0A2G3CPV2_CAPCH)
Solyc07g043510.3_1	-2.9	-1.53	6.08e-09	7.93e-08	Cysteine proteinases superfamily protein (AHRD V3.3 *** F4J076_ARATH)
Solyc01g097920.3_1	-14.85	-3.89	9.86e-14	2.08e-12	Cysteine synthase (AHRD V3.3 *** A0A1U8E591_CAPAN)
Solyc01g094790.3_1	-2.8	-1.49	0.000718	0.00341	Cysteine synthase (AHRD V3.3 *** A0A2G3BSX6_CAPCH)
Solyc10g012370.3_1	-2.98	-1.58	0.000101	0.000612	Cysteine synthase (AHRD V3.3 *** A0A2I4HU78_9ROSI)
Solyc07g065470.4_1	2.13	1.09	0.00698	0.02	Cysteine synthase (AHRD V3.3 *** B6U9G4_MAIZE)
Solyc02g068680.1_1	-7.35	-2.88	1.84e-15	4.5e-14	Cysteine/Histidine-rich C1 domain family protein (AHRD V3.3 *-* Q9FIY8_ARATH)
Solyc08g014370.1_1	6.27	2.65	8.68e-16	2.19e-14	Cysteine/Histidine-rich C1 domain family protein (AHRD V3.3 *-* Q9SL28_ARATH)
Solyc01g073890.3_1	-9.54	-3.25	7.53e-30	4.56e-28	Cysteine/Histidine-rich C1 domain family protein (AHRD V3.3 *-* Q9ZUW8_ARATH)
Solyc06g072460.1_1	-9.19	-3.2	6.17e-06	4.91e-05	Cysteine/Histidine-rich C1 domain family protein (AHRD V3.3 *-* Q9ZUW8_ARATH)
Solyc01g109230.3_1	2.84	1.5	0.00233	0.00946	Cysteine/Histidine-rich C1 domain family protein (AHRD V3.3 *** A0A061E4Q7_THECC)
Solyc01g073820.4_1	-27.31	-4.77	2.56e-09	3.51e-08	Cysteine/Histidine-rich C1 domain family protein (AHRD V3.3 *** A0A2U1L9L8_ARTAN)
Solyc01g073800.2_1	-1737.86	-10.76	0.000234	0.00128	Cysteine/Histidine-rich C1 domain family protein (AHRD V3.3 *** A0A2U1L9L8_ARTAN)
Solyc01g073810.2_1	-987.2	-9.95	0.00096	0.00437	Cysteine/Histidine-rich C1 domain family protein (AHRD V3.3 *** A0A2U1L9L8_ARTAN)
Solyc01g073780.2_1	-34.04	-5.09	9.98e-07	9.28e-06	Cysteine/Histidine-rich C1 domain family protein (AHRD V3.3 *** Q9SL28_ARATH)
Solyc09g011270.4_1	-366.8	-8.52	0.00938	0.03	Cysteine/histidine-rich C1 domain protein (AHRD V3.3 *** A0A1P8AY95_ARATH)
Solyc05g016060.4_1	-2.73	-1.45	1.14e-09	1.64e-08	cysteine-rich and transmembrane domain-containing protein WIH1 (AHRD V3.3 *-* XP_004239248.1)
Solyc12g005720.1_1	-7.3	-2.87	0.00011	0.000659	Cysteine-rich receptor-like protein kinase (AHRD V3.3 *** A0A2K3JS14_TRIPR)
Solyc05g005070.2_1	-3.31	-1.73	8.53e-14	1.81e-12	Cysteine-rich receptor-like protein kinase 2 (AHRD V3.3 *** A0A1U8EWZ9_CAPAN)
Solyc01g007980.4_1	-13.97	-3.8	1.01e-07	1.11e-06	Cysteine-rich receptor-like protein kinase 2 (AHRD V3.3 *** A0A2G2YVX5_CAPAN)
Solyc01g007960.3_1	-13.99	-3.81	0.000406	0.00207	Cysteine-rich receptor-like protein kinase 2 (AHRD V3.3 *** A0A2G2YVX5_CAPAN)
Solyc11g011880.2_1	-2.88	-1.53	2.27e-05	0.00016	cysteine-rich receptor-like protein kinase 2 (AHRD V3.3 *** A0A2I4FR69_9ROSI)
Solyc02g080070.3_1	2.4	1.26	0.0029	0.01	Cysteine-rich receptor-like protein kinase 29 (AHRD V3.3 *** A0A2G2XFA8_CAPBA)
Solyc05g005050.3_1	-5.12	-2.36	4.24e-05	0.000282	Cysteine-rich receptor-like protein kinase 3 (AHRD V3.3 *** A0A2G2VMV7_CAPBA)
Solyc05g005060.3_1	-2838.04	-11.47	7.44e-05	0.00047	Cysteine-rich receptor-like protein kinase 3 (AHRD V3.3 *** A0A2G2YEZ6_CAPAN)
Solyc05g018930.1_1	-293.77	-8.2	0.01	0.04	Cysteine-rich receptor-like protein kinase 42 (AHRD V3.3 *-* A0A2G2XIU5_CAPBA)
Solyc03g119340.3_1	-4.64	-2.21	4.51e-08	5.18e-07	Cysteine-rich receptor-like protein kinase 8 (AHRD V3.3 *** A0A2G3A3B2_CAPAN)
Solyc01g091040.3_1	-2.07	-1.05	0.03	0.08	Cysteine-rich repeat secretory protein 15 (AHRD V3.3 *** A0A2G2XNS3_CAPBA)
Solyc04g007950.4_1	-6.32	-2.66	0.000658	0.00315	Cysteine-rich repeat secretory protein 60 (AHRD V3.3 *** A0A2G3CFE1_CAPCH)
Solyc06g066290.3_1	4.71	2.24	0.03	0.09	cystic fibrosis transmembrane conductance regulator (AHRD V3.3 *** AT2G35585.1)
Solyc08g076180.3_1	-2.85	-1.51	0.000161	0.000926	cystic fibrosis transmembrane conductance regulator (AHRD V3.3 *** AT2G35585.1)
Solyc07g021750.1_1	-5.94	-2.57	9.6e-09	1.22e-07	Cytidine deaminase 1 (AHRD V3.3 *** A0A2G3CQ34_CAPCH)
Solyc10g017510.3_1	16.23	4.02	9.02e-21	3.34e-19	Cytochrome (AHRD V3.3 *** A0A1U8EF26_CAPAN)
Solyc05g011940.4_1	-9259.46	-13.18	3.83e-06	3.17e-05	Cytochrome (AHRD V3.3 *** A0A1U8EYC2_CAPAN)
Solyc05g011970.3_1	-78.17	-6.29	1.66e-39	1.55e-37	Cytochrome (AHRD V3.3 *** A0A1U8EZV2_CAPAN)
Solyc01g008650.3_1	-49.22	-5.62	7.29e-09	9.4e-08	Cytochrome (AHRD V3.3 *** A0A1U8F0H8_CAPAN)
Solyc04g083140.2_1	-13.92	-3.8	0.000308	0.00163	Cytochrome (AHRD V3.3 *** A0A1U8F0H8_CAPAN)
Solyc07g055350.4_1	-3877.92	-11.92	3.42e-05	0.000233	Cytochrome (AHRD V3.3 *** A0A2G2WEH0_CAPBA)
Solyc07g055550.2_1	-1852.44	-10.86	0.000205	0.00114	Cytochrome (AHRD V3.3 *** A0A2G2WEH0_CAPBA)
Solyc03g111880.3_1	-293.17	-8.2	1.09e-40	1.06e-38	Cytochrome (AHRD V3.3 *** A0A2G2X8H9_CAPBA)
Solyc12g044954.1_1	3.58	1.84	0.00245	0.00989	Cytochrome (AHRD V3.3 *** A0A2G2Y725_CAPAN)
Solyc12g042480.3_1	-5.38	-2.43	1.25e-06	1.14e-05	Cytochrome (AHRD V3.3 *** A0A2G2Y725_CAPAN)
Solyc04g050620.3_1	-4.12	-2.04	1.18e-05	8.88e-05	Cytochrome (AHRD V3.3 *** A0A2G2Y725_CAPAN)
Solyc12g045020.2_1	-15.38	-3.94	1.28e-06	1.16e-05	Cytochrome (AHRD V3.3 *** A0A2G2Y725_CAPAN)
Solyc07g055470.3_1	-37.22	-5.22	3.93e-10	6.05e-09	Cytochrome (AHRD V3.3 *** A0A2G2Z447_CAPAN)
Solyc02g092250.3_1	-6.21	-2.64	0.0013	0.00567	Cytochrome (AHRD V3.3 *** A0A2G3ABE0_CAPAN)
Solyc10g007930.4_1	-19.2	-4.26	6.06e-11	1.02e-09	Cytochrome (AHRD V3.3 *** A0A2G3BCL0_CAPCH)
Solyc10g007900.4_1	-778.78	-9.61	0.00181	0.0076	Cytochrome (AHRD V3.3 *** A0A2G3BCL0_CAPCH)
Solyc07g055560.4_1	9.09	3.18	6.79e-25	3.16e-23	Cytochrome (AHRD V3.3 *** A0A2G3C1F9_CAPCH)
Solyc07g052070.3_1	-1568.85	-10.62	0.000295	0.00157	Cytochrome (AHRD V3.3 *** A0A2G3C1F9_CAPCH)
Solyc07g055530.3_1	-2.98	-1.58	0.00355	0.01	Cytochrome (AHRD V3.3 *** A0A2G3C1H9_CAPCH)
Solyc06g061023.1_1	-1319.08	-10.37	0.000455	0.00228	Cytochrome (AHRD V3.3 *** A0A2G3C7L0_CAPCH)
Solyc01g010260.3_1	-5301.21	-12.37	1.51e-05	0.000111	Cytochrome 93A3 (AHRD V3.3 *** A0A1U8H5Z8_CAPAN)
Solyc06g082860.4_1	-2.64	-1.4	0.02	0.07	Cytochrome and DOMON domain-containing protein (AHRD V3.3 *** A0A2G2ZEL3_CAPAN)
Solyc12g098320.3_1	-6.36	-2.67	7.26e-08	8.09e-07	cytochrome b5 (AHRD V3.3 *-* A0A2I4EQ08_9ROSI)
Solyc00g500068.1_1	30.51	4.93	0.04	0.09	Cytochrome b559 subunit alpha (AHRD V3.3 *** S8D1L1_9LAMI)
Solyc07g048060.3_1	-9.96	-3.32	9.38e-18	2.79e-16	Cytochrome b561 and DOMON domain-containing protein (AHRD V3.3 *-* A0A2G3BZZ3_CAPCH)
Solyc07g048050.3_1	4.57	2.19	2.24e-05	0.000158	Cytochrome b561 and DOMON domain-containing protein (AHRD V3.3 *** A0A1U8H7T2_CAPAN)
Solyc07g048070.3_1	-5.32	-2.41	2.97e-25	1.41e-23	Cytochrome b561 and DOMON domain-containing protein (AHRD V3.3 *** A0A2G2WDB3_CAPBA)
Solyc05g041910.3_1	-5.13	-2.36	3.41e-24	1.55e-22	Cytochrome b561 and DOMON domain-containing protein (AHRD V3.3 *** A0A2G3BZZ3_CAPCH)
Solyc09g019980.3_1	-31.59	-4.98	3.34e-27	1.72e-25	Cytochrome b561 and DOMON domain-containing protein (AHRD V3.3 *** A0A2I4EFQ3_9ROSI)
Solyc01g005140.3_1	8.91	3.16	6.61e-21	2.49e-19	Cytochrome b561/ferric reductase transmembrane (AHRD V3.3 *** A0A2U1MNP8_ARTAN)
Solyc12g008470.2_1	-3.39	-1.76	0.00594	0.02	Cytochrome B5-like protein (AHRD V3.3 *** A0A1U8EAT2_CAPAN)
Solyc06g007540.3_1	-2.04	-1.03	9.83e-05	0.000599	Cytochrome b-c1 complex subunit 8 (AHRD V3.3 *** A0A1U8H2J1_CAPAN)
Solyc11g068400.2_1	-2.83	-1.5	2.96e-06	2.51e-05	Cytochrome b-c1 complex subunit 9 (AHRD V3.3 *** A0A2G2VPU7_CAPBA)
Solyc01g103220.3_1	-2.25	-1.17	5.1e-07	4.94e-06	Cytochrome c (AHRD V3.3 *** A0A2G3BUT2_CAPCH)
Solyc01g109330.3_1	3.52	1.82	0.00783	0.03	Cytochrome c biogenesis protein CCS1, chloroplastic (AHRD V3.3 *** A0A2G2VTA9_CAPBA)
Solyc07g063570.4_1	-2.15	-1.11	0.05	0.11	Cytochrome c biogenesis protein family (AHRD V3.3 *** A0A2U1PMY6_ARTAN)
Solyc08g077410.4_1	34.81	5.12	4.05e-05	0.000271	Cytochrome c oxidase (AHRD V3.3 *** A0A200PLW7_9MAGN)
Solyc10g007010.1_1	-11.79	-3.56	0.02	0.05	Cytochrome c oxidase copper chaperone (AHRD V3.3 *** A0A1U8H381_CAPAN)
Solyc07g063160.2_1	2.49	1.32	0.0099	0.03	Cytochrome c oxidase copper chaperone (AHRD V3.3 *** A0A2G2Z528_CAPAN)
Solyc00g019730.1_1	47.25	5.56	0.000701	0.00334	Cytochrome c oxidase subunit 3 (AHRD V3.3 *** A0A290WL11_SOLLC)
Solyc12g042900.2_1	-2.65	-1.4	2.73e-05	0.000189	Cytochrome c oxidase subunit 5b-1, mitochondrial (AHRD V3.3 *** A0A1U8EZG2_CAPAN)
Solyc06g067940.4_1	-2.44	-1.28	1.38e-07	1.48e-06	Cytochrome c oxidase subunit 5b-1, mitochondrial (AHRD V3.3 *** A0A2G3C921_CAPCH)
Solyc01g079420.4_1	-2.08	-1.06	8.8e-06	6.78e-05	Cytochrome c oxidase subunit 5C (AHRD V3.3 *** A0A2G3AK13_CAPAN)
Solyc02g091880.4_1	-3.11	-1.63	9.9e-10	1.44e-08	Cytochrome c oxidase subunit 6a, mitochondrial (AHRD V3.3 *** A0A1U8FNT4_CAPAN)
Solyc03g043850.3_1	69.06	6.11	1.37e-10	2.22e-09	cytochrome c oxidase subunit 6a, mitochondrial-like (AHRD V3.3 *** A0A2I4HW31_9ROSI)
Solyc12g010150.3_1	-3.96	-1.98	0.03	0.08	Cytochrome c oxidase, subunit Vib family protein (AHRD V3.3 *** AT5G58005.2)
Solyc07g005410.3_1	-2.6	-1.38	0.04	0.1	Cytochrome c oxidase, subunit Vib family protein (AHRD V3.3 *** AT5G58005.2)
Solyc12g042920.2_1	-2.22	-1.15	0.00609	0.02	Cytochrome c1 (AHRD V3.3 *** A0A200Q1S0_9MAGN)
Solyc06g067920.3_1	-2.33	-1.22	0.00117	0.00521	Cytochrome c1 (AHRD V3.3 *** A0A200Q1S0_9MAGN)
Solyc05g150137.1_1	-28.9	-4.85	0.02	0.05	Cytochrome c-type biogenesis ccda-like chloroplastic protein (AHRD V3.3 *-* A0A2G2Z5A3_CAPAN)
Solyc03g033990.1_1	2.33	1.22	0.02	0.07	Cytochrome c-type biogenesis protein CcmE (AHRD V3.3 *** A0A1J3F0T2_NOCCA)
Solyc11g030730.2_1	-3.56	-1.83	0.000691	0.00329	Cytochrome P450 (AHRD V3.3 *-* A0A200Q069_9MAGN)
Solyc04g080650.4_1	7.01	2.81	3.31e-05	0.000225	Cytochrome P450 (AHRD V3.3 *-* A0A200QE46_9MAGN)
Solyc02g084930.3_1	-199.51	-7.64	4.84e-42	4.9e-40	Cytochrome P450 (AHRD V3.3 *-* A0A200QE46_9MAGN)
Solyc12g088970.1_1	-10254.1	-13.32	2.94e-06	2.49e-05	Cytochrome P450 (AHRD V3.3 *-* A0A200QY67_9MAGN)
Solyc07g014670.3_1	-4.02	-2.01	1.05e-12	2.02e-11	Cytochrome P450 (AHRD V3.3 *-* A0A200QZM5_9MAGN)
Solyc04g078340.3_1	-3.15	-1.66	0.000217	0.0012	Cytochrome P450 (AHRD V3.3 *-* A0A200QZM5_9MAGN)
Solyc04g078325.1_1	-2088.17	-11.03	0.000155	0.000896	Cytochrome P450 (AHRD V3.3 *-* A0A200QZM5_9MAGN)
Solyc06g084760.3_1	384.93	8.59	0.00876	0.03	Cytochrome P450 (AHRD V3.3 *-* A0A2U1M1Z6_ARTAN)
Solyc02g065190.3_1	-13.56	-3.76	0.000362	0.00188	Cytochrome P450 (AHRD V3.3 *** A0A1U9X5Y9_THAGA)
Solyc08g079300.3_1	-7160.45	-12.81	7.36e-06	5.77e-05	Cytochrome P450 (AHRD V3.3 *** A0A1U9X605_THAGA)
Solyc08g079310.4_1	-2.95	-1.56	0.00603	0.02	Cytochrome P450 (AHRD V3.3 *** A0A1U9X605_THAGA)
Solyc01g094130.2_1	-21.44	-4.42	1.06e-23	4.72e-22	Cytochrome P450 (AHRD V3.3 *** A0A200PMQ0_9MAGN)
Solyc12g006460.2_1	-5.34	-2.42	4.43e-08	5.11e-07	Cytochrome P450 (AHRD V3.3 *** A0A200PPF3_9MAGN)
Solyc07g043460.3_1	-6.28	-2.65	1.05e-28	5.9e-27	Cytochrome P450 (AHRD V3.3 *** A0A200PQ40_9MAGN)
Solyc12g088460.3_1	2.27	1.19	0.00646	0.02	Cytochrome P450 (AHRD V3.3 *** A0A200Q0W8_9MAGN)
Solyc04g078270.3_1	-11.77	-3.56	1.22e-21	4.81e-20	Cytochrome P450 (AHRD V3.3 *** A0A200Q0W8_9MAGN)
Solyc04g078370.3_1	-8.65	-3.11	0.01	0.04	Cytochrome P450 (AHRD V3.3 *** A0A200Q0W8_9MAGN)
Solyc01g096280.2_1	4.76	2.25	0.00247	0.00993	Cytochrome P450 (AHRD V3.3 *** A0A200Q2S1_9MAGN)
Solyc10g018150.2_1	-14308.2	-13.8	1.24e-06	1.13e-05	Cytochrome P450 (AHRD V3.3 *** A0A200Q2X8_9MAGN)
Solyc07g006890.1_1	-6.88	-2.78	1.33e-29	7.96e-28	Cytochrome P450 (AHRD V3.3 *** A0A200Q4B5_9MAGN)
Solyc06g074420.1_1	-2.88	-1.53	0.000103	0.000625	Cytochrome P450 (AHRD V3.3 *** A0A200Q6A4_9MAGN)
Solyc07g064450.4_1	-22.99	-4.52	1.51e-08	1.87e-07	Cytochrome P450 (AHRD V3.3 *** A0A200Q6V0_9MAGN)
Solyc03g019870.4_1	-10.6	-3.41	0.01	0.04	Cytochrome P450 (AHRD V3.3 *** A0A200QAC3_9MAGN)
Solyc08g079420.3_1	33.67	5.07	2.58e-07	2.64e-06	Cytochrome P450 (AHRD V3.3 *** A0A200QB17_9MAGN)
Solyc11g040223.1_1	2.58	1.37	0.02	0.06	Cytochrome P450 (AHRD V3.3 *** A0A200QCI8_9MAGN)
Solyc07g041500.3_1	-14.67	-3.87	1.03e-14	2.36e-13	Cytochrome P450 (AHRD V3.3 *** A0A200QD39_9MAGN)
Solyc02g084740.4_1	-2.73	-1.45	2.03e-06	1.78e-05	Cytochrome P450 (AHRD V3.3 *** A0A200QE89_9MAGN)
Solyc03g111300.1_1	-19.15	-4.26	9.74e-23	4.12e-21	Cytochrome P450 (AHRD V3.3 *** A0A200QGE7_9MAGN)
Solyc03g111290.2_1	-9057.91	-13.14	4.02e-06	3.32e-05	Cytochrome P450 (AHRD V3.3 *** A0A200QGE7_9MAGN)
Solyc02g094110.1_1	-38.28	-5.26	2.95e-14	6.52e-13	Cytochrome P450 (AHRD V3.3 *** A0A200QGE7_9MAGN)
Solyc08g080430.2_1	-6.08	-2.6	0.00779	0.03	Cytochrome P450 (AHRD V3.3 *** A0A200QUP8_9MAGN)
Solyc06g035760.4_1	4.17	2.06	3.41e-15	8.2e-14	Cytochrome P450 (AHRD V3.3 *** A0A200R0H9_9MAGN)
Solyc06g074180.3_1	-2.39	-1.26	0.000244	0.00133	Cytochrome P450 (AHRD V3.3 *** A0A200R6R8_9MAGN)
Solyc04g080100.3_1	-3.46	-1.79	9.08e-08	9.94e-07	Cytochrome P450 (AHRD V3.3 *** A0A200R7I2_9MAGN)
Solyc05g021390.4_1	-9.54	-3.25	7.9e-25	3.66e-23	Cytochrome P450 (AHRD V3.3 *** A0A200R9G0_9MAGN)
Solyc02g069600.3_1	-5.7	-2.51	7.52e-09	9.68e-08	Cytochrome P450 (AHRD V3.3 *** A0A200R9G0_9MAGN)
Solyc07g042880.1_1	-1344.23	-10.39	0.000445	0.00223	Cytochrome P450 (AHRD V3.3 *** A0A200R9G0_9MAGN)
Solyc06g082730.2_1	-5.24	-2.39	0.04	0.1	Cytochrome P450 (AHRD V3.3 *** A0A200RC30_9MAGN)
Solyc06g076160.4_1	-4.14	-2.05	8.75e-05	0.000543	Cytochrome P450 (AHRD V3.3 *** A0A200RCX6_9MAGN)
Solyc04g054260.4_1	8.29	3.05	1.33e-09	1.9e-08	Cytochrome p450 (AHRD V3.3 *** A0A2K3NDQ9_TRIPR)
Solyc04g054256.1_1	4.64	2.21	0.03	0.08	Cytochrome p450 (AHRD V3.3 *** A0A2K3NDQ9_TRIPR)
Solyc04g083150.2_1	-2.51	-1.33	0.02	0.06	Cytochrome p450 (AHRD V3.3 *** A0A2K3NDQ9_TRIPR)
Solyc03g026130.3_1	-4.92	-2.3	0.00373	0.01	Cytochrome P450 (AHRD V3.3 *** A0A2U1KE50_ARTAN)
Solyc06g065420.2_1	-12.13	-3.6	5.65e-06	4.53e-05	Cytochrome P450 (AHRD V3.3 *** A0A2U1KTH1_ARTAN)
Solyc10g085500.2_1	-2821.17	-11.46	7.62e-05	0.000479	Cytochrome P450 (AHRD V3.3 *** A0A2U1LHU2_ARTAN)
Solyc02g094860.3_1	19.85	4.31	6.07e-06	4.84e-05	Cytochrome P450 (AHRD V3.3 *** A0A2U1LMY2_ARTAN)
Solyc02g085880.3_1	15.88	3.99	0.00201	0.00834	Cytochrome P450 (AHRD V3.3 *** A0A2U1LMY2_ARTAN)
Solyc02g084570.4_1	-5.12	-2.36	6.89e-20	2.39e-18	Cytochrome P450 (AHRD V3.3 *** A0A2U1M5X8_ARTAN)
Solyc12g019680.1_1	-20.45	-4.35	2.9e-27	1.51e-25	Cytochrome P450 (AHRD V3.3 *** A0A2U1MA11_ARTAN)
Solyc10g007880.4_1	3.9	1.96	0.000384	0.00197	Cytochrome P450 (AHRD V3.3 *** A0A2U1MAN7_ARTAN)
Solyc10g051020.2_1	-8.04	-3.01	1.37e-12	2.62e-11	Cytochrome P450 (AHRD V3.3 *** A0A2U1MAN7_ARTAN)
Solyc10g007890.4_1	-1704.48	-10.74	0.000244	0.00133	Cytochrome P450 (AHRD V3.3 *** A0A2U1MAN7_ARTAN)
Solyc10g078240.2_1	-2.37	-1.25	0.000189	0.00106	Cytochrome P450 (AHRD V3.3 *** A0A2U1MC34_ARTAN)
Solyc04g011940.3_1	-5.28	-2.4	0.04	0.11	Cytochrome P450 (AHRD V3.3 *** A0A2U1MQD4_ARTAN)
Solyc05g047680.4_1	-3.44	-1.78	6.87e-10	1.02e-08	Cytochrome P450 (AHRD V3.3 *** A0A2U1MQN4_ARTAN)
Solyc06g150137.1_1	-2.5	-1.32	3.51e-08	4.11e-07	Cytochrome P450 (AHRD V3.3 *** A0A2U1MXM4_ARTAN)
Solyc04g071150.3_1	-4.53	-2.18	8.34e-09	1.07e-07	Cytochrome P450 (AHRD V3.3 *** A0A2U1NTV8_ARTAN)
Solyc09g098620.2_1	-3098.48	-11.6	5.8e-05	0.000375	Cytochrome P450 (AHRD V3.3 *** A0A2U1PRB3_ARTAN)
Solyc10g081550.2_1	9.71	3.28	1.8e-13	3.71e-12	Cytochrome P450 (AHRD V3.3 *** A0A2U1Q1Z2_ARTAN)
Solyc10g039210.4_1	4.49	2.17	0.000778	0.00366	Cytochrome P450 (AHRD V3.3 *** A0A2U1Q1Z2_ARTAN)
Solyc06g073570.4_1	2.91	1.54	0.01	0.04	Cytochrome P450 (AHRD V3.3 *** A0A2U1Q1Z2_ARTAN)
Solyc08g080380.4_1	4.47	2.16	0.01	0.04	Cytochrome P450 (AHRD V3.3 *** A0A2U1Q499_ARTAN)
Solyc02g014730.3_1	4.73	2.24	7.42e-05	0.000469	Cytochrome P450 (AHRD V3.3 *** A0A2U1QJ26_ARTAN)
Solyc03g121510.4_1	-9.09	-3.18	0.00251	0.01	Cytochrome p450 (AHRD V3.3 *** E5GCA5_CUCME)
Solyc03g122350.3_1	-8.82	-3.14	1e-39	9.4e-38	Cytochrome P450 (AHRD V3.3 *** Q43795_TOBAC)
Solyc10g083690.3_1	2.59	1.37	4.55e-05	0.000301	Cytochrome P450 (AHRD V3.3 *** Q8H0I8_PETHY)
Solyc09g008910.2_1	-769.97	-9.59	0.00187	0.00782	Cytochrome P450 (AHRD V3.3 *** Q8H0I8_PETHY)
Solyc04g082380.4_1	-2.11	-1.08	0.03	0.08	cytochrome P450 86A8-like (AHRD V3.3 *-* A0A2I4DDX4_9ROSI)
Solyc06g084770.2_1	36.53	5.19	3.7e-12	6.89e-11	cytochrome P450 CYP72A219 (AHRD V3.3 --* XP_004244272.1)
Solyc07g008280.4_1	-6.79	-2.76	3.96e-11	6.78e-10	cytochrome P450 family protein (AHRD V3.3 -** AT3G15760.1)
Solyc08g062950.4_1	-8.86	-3.15	4.8e-20	1.68e-18	Cytochrome P450 family protein (AHRD V3.3 *** G7I9V8_MEDTR)
Solyc08g061920.3_1	-1271.23	-10.31	0.000511	0.00253	Cytokinin oxidase/dehydrogenase (AHRD V3.3 *** C3VPM8_SOLTU)
Solyc11g069570.2_1	7.66	2.94	0.01	0.03	Cytokinin riboside 5'-monophosphate phosphoribohydrolase (AHRD V3.3 *** A0A2G2YHS4_CAPAN)
Solyc01g005680.4_1	-12.54	-3.65	0.00373	0.01	Cytokinin riboside 5'-monophosphate phosphoribohydrolase (AHRD V3.3 *** A0A2I4FSE2_9ROSI)
Solyc04g005250.4_1	10.54	3.4	5.65e-36	4.49e-34	cytosine-5 DNA methyltransferase1
Solyc12g100330.2_1	-2.29	-1.19	9.82e-05	0.000598	cytosine-5 DNA methyltransferase3L
Solyc10g078190.2_1	-3.66	-1.87	0.00075	0.00354	cytosine-5 DNA methyltransferaseL1
Solyc06g050930.3_1	-2.8	-1.48	7.58e-07	7.19e-06	Cytosolic endo-beta-N-acetylglucosaminidase-like protein (AHRD V3.3 *** A0A2K3NXL7_TRIPR)
Solyc05g050120.3_1	-5.99	-2.58	1.5e-27	7.85e-26	cytosolic NADP-malic enzyme
Solyc03g123830.4_1	-3.77	-1.91	4.37e-17	1.23e-15	D-3-phosphoglycerate dehydrogenase (AHRD V3.3 *** A0A1U8G334_CAPAN)
Solyc10g085400.3_1	-2.39	-1.26	3.93e-05	0.000263	D-alanine--D-alanine ligase (AHRD V3.3 *** A0A200QQE9_9MAGN)
Solyc09g031610.4_1	2.64	1.4	0.000253	0.00137	DAMAGED DNA BINDING PROTEIN1
Solyc07g062810.4_1	-51.15	-5.68	9.45e-50	1.23e-47	D-amino-acid transaminase, chloroplastic (AHRD V3.3 *** A0A2G2Z4Z6_CAPAN)
Solyc04g005300.4_1	9.64	3.27	0.04	0.09	D-aminoacyl-tRNA deacylase (AHRD V3.3 *-* A0A1U8F9A2_CAPAN)
Solyc05g046310.3_1	18.4	4.2	5.03e-10	7.64e-09	DBH-like monooxygenase (AHRD V3.3 *** AT5G35320.1)
Solyc05g005470.4_1	-309.57	-8.27	4.89e-65	1.23e-62	DC1 domain-containing protein (AHRD V3.3 *** A0A2U1QM98_ARTAN)
Solyc05g005460.3_1	-3.33	-1.73	0.000458	0.00229	DC1 domain-containing protein (AHRD V3.3 *** A0A2U1QM98_ARTAN)
Solyc02g068120.3_1	-3.3	-1.72	1.56e-07	1.66e-06	DCD (Development and Cell Death) domain protein (AHRD V3.3 *-* A0A2U1P2J5_ARTAN)
Solyc06g005570.4_1	2.15	1.1	6.38e-05	0.000409	DCD (Development and Cell Death) domain protein (AHRD V3.3 *-* F4IUS3_ARATH)
Solyc09g074380.4_1	6.61	2.72	1.94e-09	2.7e-08	DCD (Development and Cell Death) domain protein (AHRD V3.3 *-* F4IUS3_ARATH)
Solyc06g068850.4_1	6.19	2.63	1e-05	7.64e-05	DCD (Development and Cell Death) domain protein (AHRD V3.3 *-* F4K521_ARATH)
Solyc11g020780.2_1	4.16	2.06	1.65e-07	1.74e-06	dCK/dGK-like deoxyribonucleoside kinase
Solyc09g097930.4_1	3.5	1.81	0.000279	0.0015	dCTP pyrophosphatase 1 (AHRD V3.3 *** A0A1U8G4Q7_CAPAN)
Solyc01g006340.3_1	2.79	1.48	0.04	0.09	DEAD-box ATP-dependent RNA helicase 41 (AHRD V3.3 *** A0A2G3DEE5_CAPCH)
Solyc08g080550.1_1	2.85	1.51	0.00156	0.00668	DEAD-box ATP-dependent RNA helicase 47A (AHRD V3.3 *** A0A2G3DB95_CAPCH)
Solyc09g007440.3_1	2.83	1.5	4.73e-06	3.85e-05	DEAD-box ATP-dependent RNA helicase 57 (AHRD V3.3 *** A0A2G2YQB7_CAPAN)
Solyc03g117110.4_1	-3.39	-1.76	3.47e-05	0.000236	Defective in cullin neddylation protein (AHRD V3.3 *** A0A1U8G2K4_CAPAN)
Solyc07g007750.3_1	35.59	5.15	7.98e-13	1.56e-11	Defensin protein (AHRD V3.3 *** B1N678_SOLLC), Pfam:PF00304
Solyc07g007755.1_1	66.15	6.05	4.38e-113	6.48e-110	Defensin protein (AHRD V3.3 *** B1N681_SOLPI)
Solyc04g008470.3_1	-7.5	-2.91	3.25e-06	2.73e-05	Defensin SD2 (AHRD V3.3 *** A0A2G2ZH52_CAPAN), Pfam:PF00304
Solyc07g017570.2_1	-166.23	-7.38	5.4e-62	1.22e-59	defensin-like protein 1 (AHRD V3.3 -** A0A1S3YK59_TOBAC)
Solyc07g009265.1_1	-291.23	-8.19	0.01	0.04	Defensin-like protein 1 (AHRD V3.3 -** A0A2G3AQC7_CAPCH), Pfam:PF00304
Solyc07g005630.3_1	-1741.57	-10.77	0.000233	0.00128	defensin-like protein 1 (AHRD V3.3 -** XP_020080865.1), Pfam:PF00304
Solyc01g011435.1_1	-2124.63	-11.05	0.000147	0.000852	Defensin-like protein 1 (AHRD V3.3 *** A0A1U8FEJ7_CAPAN), Pfam:PF00304
Solyc01g011495.1_1	-2829.72	-11.47	7.53e-05	0.000474	Defensin-like protein 1 (AHRD V3.3 *** A0A1U8FEJ7_CAPAN), Pfam:PF00304
Solyc07g009090.4_1	-2446.89	-11.26	9.9e-05	0.000602	defensin-like protein 19 (AHRD V3.3 *** A0A1S4AH79_TOBAC)
Solyc07g009100.3_1	-2831.23	-11.47	7.52e-05	0.000474	defensin-like protein 19 (AHRD V3.3 *** A0A1S4AH79_TOBAC)
Solyc07g009050.3_1	-1340.42	-10.39	0.000452	0.00226	defensin-like protein 19 (AHRD V3.3 *** A0A1S4AH79_TOBAC)
Solyc07g009060.4_1	-1122.48	-10.13	0.000688	0.00328	defensin-like protein 19 (AHRD V3.3 *** A0A1S4AH79_TOBAC)
Solyc07g009070.4_1	-973.87	-9.93	0.00102	0.00462	defensin-like protein 19 (AHRD V3.3 *** A0A1S4AH79_TOBAC)
Solyc07g009030.3_1	-651.69	-9.35	0.00275	0.01	defensin-like protein 19 (AHRD V3.3 *** A0A1S4AH79_TOBAC)
Solyc07g009040.3_1	-416.55	-8.7	0.00702	0.02	defensin-like protein 19 (AHRD V3.3 *** A0A1S4AH79_TOBAC)
Solyc07g009020.2_1	-246.51	-7.95	0.02	0.06	defensin-like protein 19 (AHRD V3.3 *** A0A1S4AH79_TOBAC)
Solyc07g008980.3_1	-3642.51	-11.83	3.85e-05	0.000259	defensin-like protein 19 (AHRD V3.3 *** A0A2G2ZPK5_CAPAN)
Solyc07g009080.4_1	-3650.47	-11.83	3.84e-05	0.000258	defensin-like protein 19 (AHRD V3.3 *** A0A2G2ZPK5_CAPAN)
Solyc12g008350.3_1	-4.59	-2.2	1.93e-05	0.000138	dehydration responsive element binding protein 2
Solyc01g100160.3_1	2.16	1.11	2.39e-06	2.07e-05	Dehydration-induced 19-like protein (AHRD V3.3 *-* E3T7S4_GOSHI)
Solyc01g100140.4_1	2.19	1.13	0.0079	0.03	Dehydration-induced 19-like protein (AHRD V3.3 *** E3T7S4_GOSHI)
Solyc08g007830.1_1	-37.75	-5.24	7.08e-21	2.65e-19	Dehydration-responsive element-binding protein 1E (AHRD V3.3 *** A0A1U8FGE9_CAPAN)
Solyc08g007820.1_1	-7.44	-2.9	1.93e-17	5.6e-16	Dehydration-responsive element-binding protein 1E (AHRD V3.3 *** A0A2G2W337_CAPBA)
Solyc04g082200.2_1	-2.33	-1.22	5.42e-07	5.23e-06	dehydrin
Solyc02g084840.3_1	33.95	5.09	9.3e-19	2.96e-17	Dehydrin (AHRD V3.3 *** A0A2R4KWH2_9SOLN)
Solyc05g054760.4_1	2.36	1.24	2.98e-07	3.02e-06	dehydroascorbate reductase 1
Solyc11g011250.3_1	2.75	1.46	0.000868	0.00401	dehydroascorbate reductase 2
Solyc05g006520.4_1	-2.01	-1.01	2.03e-05	0.000145	dehydrogenase AF209924
Solyc01g067750.3_1	-3.6	-1.85	3.1e-16	8.18e-15	dehydroquinate dehydratase/shikimate:NADP oxidoreductase
Solyc10g006000.4_1	-2.72	-1.44	0.00404	0.02	DEK (AHRD V3.3 *-* A0A200RBP9_9MAGN)
Solyc02g072560.1_1	411.99	8.69	0.00783	0.03	Delay of germination 1 (AHRD V3.3 *-* A0A2H1ZE87_ARATH)
Solyc02g072550.1_1	255.63	8	0.02	0.05	Delay of germination 1 (AHRD V3.3 *-* C8CJG9_BRARP)
Solyc02g069490.4_1	-3.91	-1.97	2.4e-15	5.83e-14	Delta(24)-sterol reductase (AHRD V3.3 *** A0A2G2XDD5_CAPBA)
Solyc02g063240.4_1	-3.17	-1.66	0.000178	0.00101	Delta(7)-sterol-C5(6)-desaturase (AHRD V3.3 *** A0A1U8FPX0_CAPAN)
Solyc10g011810.4_1	-6.86	-2.78	6.7e-14	1.44e-12	Delta(8)-fatty-acid desaturase (AHRD V3.3 *** A0A2G3BES8_CAPCH)
Solyc03g006280.4_1	2.76	1.46	0.04	0.09	deneddylase (AHRD V3.3 *** AT1G28530.2)
Solyc10g081200.1_1	-2.03	-1.02	0.002	0.0083	Dentin sialophosphoprotein (AHRD V3.3 *-* A0A1P8AZC3_ARATH)
Solyc09g082900.3_1	-11.26	-3.49	1.84e-08	2.24e-07	dentin sialophosphoprotein isoform X1 (AHRD V3.3 *-* XP_021606199.1)
Solyc01g079710.3_1	3.59	1.84	3.11e-14	6.86e-13	Deoxyribose-phosphate aldolase (AHRD V3.3 *** A0A166YQY4_9PEZI)
Solyc04g080250.3_1	-5.28	-2.4	0.03	0.08	Deoxyuridine 5'-triphosphate nucleotidohydrolase (AHRD V3.3 *** A0A2G3AX44_CAPCH)
Solyc05g026310.4_1	-2.12	-1.08	0.00647	0.02	Derlin (AHRD V3.3 *** A0A2G3CG93_CAPCH)
Solyc01g095140.4_1	-7.75	-2.95	5.4e-11	9.15e-10	Desiccation protectant protein Lea14-like protein (AHRD V3.3 *** A0A2G3BT76_CAPCH)
Solyc08g008120.4_1	3.29	1.72	0.000226	0.00125	Det1 complexing ubiquitin ligase (AHRD V3.3 *** B6TE26_MAIZE)
Solyc12g049270.3_1	3.18	1.67	1.57e-07	1.66e-06	Developmentally regulated GTP binding protein (AHRD V3.3 *** O22445_PEA)
Solyc07g054830.4_1	-5.8	-2.54	5.92e-28	3.16e-26	diacylglycerol kinase
Solyc05g056420.4_1	-2.13	-1.09	0.00119	0.00527	Diacylglycerol kinase (AHRD V3.3 *** A0A2G2VD67_CAPBA)
Solyc10g008640.3_1	-2.44	-1.29	0.00413	0.02	Diacylglycerol kinase (AHRD V3.3 *** A0A2G2YJ92_CAPAN)
Solyc07g006580.3_1	-2.36	-1.24	0.00635	0.02	Diacylglycerol kinase (AHRD V3.3 *** A0A2G2YZQ1_CAPAN)
Solyc06g009270.3_1	-4.59	-2.2	2.33e-20	8.38e-19	Diacylglycerol kinase (AHRD V3.3 *** A0A2G3ATC8_CAPCH)
Solyc09g005700.3_1	-2.45	-1.29	0.000413	0.0021	Diaminopimelate epimerase (AHRD V3.3 *** A0A200R6G6_9MAGN)
Solyc11g065830.2_1	-2.67	-1.42	0.00447	0.02	Dicarboxylate transporter 1, chloroplastic (AHRD V3.3 *** A0A2G2VN77_CAPBA)
Solyc07g049150.2_1	3.98	1.99	7.99e-10	1.17e-08	Dicer-like 3 (AHRD V3.3 *-* B3SRQ0_PHYPA)
Solyc05g041920.3_1	-33.76	-5.08	2.25e-12	4.25e-11	Dicer-like 3 (AHRD V3.3 *-* B3SRQ0_PHYPA)
Solyc01g094170.3_1	-4.68	-2.23	9.34e-05	0.000573	Digalactosyldiacylglycerol synthase 2, chloroplastic (AHRD V3.3 *** A0A1U8E3X1_CAPAN)
Solyc10g017580.3_1	-3.31	-1.73	1.4e-05	0.000103	Digalactosyldiacylglycerol synthase 2, chloroplastic (AHRD V3.3 *** A0A1U8EN08_CAPAN)
Solyc03g031470.3_1	8.87	3.15	0.000384	0.00197	Dihydroflavonol 4-reductase (AHRD V3.3 *** Q403G5_LOTJA)
Solyc12g005350.2_1	-65.86	-6.04	7.72e-22	3.1e-20	Dihydroflavonol-4-reductase (AHRD V3.3 *** B6TUD3_MAIZE)
Solyc04g074950.3_1	-12.4	-3.63	2.79e-28	1.52e-26	Dihydrofolate reductase (AHRD V3.3 *** A0A1P8B8P6_ARATH)
Solyc01g066520.3_1	-3.3	-1.72	2e-10	3.19e-09	Dihydrolipoamide acetyltransferase component of pyruvate dehydrogenase complex (AHRD V3.3 *** A0A024B875_SOLTU)
Solyc05g009530.3_1	-3.72	-1.89	1.71e-13	3.55e-12	Dihydrolipoamide acetyltransferase component of pyruvate dehydrogenase complex (AHRD V3.3 *** A0A1U8EIE7_CAPAN)
Solyc11g007720.2_1	-2.63	-1.4	1.97e-08	2.39e-07	Dihydrolipoamide acetyltransferase component of pyruvate dehydrogenase complex (AHRD V3.3 *** A0A1U8F4C0_CAPAN)
Solyc11g017250.2_1	-3.51	-1.81	6.08e-08	6.85e-07	Dihydrolipoamide acetyltransferase component of pyruvate dehydrogenase complex (AHRD V3.3 *** A0A2G2WYT7_CAPBA)
Solyc05g053300.3_1	-2.33	-1.22	4.26e-08	4.92e-07	dihydrolipoamide dehydrogenase precursor
Solyc01g100360.4_1	-3.47	-1.79	2.79e-14	6.19e-13	Dihydrolipoyl dehydrogenase (AHRD V3.3 *** A0A2U1LTA9_ARTAN)
Solyc11g064920.2_1	-2.01	-1	0.000849	0.00394	Dihydropyrimidinase (AHRD V3.3 *** A0A1U8EK03_CAPAN)
Solyc08g079240.4_1	519.29	9.02	0.00482	0.02	dimethylallyl, adenosine tRNA methylthiotransferase (AHRD V3.3 *** AT1G62780.1)
Solyc01g109070.2_1	2.36	1.24	0.01	0.04	Diphthamide biosynthesis protein 3 (CSL zinc finger) (AHRD V3.3 *** A0A166Z4Y4_9PEZI)
Solyc01g021600.4_1	-10.37	-3.37	0.00228	0.00929	Dirigent protein (AHRD V3.3 *** K4AV41_SOLLC)
Solyc01g059900.4_1	-7306.08	-12.83	7.02e-06	5.53e-05	Dirigent protein (AHRD V3.3 *** K4AW97_SOLLC)
Solyc01g111230.3_1	-5.81	-2.54	1.83e-05	0.000132	Dirigent protein (AHRD V3.3 *** K4B3Y5_SOLLC)
Solyc02g032030.1_1	-991.41	-9.95	0.000969	0.0044	Dirigent protein (AHRD V3.3 *** K4B5E9_SOLLC)
Solyc04g010270.1_1	-116.95	-6.87	1.08e-36	8.81e-35	Dirigent protein (AHRD V3.3 *** K4BPI1_SOLLC)
Solyc05g054780.3_1	-11.54	-3.53	9.01e-17	2.46e-15	Dirigent protein (AHRD V3.3 *** K4C2F5_SOLLC)
Solyc06g054320.1_1	6.07	2.6	3.38e-06	2.83e-05	Dirigent protein (AHRD V3.3 *** K4C6B8_SOLLC)
Solyc06g075630.4_1	-42.39	-5.41	1.94e-62	4.53e-60	Dirigent protein (AHRD V3.3 *** K4C9S8_SOLLC)
Solyc07g042300.1_1	-9.7	-3.28	6.72e-10	1e-08	Dirigent protein (AHRD V3.3 *** K4CE93_SOLLC)
Solyc08g081780.1_1	-2188.99	-11.1	0.000133	0.000778	Dirigent protein (AHRD V3.3 *** K4CPH4_SOLLC)
Solyc09g091210.4_1	-21.5	-4.43	3.89e-30	2.42e-28	Dirigent protein (AHRD V3.3 *** K4CWE7_SOLLC)
Solyc10g008900.3_1	-1160.22	-10.18	0.000646	0.0031	Dirigent protein (AHRD V3.3 *** K4CY66_SOLLC)
Solyc10g055190.1_1	-2225.65	-11.12	0.000127	0.000749	Dirigent protein (AHRD V3.3 *** K4D1B2_SOLLC)
Solyc10g055230.1_1	-2213.64	-11.11	0.000128	0.000753	Dirigent protein (AHRD V3.3 *** K4D1B5_SOLLC)
Solyc12g097090.3_1	-1859.91	-10.86	0.0002	0.00112	Dirigent protein (AHRD V3.3 *** K4DHI2_SOLLC)
Solyc10g084440.3_1	3.22	1.69	0.02	0.05	Dirigent protein 17 (AHRD V3.3 *** A0A2G3BG42_CAPCH)
Solyc04g008150.3_1	-830.18	-9.7	0.00146	0.00629	Disease resistance protein (AHRD V3.3 *-* A0A2U1N8H9_ARTAN)
Solyc03g005650.1_1	-3.5	-1.81	0.002	0.00828	Disease resistance protein (AHRD V3.3 *** A0A200Q3R7_9MAGN)
Solyc12g096920.1_1	-2352.54	-11.2	0.000107	0.000645	Disease resistance protein (AHRD V3.3 *** A0A200QG84_9MAGN)
Solyc08g005440.3_1	10.77	3.43	4.86e-09	6.42e-08	Disease resistance protein (AHRD V3.3 *** A0A200QXA3_9MAGN)
Solyc03g005670.3_1	-6.65	-2.73	0.00113	0.00504	Disease resistance protein (AHRD V3.3 *** A0A200R7W2_9MAGN)
Solyc05g008070.4_1	-2.63	-1.4	0.02	0.06	Disease resistance protein (AHRD V3.3 *** A0A2U1M2V8_ARTAN)
Solyc10g051050.3_1	5.98	2.58	1.21e-07	1.3e-06	Disease resistance protein (AHRD V3.3 *** A0A2U1N8H9_ARTAN)
Solyc11g006640.3_1	2.42	1.27	0.04	0.1	Disease resistance protein (AHRD V3.3 *** A0A2U1N8H9_ARTAN)
Solyc12g017800.3_1	4.26	2.09	0.00359	0.01	Disease resistance protein (AHRD V3.3 *** A0A2U1N8H9_ARTAN)
Solyc04g007060.4_1	-11.45	-3.52	3.81e-44	4.14e-42	Disease resistance protein (AHRD V3.3 *** A0A2U1N8H9_ARTAN)
Solyc04g007030.4_1	-7.46	-2.9	8.26e-33	5.57e-31	Disease resistance protein (AHRD V3.3 *** A0A2U1N8H9_ARTAN)
Solyc04g007070.3_1	-5.63	-2.49	1.4e-23	6.2e-22	Disease resistance protein (AHRD V3.3 *** A0A2U1N8H9_ARTAN)
Solyc04g015220.4_1	-26.46	-4.73	1.8e-62	4.24e-60	Disease resistance protein (AHRD V3.3 *** A0A2U1N8H9_ARTAN)
Solyc04g015210.4_1	-18.93	-4.24	2.94e-46	3.47e-44	Disease resistance protein (AHRD V3.3 *** A0A2U1N8H9_ARTAN)
Solyc04g007050.4_1	-15.45	-3.95	1.44e-29	8.53e-28	Disease resistance protein (AHRD V3.3 *** A0A2U1N8H9_ARTAN)
Solyc10g047320.2_1	-2.64	-1.4	1.11e-08	1.39e-07	Disease resistance protein (AHRD V3.3 *** A0A2U1N8H9_ARTAN)
Solyc04g007490.3_1	-2.98	-1.58	6.23e-06	4.95e-05	Disease resistance protein (AHRD V3.3 *** A0A2U1N8H9_ARTAN)
Solyc05g012740.2_1	-4.98	-2.32	0.000344	0.00179	Disease resistance protein (AHRD V3.3 *** A0A2U1N8H9_ARTAN)
Solyc02g037540.3_1	-1723.97	-10.75	0.000233	0.00128	Disease resistance protein (AHRD V3.3 *** A0A2U1P5P8_ARTAN)
Solyc01g087200.3_1	4.74	2.24	0.000863	0.00399	Disease resistance protein (AHRD V3.3 *** A0A2U1Q201_ARTAN)
Solyc05g009760.3_1	-6.36	-2.67	0.04	0.1	Disease resistance protein (CC-NBS-LRR class) family (AHRD V3.3 --* AT5G48620.6)
Solyc02g090380.4_1	-5.8	-2.54	3.05e-07	3.07e-06	Disease resistance protein (CC-NBS-LRR class) family (AHRD V3.3 *** A0A1P8BE24_ARATH)
Solyc01g102880.3_1	-5.61	-2.49	3.43e-15	8.26e-14	Disease resistance protein (TIR-NBS-LRR class) (AHRD V3.3 *-* A0A2K3P9V5_TRIPR)
Solyc05g024370.1_1	383.18	8.58	0.00868	0.03	Disease resistance protein (TIR-NBS-LRR class) (AHRD V3.3 *** A0A2K3LZ69_TRIPR)
Solyc09g092410.4_1	-2451.21	-11.26	9.85e-05	0.0006	Disease resistance protein (TIR-NBS-LRR class) (AHRD V3.3 *** A0A2K3PDT8_TRIPR)
Solyc01g102840.3_1	-2.25	-1.17	0.000476	0.00237	Disease resistance protein (TIR-NBS-LRR class) (AHRD V3.3 *** A0A2U1NT16_ARTAN)
Solyc01g014840.3_1	-6.8	-2.77	1.05e-31	6.87e-30	Disease resistance protein (TIR-NBS-LRR class) (AHRD V3.3 *** A0A2U1PW75_ARTAN)
Solyc04g007320.3_1	-7.56	-2.92	3.75e-09	5.01e-08	Disease resistance protein (TIR-NBS-LRR class) (AHRD V3.3 *** A0A2U1PW75_ARTAN)
Solyc01g008800.3_1	-3.8	-1.93	0.00119	0.00525	Disease resistance protein (TIR-NBS-LRR class) (AHRD V3.3 *** F4KIC7_ARATH)
Solyc12g096880.3_1	-1200.96	-10.23	0.00059	0.00286	Disease resistance protein (TIR-NBS-LRR class) family (AHRD V3.3 *-* F4J361_ARATH)
Solyc08g007630.1_1	2.17	1.12	0.05	0.12	Disease resistance protein I2 (AHRD V3.3 *** Q9XET3_SOLLC)
Solyc01g086810.2_1	5.69	2.51	4.41e-09	5.86e-08	disease resistance protein RPM1-like (AHRD V3.3 *** A0A2I4DV93_9ROSI)
Solyc04g076050.4_1	2	1	0.00267	0.01	Divalent-cation tolerance protein CutA (AHRD V3.3 *** A0A1M5JAL0_PECCA)
Solyc03g119060.3_1	8.34	3.06	2.35e-37	2.01e-35	divaricata
Solyc01g109140.3_1	-7.34	-2.88	5.16e-29	2.94e-27	divinyl ether synthase
Solyc04g079880.4_1	-7.48	-2.9	6.65e-11	1.11e-09	DNA damage-binding protein 1 (AHRD V3.3 *-* A0A2G3CQ10_CAPCH)
Solyc11g007580.3_1	-5.79	-2.53	2.03e-17	5.88e-16	DNA demethylase 3
Solyc09g009080.4_1	-2.15	-1.11	9.3e-06	7.15e-05	DNA demethylase1
Solyc01g102670.3_1	3.18	1.67	0.00152	0.00654	DNA glycosylase (AHRD V3.3 *** A0A2U1MY08_ARTAN)
Solyc01g096900.3_1	2.25	1.17	7.95e-05	0.000497	DNA gyrase subunit A (AHRD V3.3 *** A0A2U1Q6G1_ARTAN)
Solyc05g005260.3_1	-4.3	-2.1	2.5e-17	7.17e-16	DNA ligase 1-like (AHRD V3.3 *** A0A1U7VHC8_NICSY)
Solyc04g024780.1_1	-1165.39	-10.19	0.000652	0.00312	DNA ligase 1-like (AHRD V3.3 *** A0A1U7VHC8_NICSY)
Solyc07g025380.3_1	-3.75	-1.91	3.7e-06	3.08e-05	DNA ligase-like protein (AHRD V3.3 *** AT1G75150.3)
Solyc01g110640.2_1	3.46	1.79	0.01	0.04	DNA mismatch repair protein MLH3 (AHRD V3.3 *-* A0A2G3A9Q9_CAPAN)
Solyc02g093320.4_1	2.72	1.45	5.62e-05	0.000365	DNA mismatch repair protein MLH3 isoform X1 (AHRD V3.3 *-* XP_010316472.1)
Solyc09g090890.3_1	8.85	3.14	0.05	0.12	DNA mismatch repair protein MSH1, mitochondrial (AHRD V3.3 *-* A0A2G2ZUJ8_CAPAN)
Solyc03g025890.2_1	2.05	1.03	0.00414	0.02	DNA mismatch repair protein MutS (AHRD V3.3 *** A0A200QUI6_9MAGN)
Solyc03g080010.3_1	2.94	1.55	0.01	0.04	DNA mismatch repair protein MutS (AHRD V3.3 *** A0A200R035_9MAGN)
Solyc11g067140.2_1	2.24	1.16	0.00106	0.00477	DNA polymerase epsilon catalytic subunit (AHRD V3.3 *** A0A2G2VQQ6_CAPBA)
Solyc04g080540.2_1	5.94	2.57	3.21e-21	1.23e-19	DNA polymerase epsilon catalytic subunit A (AHRD V3.3 *** AT1G19530.2)
Solyc11g072610.3_1	9	3.17	0.00175	0.00737	DNA repair (Rad51) family protein (AHRD V3.3 *** F4IIR6_ARATH)
Solyc11g011150.2_1	2.49	1.31	0.00444	0.02	DNA repair protein Rad4 family (AHRD V3.3 *** A0A2U1M2U6_ARTAN)
Solyc05g050960.4_1	5.96	2.57	0.00739	0.03	DNA repair protein RAD51 (AHRD V3.3 *** B6TPY8_MAIZE)
Solyc05g050950.2_1	11.98	3.58	1.18e-13	2.46e-12	DNA repair protein RAD51-like protein 3 (AHRD V3.3 *-* A0A2G3CFM9_CAPCH)
Solyc06g053770.4_1	-2.8	-1.48	0.04	0.1	DNA repair protein XRCC4 (AHRD V3.3 *** A0A1U8GWB4_CAPAN)
Solyc01g087500.3_1	-4	-2	2.25e-09	3.12e-08	DNA topoisomerase 2 (AHRD V3.3 *** A0A2G2XSS9_CAPBA)
Solyc01g068260.4_1	2.37	1.25	0.000929	0.00425	DNA topoisomerase 2-binding protein 1 (AHRD V3.3 *** A0A1J3J5G7_NOCCA)
Solyc09g007210.4_1	3.45	1.79	2.2e-10	3.48e-09	DNA topoisomerase 6 subunit A (AHRD V3.3 *** A0A2G2VZF9_CAPBA)
Solyc06g068050.3_1	2.74	1.46	0.00109	0.00486	DNA/RNA-binding protein Alba-like (AHRD V3.3 *** A0A200PQE1_9MAGN)
Solyc03g116880.3_1	2.39	1.26	0.00284	0.01	DNA-3-methyladenine glycosylase I (AHRD V3.3 *** A0A2I0X0X0_9ASPA)
Solyc02g082120.3_1	-3.67	-1.87	1.85e-07	1.94e-06	DNA-3-methyladenine glycosylase I (AHRD V3.3 *** B6TPB7_MAIZE)
Solyc11g007850.2_1	4.14	2.05	1.48e-10	2.4e-09	DNA-binding protein PD2 (AHRD V3.3 *** A0A2K3PGZ7_TRIPR)
Solyc05g052050.1_1	-3	-1.59	1.15e-12	2.23e-11	DNA-binding protein Pti4
Solyc09g007500.3_1	2.12	1.09	0.000566	0.00276	DNA-binding protein S1FA (AHRD V3.3 *** A0A2G2XZS4_CAPAN)
Solyc01g097890.2_1	2.75	1.46	2.03e-05	0.000145	DNA-binding storekeeper transcriptional regulator (AHRD V3.3 *-* A0A2K3LQD1_TRIPR)
Solyc07g052760.3_1	2.3	1.2	0.02	0.06	DNA-binding storekeeper transcriptional regulator (AHRD V3.3 *-* A0A2K3LQD1_TRIPR)
Solyc07g052830.4_1	3.23	1.69	0.000648	0.00311	DNA-binding storekeeper transcriptional regulator (AHRD V3.3 *-* A0A2K3LQD1_TRIPR)
Solyc05g051330.1_1	3.89	1.96	0.03	0.08	DNA-binding storekeeper transcriptional regulator (AHRD V3.3 *-* A0A2K3NPC0_TRIPR)
Solyc02g089330.3_1	2.81	1.49	0.05	0.12	DNA-directed RNA polymerase (AHRD V3.3 *-* A0A2G3ABW1_CAPAN)
Solyc02g089340.4_1	2.59	1.37	0.00912	0.03	DNA-directed RNA polymerase (AHRD V3.3 *** A0A2G3ABW1_CAPAN)
Solyc07g005930.4_1	3.8	1.93	1.36e-07	1.46e-06	DNA-directed RNA polymerase (AHRD V3.3 *** A0A2G3BXA8_CAPCH)
Solyc05g010660.4_1	2.14	1.1	0.000119	0.000708	DNA-directed RNA polymerase (AHRD V3.3 *** K4BXN8_SOLLC)
Solyc05g054140.3_1	2.33	1.22	0.000319	0.00168	DNA-directed RNA polymerase (AHRD V3.3 *** Q8H1F8_ARATH)
Solyc05g010300.4_1	2.12	1.08	0.000125	0.000737	DNA-directed RNA polymerase family protein (AHRD V3.3 *** A0A2U1KFY6_ARTAN)
Solyc03g118380.3_1	2.58	1.37	0.00722	0.02	DNA-directed RNA polymerase ii subunit rpb7-like protein (AHRD V3.3 *** A0A2K3MTA8_TRIPR)
Solyc08g080220.3_1	2.12	1.09	0.01	0.04	DNA-directed RNA polymerase subunit (AHRD V3.3 *** A0A1U8G9I3_CAPAN)
Solyc09g092767.1_1	-4416.76	-12.11	2.38e-05	0.000167	DNA-directed RNA polymerase subunit beta'' (AHRD V3.3 *-* A0A2H4NAQ9_9ORYZ)
Solyc01g086710.4_1	2.23	1.16	4.5e-05	0.000298	DNA-directed RNA polymerase subunit beta (AHRD V3.3 *** A0A2G3AK33_CAPAN)
Solyc10g078860.2_1	2.05	1.04	0.000467	0.00233	DNA-directed RNA polymerase subunit beta (AHRD V3.3 *** A0A2G3BHQ3_CAPCH)
Solyc08g005300.3_1	2.53	1.34	2.53e-06	2.18e-05	DnaJ domain (AHRD V3.3 *-* A0A200PXA9_9MAGN)
Solyc01g098340.3_1	2.36	1.24	0.00381	0.01	DnaJ domain (AHRD V3.3 *** A0A200QQ07_9MAGN)
Solyc05g011960.4_1	-178.07	-7.48	1.38e-09	1.96e-08	DnaJ domain-containing protein (AHRD V3.3 *-* A0A1Q3CHH1_CEPFO)
Solyc01g096700.4_1	2.78	1.47	2.19e-10	3.47e-09	DnaJ domain-containing protein (AHRD V3.3 *-* A0A2U1QIS2_ARTAN)
Solyc04g076270.1_1	2.85	1.51	1.29e-05	9.59e-05	DnaJ domain-containing protein (AHRD V3.3 *** A0A1Q3BFQ6_CEPFO)
Solyc06g073950.3_1	2.49	1.31	2.67e-06	2.28e-05	DnaJ domain-containing protein (AHRD V3.3 *** A0A1Q3CPH7_CEPFO)
Solyc08g029220.3_1	2.14	1.1	0.000742	0.0035	DnaJ domain-containing protein (AHRD V3.3 *** A0A2U1PTF5_ARTAN)
Solyc10g085820.2_1	2.9	1.54	0.0005	0.00248	dnaJ homolog subfamily C member 28 (AHRD V3.3 *** A0A2I4E0W0_9ROSI)
Solyc07g053615.1_1	5.7	2.51	4.16e-20	1.46e-18	DnaJ like protein (AHRD V3.3 *** Q9FEW7_SOLLC)
Solyc05g055160.3_1	2.08	1.06	1.4e-05	0.000103	DnaJ protein (AHRD V3.3 *** Q43177_SOLTU)
Solyc04g009770.3_1	2.33	1.22	7.77e-08	8.62e-07	DnaJ protein (AHRD V3.3 *** Q43177_SOLTU)
Solyc09g005120.3_1	4.56	2.19	0.01	0.04	DnaJ protein ERDJ3A (AHRD V3.3 *** A0A2G2VZ69_CAPBA)
Solyc01g079610.3_1	-2.1	-1.07	4.42e-05	0.000293	DnaJ protein ERDJ3B (AHRD V3.3 *** A0A2G2Z6I0_CAPAN)
Solyc03g115120.1_1	7.31	2.87	0.02	0.05	DNAJ protein JJJ1 homolog (AHRD V3.3 *** A0A2I4EZM7_9ROSI)
Solyc01g090550.3_1	2.22	1.15	0.000475	0.00237	DnaJ protein like (AHRD V3.3 *** A0A2I0VGE3_9ASPA)
Solyc05g006820.4_1	4.17	2.06	0.000921	0.00422	DnaJ protein like (AHRD V3.3 *** A0A2I0WJV4_9ASPA)
Solyc11g071830.2_1	35.22	5.14	2.48e-29	1.44e-27	DnaJ protein like (AHRD V3.3 *** A0A2I0X6P9_9ASPA)
Solyc06g051160.4_1	5.02	2.33	0.01	0.04	DnaJ/Hsp40 cysteine-rich domain superfamily protein (AHRD V3.3 *-* A0A1I9LR22_ARATH)
Solyc02g077670.3_1	8.19	3.03	4.2e-15	9.99e-14	DnaJ-like protein (AHRD V3.3 *** Q9SP09_TOBAC)
Solyc05g008120.4_1	406.55	8.67	0.00768	0.03	DnaJ-like protein subfamily B member 6 (AHRD V3.3 *-* A0A2G3B5R9_CAPCH)
Solyc01g100230.3_1	4.21	2.07	5.34e-05	0.000348	DnaJ-like protein subfamily B member 6 (AHRD V3.3 *** A0A2G2V7W8_CAPBA)
Solyc09g074210.3_1	-3.36	-1.75	0.000255	0.00139	DNAse I-like superfamily protein (AHRD V3.3 *** A0A2U1Q9H2_ARTAN)
Solyc06g069760.3_1	3.08	1.62	2.85e-08	3.38e-07	Dof zinc finger protein (AHRD V3.3 *** A0A2K3MQ38_TRIPR)
Solyc03g115940.4_1	2.77	1.47	9.25e-08	1.01e-06	Dof zinc finger protein (AHRD V3.3 *** A0A2K3MQ38_TRIPR)
Solyc11g066050.1_1	3.97	1.99	0.000368	0.0019	Dof zinc finger protein DOF2.4 (AHRD V3.3 *** A0A2G2VP28_CAPBA)
Solyc02g078620.1_1	-3.18	-1.67	0.000722	0.00342	Dof zinc finger protein DOF5.3 (AHRD V3.3 *** A0A2G3D6D4_CAPCH)
Solyc02g077960.3_1	11.66	3.54	0.00128	0.0056	Dof zinc finger protein PBF (AHRD V3.3 *** A0A2G3A8C7_CAPAN)
Solyc02g090220.3_1	-3.75	-1.91	6.35e-06	5.04e-05	Dof zinc finger protein PBF (AHRD V3.3 *** A0A2G3D8X0_CAPCH)
Solyc03g121400.1_1	4.06	2.02	2.8e-06	2.39e-05	Dof zinc finger protein14
Solyc02g076850.2_1	-10.27	-3.36	0.03	0.08	Dof zinc finger protein4
Solyc02g077950.3_1	2.42	1.27	0.00536	0.02	Dof zinc finger protein5
Solyc01g099840.3_1	2.36	1.24	3.06e-07	3.08e-06	Dormancy/auxin associated protein (AHRD V3.3 *** A0A2K3MXX9_TRIPR)
Solyc10g082000.3_1	5.02	2.33	1.3e-06	1.18e-05	Double Clp-N motif-containing P-loop nucleoside triphosphate hydrolases superfamily protein (AHRD V3.3 *-* A0A2U1KPR9_ARTAN)
Solyc07g018070.4_1	2.37	1.25	8.95e-06	6.9e-05	Double Clp-N motif-containing P-loop nucleoside triphosphate hydrolases superfamily protein (AHRD V3.3 *** A0A1P8B592_ARATH)
Solyc11g006650.3_1	9.92	3.31	1.76e-15	4.32e-14	Double Clp-N motif-containing P-loop nucleoside triphosphate hydrolases superfamily protein (AHRD V3.3 *** A0A2U1KPR9_ARTAN)
Solyc01g007260.3_1	2.75	1.46	0.000112	0.000673	Double Clp-N motif-containing P-loop nucleoside triphosphate hydrolases superfamily protein (AHRD V3.3 *** A0A2U1KPR9_ARTAN)
Solyc05g056100.3_1	2.56	1.36	2.35e-08	2.83e-07	Double-stranded RNA-binding protein 2 (AHRD V3.3 *** A0A1U8H0H3_CAPAN)
Solyc04g007470.3_1	24.8	4.63	1.21e-08	1.52e-07	Drought responsive Zinc finger protein
Solyc02g094030.3_1	-4.44	-2.15	8.2e-14	1.74e-12	DSR6 (AHRD V3.3 *** A0A076V4W1_CAPAN)
Solyc12g008600.2_1	-9.12	-3.19	2.5e-07	2.57e-06	DUF1005 family protein (DUF1005) (AHRD V3.3 *** Q9M0F0_ARATH)
Solyc05g008900.4_1	3.05	1.61	1.77e-08	2.16e-07	DUF1218 domain-containing protein (AHRD V3.3 *** A0A1Q3BM99_CEPFO)
Solyc09g098120.3_1	425.17	8.73	0.00702	0.02	DUF1264 domain-containing protein (AHRD V3.3 *** A0A1Q3BQQ5_CEPFO)
Solyc10g008340.4_1	-3.4	-1.77	3.83e-14	8.36e-13	DUF1421 domain-containing protein (AHRD V3.3 *-* A0A1Q3BQX3_CEPFO)
Solyc06g034410.3_1	2.82	1.5	0.00893	0.03	DUF1442 domain-containing protein (AHRD V3.3 *** A0A1Q3BAQ3_CEPFO)
Solyc03g083500.3_1	-3.04	-1.61	0.000189	0.00106	DUF1442 domain-containing protein (AHRD V3.3 *** A0A1Q3BAQ3_CEPFO)
Solyc01g091250.3_1	-12.43	-3.64	0.000797	0.00374	DUF1442 domain-containing protein (AHRD V3.3 *** A0A1Q3BAQ3_CEPFO)
Solyc03g083490.3_1	-6.82	-2.77	0.05	0.12	DUF1442 domain-containing protein (AHRD V3.3 *** A0A1Q3BAQ3_CEPFO)
Solyc08g065840.3_1	9.17	3.2	1.9e-18	5.96e-17	DUF1639 domain-containing protein (AHRD V3.3 *-* A0A1Q3CFA8_CEPFO)
Solyc07g053160.4_1	3.03	1.6	0.05	0.12	DUF1644 domain-containing protein (AHRD V3.3 *-* A0A1Q3DJC6_CEPFO)
Solyc01g100310.2_1	2.06	1.04	0.00633	0.02	DUF1645 family protein (AHRD V3.3 *-* G7I9G3_MEDTR)
Solyc03g114350.1_1	-5.68	-2.51	9.7e-06	7.41e-05	DUF1645 family protein (AHRD V3.3 *** G7J5G5_MEDTR)
Solyc08g082730.4_1	-2.13	-1.09	0.00242	0.00977	DUF1664 domain-containing protein (AHRD V3.3 *** A0A1Q3B325_CEPFO)
Solyc02g087950.3_1	-2.51	-1.33	0.00455	0.02	DUF1666 domain-containing protein (AHRD V3.3 *** A0A1Q3AQV7_CEPFO)
Solyc06g062960.3_1	-6.55	-2.71	3.1e-08	3.65e-07	DUF1677 domain-containing protein (AHRD V3.3 *** A0A1Q3B0U5_CEPFO)
Solyc06g054130.1_1	4.66	2.22	0.00198	0.00821	DUF1677 domain-containing protein (AHRD V3.3 *** A0A1Q3CNW8_CEPFO)
Solyc08g061270.1_1	4.67	2.22	0.04	0.1	DUF1677 family protein (DUF1677) (AHRD V3.3 *** Q9SK23_ARATH)
Solyc03g122300.3_1	-5.22	-2.38	9.82e-18	2.92e-16	DUF1677 family protein (DUF1677) (AHRD V3.3 *** Q9SK23_ARATH)
Solyc06g066110.1_1	-13.44	-3.75	0.00034	0.00177	DUF1677 family protein (DUF1677) (AHRD V3.3 *** Q9SK23_ARATH)
Solyc02g072220.1_1	-6.75	-2.75	2.3e-06	2e-05	DUF1685 family protein (AHRD V3.3 *-* AT2G42760.1)
Solyc12g010940.1_1	-458	-8.84	0.00563	0.02	DUF1685 family protein (AHRD V3.3 *-* AT2G42760.1)
Solyc07g055270.1_1	-4.65	-2.22	0.000574	0.00279	DUF1685 family protein (AHRD V3.3 *** AT2G42760.1)
Solyc09g064870.3_1	-2.61	-1.38	0.00571	0.02	DUF21 domain-containing protein (AHRD V3.3 *** A0A2G2VZ76_CAPBA)
Solyc01g080160.4_1	-2.83	-1.5	7.77e-07	7.35e-06	DUF21 domain-containing protein (AHRD V3.3 *** A0A2G2Y4P4_CAPAN)
Solyc03g007570.2_1	-36.9	-5.21	4.9e-75	1.84e-72	DUF21 domain-containing protein (AHRD V3.3 *** A0A2G3CWN9_CAPCH)
Solyc01g057090.4_1	2.97	1.57	0.000481	0.00239	DUF2215 domain-containing protein (AHRD V3.3 *** A0A1Q3D866_CEPFO)
Solyc05g050110.3_1	16.77	4.07	0.00141	0.0061	DUF2358 domain-containing protein (AHRD V3.3 *** A0A1Q3BPE1_CEPFO)
Solyc01g081570.3_1	-3.14	-1.65	5.08e-08	5.79e-07	DUF239 domain-containing protein/DUF4409 domain-containing protein (AHRD V3.3 *** A0A1Q3BKR6_CEPFO)
Solyc04g082270.3_1	-2.3	-1.2	0.000572	0.00278	DUF241 domain-containing protein (AHRD V3.3 *** A0A1Q3B6H2_CEPFO)
Solyc02g083040.1_1	-4.14	-2.05	0.05	0.11	DUF241 domain-containing protein (AHRD V3.3 *** A0A1Q3CEB1_CEPFO)
Solyc03g117260.2_1	-150.1	-7.23	1.84e-36	1.5e-34	DUF247 domain-containing protein (AHRD V3.3 *** A0A1Q3CSX8_CEPFO)
Solyc03g095610.4_1	-4.16	-2.06	1.61e-10	2.59e-09	DUF3133 domain-containing protein (AHRD V3.3 *** A0A1Q3BII0_CEPFO)
Solyc09g075650.3_1	3.18	1.67	0.00965	0.03	DUF3511 domain protein, putative (DUF3511) (AHRD V3.3 *** O22262_ARATH)
Solyc07g040730.1_1	2.42	1.27	0.04	0.1	DUF3511 domain-containing protein (AHRD V3.3 *** A0A1Q3CMD7_CEPFO)
Solyc12g049210.1_1	439.92	8.78	0.00656	0.02	DUF3511 domain-containing protein (AHRD V3.3 *** A0A1Q3CXE7_CEPFO)
Solyc10g045310.2_1	7.83	2.97	2.47e-06	2.13e-05	DUF3531 domain-containing protein (AHRD V3.3 *** A0A1Q3B327_CEPFO)
Solyc08g081080.3_1	5.33	2.41	4.93e-06	4e-05	DUF3531 domain-containing protein (AHRD V3.3 *** A0A1Q3DBE8_CEPFO)
Solyc07g064900.3_1	3.21	1.68	1.61e-10	2.59e-09	DUF3537 domain-containing protein (AHRD V3.3 *** A0A1Q3D045_CEPFO)
Solyc10g006120.2_1	7.66	2.94	5.59e-08	6.32e-07	DUF3537 domain-containing protein (AHRD V3.3 *** A0A1Q3D045_CEPFO)
Solyc09g005750.3_1	2.89	1.53	3.28e-06	2.75e-05	DUF3741 domain-containing protein/DUF4378 domain-containing protein/VARLMGL domain-containing protein (AHRD V3.3 *** A0A1Q3B3Y4_CEPFO)
Solyc01g011350.3_1	-2.02	-1.02	0.000949	0.00433	DUF3755 domain-containing protein (AHRD V3.3 *** A0A1Q3D9X4_CEPFO)
Solyc04g008690.3_1	-2.5	-1.32	0.01	0.04	DUF3755 domain-containing protein (AHRD V3.3 *** A0A1Q3D9X4_CEPFO)
Solyc06g050620.3_1	-2.18	-1.12	0.01	0.04	DUF399 family protein, putative (DUF399 and DUF3411) (AHRD V3.3 *** A0A1P8B2W9_ARATH)
Solyc07g008930.1_1	-20.86	-4.38	4.59e-16	1.19e-14	DUF4228 domain protein (AHRD V3.3 *** G7JUB6_MEDTR)
Solyc04g057830.1_1	-18.58	-4.22	1.36e-06	1.23e-05	DUF4228 domain-containing protein (AHRD V3.3 *** A0A1Q3B2B9_CEPFO)
Solyc04g007580.1_1	-2.63	-1.4	4.22e-06	3.47e-05	DUF4228 domain-containing protein (AHRD V3.3 *** A0A1Q3CT45_CEPFO)
Solyc03g034410.1_1	-412.1	-8.69	0.00722	0.02	DUF4228 domain-containing protein (AHRD V3.3 *** A0A1Q3D1C5_CEPFO)
Solyc01g109800.2_1	7.2	2.85	0.00187	0.00783	DUF4408 domain-containing protein (AHRD V3.3 *-* A0A1Q3AR87_CEPFO)
Solyc03g097430.1_1	27.81	4.8	0.000366	0.00189	DUF4408 domain-containing protein (AHRD V3.3 *-* A0A1Q3CQ79_CEPFO)
Solyc06g005480.3_1	-2.82	-1.5	0.01	0.03	DUF506 domain-containing protein (AHRD V3.3 *** A0A1Q3BLT1_CEPFO)
Solyc06g053910.4_1	5.14	2.36	2.92e-06	2.48e-05	DUF506 domain-containing protein (AHRD V3.3 *** A0A1Q3BNU4_CEPFO)
Solyc09g065760.4_1	2.21	1.15	0.00526	0.02	DUF506 domain-containing protein (AHRD V3.3 *** A0A1Q3CFM9_CEPFO)
Solyc01g100760.2_1	15.7	3.97	4.72e-05	0.000311	DUF538 domain-containing protein (AHRD V3.3 *** A0A1Q3CLQ5_CEPFO)
Solyc01g100750.2_1	9.37	3.23	0.00313	0.01	DUF538 domain-containing protein (AHRD V3.3 *** A0A1Q3CLQ5_CEPFO)
Solyc01g100770.2_1	485.33	8.92	0.00568	0.02	DUF538 domain-containing protein (AHRD V3.3 *** A0A1Q3CLQ5_CEPFO)
Solyc02g079790.3_1	-11.44	-3.52	0.00565	0.02	DUF538 domain-containing protein (AHRD V3.3 *** A0A1Q3D5N1_CEPFO)
Solyc09g075270.1_1	605.38	9.24	0.00336	0.01	DUF538 family protein (AHRD V3.3 *** B6SJU2_MAIZE)
Solyc09g075220.1_1	-9.8	-3.29	0.00171	0.00722	DUF538 family protein (AHRD V3.3 *** B6SJU2_MAIZE)
Solyc02g076890.1_1	-6728.08	-12.72	8.6e-06	6.65e-05	DUF538 family protein (AHRD V3.3 *** B6T6F5_MAIZE)
Solyc05g013240.4_1	-2.64	-1.4	0.02	0.05	DUF538 family protein, putative (Protein of unknown function, DUF538) (AHRD V3.3 *** AT1G55265.1)
Solyc11g069840.3_1	2.3	1.2	0.00496	0.02	DUF547 domain-containing protein/Lzipper-MIP1 domain-containing protein (AHRD V3.3 *** A0A1Q3B3P9_CEPFO)
Solyc12g017850.2_1	27.5	4.78	9.94e-17	2.71e-15	DUF581 domain-containing protein (AHRD V3.3 *** A0A1Q3AVJ7_CEPFO)
Solyc08g067970.3_1	3.63	1.86	0.02	0.05	DUF581 domain-containing protein (AHRD V3.3 *** A0A1Q3C6U0_CEPFO)
Solyc07g042190.3_1	3.33	1.74	3.37e-08	3.96e-07	DUF581 domain-containing protein (AHRD V3.3 *** A0A1Q3C7K1_CEPFO)
Solyc03g123460.4_1	-73.94	-6.21	2.03e-27	1.06e-25	DUF581 domain-containing protein (AHRD V3.3 *** A0A1Q3D286_CEPFO)
Solyc09g082210.4_1	-2.11	-1.08	0.01	0.03	DUF581 domain-containing protein (AHRD V3.3 *** A0A1Q3DCU3_CEPFO)
Solyc10g074950.2_1	-2.82	-1.5	0.000364	0.00188	DUF599 domain-containing protein (AHRD V3.3 *** A0A1Q3BQP7_CEPFO)
Solyc02g077540.4_1	-157.73	-7.3	2.75e-05	0.00019	DUF599 domain-containing protein (AHRD V3.3 *** A0A1Q3C482_CEPFO)
Solyc08g081420.4_1	3.72	1.9	1.93e-05	0.000138	DUF604 domain-containing protein (AHRD V3.3 *** A0A1Q3C751_CEPFO)
Solyc12g005730.2_1	23.93	4.58	1.42e-08	1.76e-07	DUF604 domain-containing protein (AHRD V3.3 *** A0A1Q3CI87_CEPFO)
Solyc03g006430.3_1	-2.04	-1.03	0.0016	0.00683	DUF616 domain-containing protein (AHRD V3.3 *** A0A1Q3BIE2_CEPFO)
Solyc03g078650.4_1	6.12	2.61	6.15e-08	6.92e-07	DUF620 domain-containing protein (AHRD V3.3 *** A0A1Q3AM34_CEPFO)
Solyc05g052860.3_1	5.14	2.36	0.02	0.05	DUF620 domain-containing protein (AHRD V3.3 *** A0A1Q3AM34_CEPFO)
Solyc03g051920.4_1	-2.1	-1.07	0.03	0.07	DUF620 domain-containing protein (AHRD V3.3 *** A0A1Q3D1F8_CEPFO)
Solyc01g112050.3_1	-2.95	-1.56	8.77e-11	1.45e-09	DUF630 family protein, putative (DUF630 and DUF632) (AHRD V3.3 *-* Q9XI02_ARATH)
Solyc02g072140.1_1	2.66	1.41	0.05	0.11	DUF641 domain-containing protein (AHRD V3.3 *** A0A1Q3APE9_CEPFO)
Solyc02g083110.1_1	3.6	1.85	4.46e-07	4.37e-06	DUF641 domain-containing protein (AHRD V3.3 *** A0A1Q3C2N9_CEPFO)
Solyc04g015610.3_1	-9.28	-3.21	9.86e-11	1.63e-09	DUF642 domain-containing protein (AHRD V3.3 *** A0A1Q3AUQ6_CEPFO)
Solyc06g067910.3_1	-3.37	-1.75	6.04e-06	4.82e-05	DUF642 domain-containing protein (AHRD V3.3 *** A0A1Q3BMB3_CEPFO)
Solyc03g120040.3_1	-6.71	-2.75	4.46e-15	1.06e-13	DUF642 domain-containing protein (AHRD V3.3 *** A0A1Q3BMB3_CEPFO)
Solyc12g042930.2_1	-31.43	-4.97	6.71e-09	8.7e-08	DUF642 domain-containing protein (AHRD V3.3 *** A0A1Q3BMB3_CEPFO)
Solyc04g081510.4_1	-3.89	-1.96	3.19e-09	4.31e-08	DUF668 domain-containing protein/DUF3475 domain-containing protein (AHRD V3.3 *** A0A1Q3AMJ7_CEPFO)
Solyc06g065460.2_1	-2.04	-1.03	0.000552	0.0027	DUF668 domain-containing protein/DUF3475 domain-containing protein (AHRD V3.3 *** A0A1Q3CI27_CEPFO)
Solyc04g025210.4_1	-3.52	-1.81	2.35e-05	0.000165	DUF668 domain-containing protein/DUF3475 domain-containing protein (AHRD V3.3 *** A0A1Q3CI27_CEPFO)
Solyc06g069820.4_1	4.52	2.18	0.000917	0.00421	DUF674 family protein (AHRD V3.3 *** A0A2K3NL09_TRIPR)
Solyc01g103580.3_1	-2.69	-1.43	1.54e-05	0.000113	DUF679 domain-containing protein (AHRD V3.3 *** A0A1Q3DCM8_CEPFO)
Solyc10g009380.3_1	19.3	4.27	1.59e-07	1.69e-06	DUF688 domain-containing protein (AHRD V3.3 *** A0A1Q3BEA6_CEPFO)
Solyc01g096080.3_1	16.6	4.05	6.05e-11	1.02e-09	DUF688 domain-containing protein (AHRD V3.3 *** A0A1Q3BJN3_CEPFO)
Solyc01g079230.4_1	2.61	1.38	2.6e-09	3.56e-08	Duf724 domain-containing protein 3 (AHRD V3.3 *** A0A1J6JCE9_NICAT)
Solyc03g121650.3_1	2.68	1.42	0.00135	0.00589	Duf724 domain-containing protein 7 (AHRD V3.3 *** A0A314KGX7_NICAT)
Solyc08g076870.1_1	-2.18	-1.13	0.000987	0.00447	DUF740 domain-containing protein (AHRD V3.3 *** A0A1Q3BKH7_CEPFO)
Solyc08g005090.2_1	-15.51	-3.96	1.22e-14	2.78e-13	DUF740 domain-containing protein (AHRD V3.3 *** A0A1Q3BKH7_CEPFO)
Solyc03g116510.1_1	-37.74	-5.24	4.12e-45	4.66e-43	DUF761 domain-containing protein (AHRD V3.3 *** A0A1Q3BDS4_CEPFO)
Solyc02g087440.4_1	13.35	3.74	6.67e-06	5.28e-05	DUF761 domain-containing protein (AHRD V3.3 *** A0A1Q3BYY0_CEPFO)
Solyc09g075500.3_1	2.71	1.44	0.01	0.04	DUF789 domain-containing protein (AHRD V3.3 *** A0A1Q3AMZ2_CEPFO)
Solyc07g054270.3_1	3.67	1.88	1.12e-05	8.51e-05	DUF789 domain-containing protein (AHRD V3.3 *** A0A1Q3CP56_CEPFO)
Solyc12g010730.2_1	4.87	2.28	0.000282	0.00151	DUF789 domain-containing protein (AHRD V3.3 *** A0A1Q3CP56_CEPFO)
Solyc01g065560.4_1	2.52	1.33	0.00465	0.02	DUF789 domain-containing protein (AHRD V3.3 *** A0A1Q3DF52_CEPFO)
Solyc03g115590.4_1	2.52	1.33	3.02e-06	2.55e-05	DUF863 domain-containing protein (AHRD V3.3 *-* A0A1Q3C321_CEPFO)
Solyc08g028780.1_1	-2.85	-1.51	0.00183	0.00767	DUF868 domain-containing protein (AHRD V3.3 *** A0A1Q3AW51_CEPFO)
Solyc06g074500.2_1	-10.77	-3.43	5.25e-06	4.24e-05	DUF868 domain-containing protein (AHRD V3.3 *** A0A1Q3B4B3_CEPFO)
Solyc03g122080.3_1	-4.69	-2.23	1.77e-05	0.000128	DUF936 domain-containing protein (AHRD V3.3 *** A0A1Q3B0V3_CEPFO)
Solyc12g007020.2_1	-2.36	-1.24	0.04	0.11	DUF936 domain-containing protein (AHRD V3.3 *** A0A1Q3CPT5_CEPFO)
Solyc06g076320.1_1	-333.13	-8.38	0.01	0.04	DVL (AHRD V3.3 *** A0A2U1MHP2_ARTAN)
Solyc02g089160.3_1	4.19	2.07	5.71e-05	0.00037	dwarf
Solyc02g030170.4_1	-2.87	-1.52	2.27e-11	3.94e-10	DWARF1/DIMINUTO
Solyc10g083150.3_1	2.11	1.08	3.48e-06	2.91e-05	DWNN domain, a CCHC-type zinc finger (AHRD V3.3 *** A0A2U1LZ01_ARTAN)
Solyc01g095970.3_1	-2.8	-1.49	2.69e-09	3.66e-08	Dynamin-like protein (AHRD V3.3 *** F4K015_ARATH)
Solyc06g071180.3_1	15.53	3.96	7.13e-10	1.06e-08	Dynein light chain (AHRD V3.3 *** Q4W5W8_VICFA)
Solyc11g062100.1_1	-3.26	-1.71	4.66e-05	0.000307	E1-E2_ATPase domain-containing protein/HMA domain-containing protein/Hydrolase domain-containing protein (AHRD V3.3 *** A0A1Q3B5J2_CEPFO)
Solyc01g008260.4_1	2.35	1.23	0.02	0.05	E2F-associated phosphoprotein (AHRD V3.3 *** A0A2I4ECY9_9ROSI)
Solyc06g010000.3_1	2.49	1.31	2.07e-05	0.000147	E3 SUMO-protein ligase SIZ1-like (AHRD V3.3 *** A0A1U8GWB2_CAPAN)
Solyc06g008600.3_1	2.62	1.39	0.00102	0.00458	E3 ubiquitin protein ligase DRIP2 (AHRD V3.3 *** A0A2G2X5V3_CAPBA)
Solyc11g006360.1_1	11.42	3.51	0.05	0.12	E3 ubiquitin-protein ligase (AHRD V3.3 *-* AT3G19990.2)
Solyc02g089870.3_1	2.35	1.23	0.00258	0.01	E3 ubiquitin-protein ligase (AHRD V3.3 *** A0A2G3D341_CAPCH)
Solyc11g045030.2_1	-2.96	-1.56	0.00367	0.01	E3 ubiquitin-protein ligase (AHRD V3.3 *** Q9C803_ARATH)
Solyc09g091790.3_1	2.12	1.08	0.00265	0.01	E3 ubiquitin-protein ligase PRT1 (AHRD V3.3 *** A0A2I4G9X7_9ROSI)
Solyc02g093520.3_1	-4.07	-2.02	8.49e-17	2.32e-15	E3 ubiquitin-protein ligase RGLG2-like (AHRD V3.3 *** A0A2I4E6G4_9ROSI)
Solyc01g067570.3_1	2.52	1.33	0.00508	0.02	E3 ubiquitin-protein ligase RING1-like (AHRD V3.3 *** A0A2G3BK63_CAPCH)
Solyc10g008400.1_1	-2.45	-1.29	1.42e-06	1.27e-05	E3 ubiquitin-protein ligase RMA1H1 (AHRD V3.3 *** A0A2G3BCU0_CAPCH)
Solyc07g063200.3_1	-5.51	-2.46	3.06e-09	4.15e-08	E3 ubiquitin-protein ligase rma1h1-like protein (AHRD V3.3 *** A0A2K3P2S4_TRIPR)
Solyc03g112110.1_1	-1526.69	-10.58	0.000315	0.00166	E3 ubiquitin-protein ligase TRIP12-like (AHRD V3.3 *-* XP_020155414.1)
Solyc09g008700.2_1	2.44	1.28	2.17e-05	0.000154	E3 ubiquitin-protein ligase UPL7 (AHRD V3.3 *** A0A2G2YPP3_CAPAN)
Solyc10g083470.2_1	2.38	1.25	0.00324	0.01	E3 ubiquitin-protein ligase-like protein (AHRD V3.3 *** A0A1B1LUK2_VITPS)
Solyc08g021960.3_1	-2.79	-1.48	0.00123	0.00542	EamA-like transporter family (AHRD V3.3 *** A0A2U1LJA9_ARTAN)
Solyc10g006130.1_1	-2.01	-1.01	7.51e-06	5.87e-05	EAR motif SlERF36
Solyc12g006680.2_1	35.85	5.16	4.75e-33	3.29e-31	Early nodulin-93 (AHRD V3.3 *** A0A2G2VER8_CAPBA)
Solyc12g013900.3_1	2.49	1.32	2.83e-06	2.41e-05	Early nodulin-like protein 1 (AHRD V3.3 *-* A0A2G2X2X1_CAPBA)
Solyc08g066740.3_1	-4.09	-2.03	0.00016	0.000918	Early nodulin-like protein 1 (AHRD V3.3 *** A0A1J3CHP6_NOCCA)
Solyc07g008420.3_1	-1760.57	-10.78	0.000224	0.00124	Early nodulin-like protein 1 (AHRD V3.3 *** A0A1J3GM17_NOCCA)
Solyc07g150104.1_1	-2.63	-1.4	1.68e-09	2.36e-08	early nodulin-like protein 1 (AHRD V3.3 *** A0A2I4F529_9ROSI)
Solyc07g150103.1_1	-2.77	-1.47	4.49e-10	6.85e-09	early nodulin-like protein 1 (AHRD V3.3 *** A0A2I4F529_9ROSI)
Solyc07g052660.1_1	-123.71	-6.95	2.26e-35	1.76e-33	Early nodulin-like protein 1-like (AHRD V3.3 *-* A0A2K3MXQ1_TRIPR)
Solyc12g005710.3_1	-55.15	-5.79	1.58e-15	3.9e-14	Early nodulin-like protein 1-like (AHRD V3.3 *-* A0A2K3MXQ1_TRIPR)
Solyc07g053880.3_1	7.95	2.99	0.03	0.09	Early nodulin-like protein 2-like (AHRD V3.3 *-* A0A2K3PIH1_TRIPR)
Solyc07g064240.4_1	-2.25	-1.17	2.79e-05	0.000193	Early nodulin-like protein 2-like (AHRD V3.3 *** A0A2K3LF88_TRIPR)
Solyc11g072627.1_1	-414.33	-8.69	0.0071	0.02	Early nodulin-like protein 3 (AHRD V3.3 *-* A0A2G3AND2_CAPAN)
Solyc08g006790.4_1	-5.82	-2.54	2.16e-09	3e-08	Early nodulin-like protein 3 (AHRD V3.3 *** A0A2G3AND2_CAPAN)
Solyc01g088400.4_1	-13.78	-3.78	0.000509	0.00252	ECERIFERUM 1
Solyc08g059710.4_1	-5	-2.32	2.92e-18	9.06e-17	EEIG1/EHBP1 N-terminal domain-containing protein (AHRD V3.3 *** A0A2U1Q5Z2_ARTAN)
Solyc02g094000.1_1	-19.81	-4.31	6.54e-19	2.11e-17	EF_hand_5 domain-containing protein/EF_hand_6 domain-containing protein (AHRD V3.3 *** A0A1Q3B940_CEPFO)
Solyc08g067390.4_1	-1786.28	-10.8	0.000223	0.00123	EG45-like domain containing protein (AHRD V3.3 *** A0A2I4GVG0_9ROSI)
Solyc08g061060.3_1	-3	-1.58	0.04	0.1	EG45-like domain containing protein (AHRD V3.3 *** A0A2K3LKU5_TRIPR)
Solyc11g012020.2_1	-21.31	-4.41	6.7e-06	5.29e-05	EH domain-containing protein 1 (AHRD V3.3 *** A0A1U8EYQ8_CAPAN)
Solyc02g088590.4_1	2.12	1.09	0.00822	0.03	EID1-like F-box protein 1 (AHRD V3.3 *** A0A1U8FRH3_CAPAN)
Solyc06g084320.1_1	5.07	2.34	0.000449	0.00225	EID1-like F-box protein 3 (AHRD V3.3 *** A0A2G2ZF18_CAPAN)
Solyc09g064820.1_1	3.08	1.62	0.000107	0.000647	EID1-like F-box protein 3 (AHRD V3.3 *** A0A2G3BFQ9_CAPCH)
Solyc09g072800.3_1	-5.03	-2.33	2.77e-06	2.36e-05	Eisosome protein (AHRD V3.3 *** F4I444_ARATH)
Solyc03g083020.3_1	-3.88	-1.95	0.000159	0.000917	EKC/KEOPS complex subunit LAGE3 (AHRD V3.3 *** A0A1J3GAR7_NOCCA)
Solyc10g051030.2_1	2.24	1.16	0.00874	0.03	electron transporter, putative (Protein of unknown function, DUF547) (AHRD V3.3 *** AT5G66600.9)
Solyc04g082970.4_1	-6.59	-2.72	2.91e-07	2.95e-06	electron transporter, putative (Protein of unknown function, DUF547) (AHRD V3.3 *** AT5G66600.9)
Solyc09g064860.3_1	2.68	1.42	3.18e-10	4.96e-09	ELKS/Rab6-interacting/CAST family protein (AHRD V3.3 *-* AT1G03290.4)
Solyc02g069980.4_1	2.46	1.3	0.00364	0.01	ELM2 domain, Zinc finger, PHD-type, CW-type, RING/FYVE/PHD-type (AHRD V3.3 *-* A0A2U1QAI8_ARTAN)
Solyc06g068620.3_1	3.58	1.84	0.03	0.08	elongation factor (AHRD V3.3 *-* AT5G43150.1)
Solyc07g018360.3_1	2.72	1.44	7.02e-10	1.04e-08	Elongation factor Ts, mitochondrial (AHRD V3.3 *** A0A2G2WCF0_CAPBA)
Solyc03g044910.1_1	-2.81	-1.49	0.00143	0.00619	Elongation of fatty acids protein 3-like (AHRD V3.3 *** A0A1U8GG41_CAPAN)
Solyc10g046830.2_1	-1398.55	-10.45	0.000403	0.00205	elongation of fatty acids protein 3-like (AHRD V3.3 *** A0A2I4FV17_9ROSI)
Solyc05g054630.4_1	2.06	1.04	4.73e-06	3.85e-05	Elongator complex protein 1 (AHRD V3.3 *** A0A2G3CIF0_CAPCH)
Solyc03g110910.4_1	2.11	1.08	0.000731	0.00346	Elongator complex protein 3 (AHRD V3.3 *** K4BJV4_SOLLC)
Solyc03g020020.3_1	2.04	1.03	1.52e-05	0.000112	embryo defective 2016 (AHRD V3.3 *** AT3G05680.2)
Solyc10g085580.3_1	2.29	1.2	3.48e-05	0.000236	Embryo sac development arrest 7 (AHRD V3.3 *** A0A2U1PPL1_ARTAN)
Solyc11g042800.2_1	6.99	2.8	0.00676	0.02	Embryonic protein DC-8 (AHRD V3.3 *-* A0A2G2XP36_CAPBA)
Solyc03g116590.3_1	-2.79	-1.48	7.18e-09	9.28e-08	Embryo-specific protein (AHRD V3.3 *** A0A2K3LFD9_TRIPR)
Solyc06g082980.3_1	-2.68	-1.42	7.91e-10	1.16e-08	Emopamil-binding (AHRD V3.3 *** A0A2U1L1I9_ARTAN)
Solyc11g066360.2_1	3.11	1.64	0.04	0.09	Enabled-like protein (DUF1635) (AHRD V3.3 *** F4KBD8_ARATH)
Solyc02g089730.1_1	-2.05	-1.03	0.00105	0.00472	Endo-1, 3(4)-beta-glucanase 1 (AHRD V3.3 *** A0A1J3K097_NOCCA)
Solyc09g064720.3_1	-2.5	-1.32	0.00188	0.00788	endo-1, 31, 4-beta-D-glucanase-like (AHRD V3.3 *** A0A2I4F2X5_9ROSI)
Solyc01g080220.3_1	-6.26	-2.65	1.63e-19	5.46e-18	endo-1, 31, 4-beta-D-glucanase-like (AHRD V3.3 *** A0A2I4F2Y3_9ROSI)
Solyc01g080230.3_1	-2004.28	-10.97	1.33e-16	3.58e-15	endo-1, 31, 4-beta-D-glucanase-like (AHRD V3.3 *** A0A2I4F2Y3_9ROSI)
Solyc09g010210.3_1	-3.61	-1.85	1.85e-05	0.000133	endo-1, 4-beta-glucanase precursor (Cel2)
Solyc05g005080.3_1	-3.92	-1.97	4.93e-16	1.27e-14	Endoglucanase (AHRD V3.3 *** A0A2G2V2B4_CAPBA)
Solyc11g008820.2_1	-1141.78	-10.16	0.000705	0.00335	Endoglucanase (AHRD V3.3 *** A0A2G2VEA7_CAPBA)
Solyc07g064870.3_1	-27.45	-4.78	1.35e-08	1.67e-07	Endoglucanase (AHRD V3.3 *** A0A2G2WGL3_CAPBA)
Solyc02g014220.3_1	-3.59	-1.84	0.000175	0.000995	Endoglucanase (AHRD V3.3 *** A0A2G3D2B5_CAPCH)
Solyc02g083980.3_1	-2.14	-1.1	0.05	0.11	Endoglucanase (AHRD V3.3 *** A0A2G3D7Z9_CAPCH)
Solyc02g032870.4_1	4.24	2.08	0.000189	0.00106	Endonuclease/exonuclease/phosphatase family protein (AHRD V3.3 *** A0A2U1LJZ6_ARTAN)
Solyc02g091640.3_1	5.1	2.35	4.35e-05	0.000289	Endoribonuclease E-like protein (AHRD V3.3 *** Q656E2_ORYSJ)
Solyc07g064600.3_1	-7.95	-2.99	2.85e-08	3.38e-07	Endoribonuclease L-PSP family protein (AHRD V3.3 *-* A0A1I9LS34_ARATH)
Solyc06g071280.4_1	-4.35	-2.12	4e-15	9.56e-14	Enhanced disease susceptibility 1 protein (AHRD V3.3 *** Q2TQV0_SOLTU)
Solyc08g067920.3_1	2.11	1.07	5.3e-05	0.000346	Enhancer of polycomb-like protein (AHRD V3.3 *-* A0A2I4HB21_9ROSI)
Solyc08g006700.3_1	2.04	1.03	0.00328	0.01	Enhancer of rudimentary-like protein (AHRD V3.3 *** A0A2G2Y1B7_CAPAN)
Solyc10g007050.3_1	-3.21	-1.68	0.01	0.04	Enolase-phosphatase E1 (AHRD V3.3 *** U2LNY1_SERFO)
Solyc10g078740.2_1	-11.35	-3.51	1.04e-23	4.65e-22	Enoyl-[acyl-carrier-protein] reductase [NADH] (AHRD V3.3 *** B6TFF6_MAIZE)
Solyc01g091520.3_1	26.47	4.73	6.92e-71	2.13e-68	Enoyl-CoA delta isomerase 1, peroxisomal (AHRD V3.3 *** A0A2G3DDW4_CAPCH)
Solyc12g094450.3_1	-2.26	-1.18	0.000437	0.0022	Enoyl-CoA hydratase 2, peroxisomal (AHRD V3.3 *** A0A2G2V0C5_CAPBA)
Solyc11g005150.3_1	-2.84	-1.5	2.56e-06	2.2e-05	entensin X55687
Solyc07g007820.3_1	-2.18	-1.13	3.38e-06	2.83e-05	ENTH/ANTH/VHS superfamily protein (AHRD V3.3 *** A0A2U1N0Z9_ARTAN)
Solyc01g110500.3_1	-36.79	-5.2	8.96e-09	1.14e-07	ENTH/VHS-like protein (AHRD V3.3 *** A0A2U1MPP6_ARTAN)
Solyc03g117280.4_1	-3.31	-1.73	2.87e-06	2.44e-05	envelope glycoprotein B (AHRD V3.3 *** AT1G80540.1)
Solyc06g007460.3_1	612.47	9.26	0.0033	0.01	EPIDERMAL PATTERNING FACTOR-like protein 6 (AHRD V3.3 *** A0A2G2WHG3_CAPBA)
Solyc07g062480.2_1	12.36	3.63	1.99e-21	7.72e-20	Epidermis-specific secreted glycoprotein EP1 (AHRD V3.3 *** A0A2G2Z4V8_CAPAN)
Solyc02g078570.3_1	-68.78	-6.1	7.43e-21	2.78e-19	Epoxide hydrolase (AHRD V3.3 *** A0A2U1MDJ4_ARTAN)
Solyc05g054350.3_1	33.01	5.04	2.58e-06	2.21e-05	Epoxide hydrolase (AHRD V3.3 *** Q41414_SOLTU)
Solyc09g075300.3_1	-3.76	-1.91	2.13e-06	1.86e-05	Epoxide hydrolase 2 (AHRD V3.3 *** B6T857_MAIZE)
Solyc02g079330.3_1	-7.41	-2.89	2.77e-06	2.36e-05	Equilibrative nucleotide transporter like (AHRD V3.3 *** A0A2R6QTM2_ACTCH)
Solyc06g084390.3_1	2.81	1.49	7.16e-05	0.000453	ER auxin binding 1
Solyc09g091900.4_1	-2.12	-1.08	0.01	0.04	ER lumen protein-retaining receptor (AHRD V3.3 *** A0A1U8G5I2_CAPAN)
Solyc04g047720.4_1	-2.69	-1.43	9.72e-07	9.04e-06	ER membrane protein complex subunit 10 (AHRD V3.3 *** A0A2I4FBG3_9ROSI)
Solyc01g097740.3_1	-2.04	-1.03	1.36e-05	0.000101	ER membrane protein complex subunit 2 (AHRD V3.3 *** A0A2I4G7Y9_9ROSI)
Solyc08g041980.3_1	-3.29	-1.72	3.26e-07	3.27e-06	ER membrane protein complex subunit 7-like protein (AHRD V3.3 *** A0A2G2YWL6_CAPAN)
Solyc10g005780.3_1	-2.11	-1.08	0.05	0.12	ER membrane protein complex subunit 8/9-like protein (AHRD V3.3 *** A0A1U8HGZ8_CAPAN)
Solyc04g056270.4_1	-2.57	-1.36	1.7e-08	2.08e-07	ER66
Solyc08g076740.4_1	-9.87	-3.3	0.01	0.03	ER-based factor for assembly of V-ATPase (AHRD V3.3 *-* AT5G52980.1)
Solyc08g076770.4_1	-2.83	-1.5	0.00054	0.00265	ER-based factor for assembly of V-ATPase (AHRD V3.3 *** AT5G52980.1)
Solyc02g081030.4_1	-4.31	-2.11	1.68e-17	4.9e-16	ERD (Early-responsive to dehydration stress) family protein (AHRD V3.3 *-* A0A2U1NFB6_ARTAN)
Solyc06g084330.3_1	2.95	1.56	0.0015	0.00646	ERD (Early-responsive to dehydration stress) family protein (AHRD V3.3 *** A0A1P8B4I8_ARATH)
Solyc04g077150.3_1	-2.06	-1.05	0.04	0.1	Ergosterol biosynthetic protein 28 (AHRD V3.3 *** A0A1U8GD02_CAPAN)
Solyc06g065360.3_1	2.42	1.28	9.91e-05	0.000602	Erythroid differentiation-related factor 1-like protein (AHRD V3.3 *** Q5N730_ORYSJ)
Solyc08g083050.1_1	2.4	1.26	3.54e-07	3.53e-06	Erythronate-4-phosphate dehydrogenase family protein (AHRD V3.3 -** AT1G19400.3)
Solyc01g109610.4_1	3.74	1.9	0.01	0.04	Erythronate-4-phosphate dehydrogenase family protein (AHRD V3.3 *** Q8VYC6_ARATH)
Solyc07g056580.3_1	2.7	1.43	0.02	0.05	ethylene receptor 2
Solyc06g053710.3_1	2.92	1.55	2.63e-08	3.14e-07	ethylene receptor homolog (ETR4)
Solyc11g006180.2_1	2.92	1.55	1.92e-05	0.000138	ethylene receptor homolog (ETR5)
Solyc02g077370.1_1	-5.11	-2.35	7.32e-08	8.15e-07	Ethylene Response Factor C.5
Solyc08g078180.1_1	-7.75	-2.95	0.02	0.06	Ethylene Response Factor A.1
Solyc03g093610.1_1	-7.29	-2.87	6.74e-19	2.17e-17	ethylene response factor A.2
Solyc02g077360.1_1	-11.53	-3.53	0.01	0.04	Ethylene Response Factor B.2
Solyc03g093560.1_1	3.22	1.69	0.000145	0.000842	ethylene response factor C.6
Solyc04g051360.3_1	-7353.81	-12.84	6.9e-06	5.45e-05	Ethylene Response Factor D.1
Solyc01g108240.3_1	-6.31	-2.66	1.79e-10	2.87e-09	Ethylene Response Factor D.3
[truncated: 4,625 more rows]
