# Supplementary material for: Water Stress Differentially Modulates the Expression of Tomato Cell Wall Metabolism-Related Genes in Meloidogyne incognita Feeding Sites
Source: Front Plant Sci. 2022 Apr 15;13:817185. doi: 10.3389/fpls.2022.817185 (PMC9051518; doi:10.3389/fpls.2022.817185)
Supplement: Supplementary file 1 [file Data_Sheet_1.zip › Table S7.xlsx]

## Sheet: Foglio1
Supplementary table 7: GO biological process enriched for RKN_WS DEGs at 7 and 14 dpi using Transcript ID (ITAG3.2 version) as Background/Reference.
: GO biological process enriched for RKN_WS DEGs at 7 and 14 dpi using Transcript ID (ITAG3.2 version) as Background/Reference.	Transcript ID (ITAG3,2 version
	GO term	Ontology	Description	Number in input list (1301)	Number in BG/Ref (20036)	p-value	FDR
7 dpi Down	GO:0042743	P	hydrogen peroxide metabolic process	44	104	7e-17	1.1e-14
	GO:0042744	P	hydrogen peroxide catabolic process	44	104	7e-17	1.1e-14
	GO:0072593	P	reactive oxygen species metabolic process	45	119	8.9e-16	9.1e-14
	GO:0055114	P	oxidation-reduction process	216	1718	1.8e-12	1.4e-10
	GO:0006979	P	response to oxidative stress	45	158	3.6e-12	2.2e-10
	GO:0044710	P	single-organism metabolic process	320	2968	1.5e-10	7.8e-09
	GO:0044699	P	single-organism process	415	4381	5.8e-07	2.5e-05
	GO:0006810	P	transport	170	1601	1.4e-05	0.00053
	GO:0051234	P	establishment of localization	170	1617	2.3e-05	0.00077
	GO:0051179	P	localization	170	1631	3.5e-05	0.0011
	GO:0006950	P	response to stress	84	690	4.5e-05	0.0012
	GO:0010411	P	xyloglucan metabolic process	12	34	5.7e-05	0.0015
	GO:0030001	P	metal ion transport	32	193	0.00011	0.0026
	GO:0010410	P	hemicellulose metabolic process	13	47	0.00022	0.0045
	GO:0010383	P	cell wall polysaccharide metabolic process	13	47	0.00022	0.0045
	GO:0009056	P	catabolic process	65	530	0.00026	0.005
	GO:0008152	P	metabolic process	757	9091	0.00028	0.005
	GO:0044248	P	cellular catabolic process	54	421	0.00033	0.0055
	GO:0042546	P	cell wall biogenesis	16	73	0.00043	0.0069
	GO:0006811	P	ion transport	54	438	0.00075	0.012
	GO:0072511	P	divalent inorganic cation transport	10	35	0.00094	0.013
	GO:0070838	P	divalent metal ion transport	10	35	0.00094	0.013
	GO:0055085	P	transmembrane transport	80	726	0.0011	0.014
	GO:0006073	P	cellular glucan metabolic process	19	106	0.0012	0.014
	GO:0044042	P	glucan metabolic process	19	106	0.0012	0.014
	GO:0044036	P	cell wall macromolecule metabolic process	14	68	0.0016	0.019
	GO:0044264	P	cellular polysaccharide metabolic process	20	119	0.0017	0.019
	GO:0005976	P	polysaccharide metabolic process	21	130	0.0021	0.022
	GO:0071554	P	cell wall organization or biogenesis	30	217	0.0024	0.025
	GO:0006468	P	protein phosphorylation	125	1270	0.0027	0.027
	GO:0006829	P	zinc II ion transport	5	10	0.0028	0.027
	GO:0071577	P	zinc II ion transmembrane transport	5	10	0.0028	0.027
	GO:0016310	P	phosphorylation	136	1403	0.0029	0.027
	GO:0050896	P	response to stimulus	132	1377	0.0048	0.043
7 dpi Up	GO:0044699	P	single-organism process	250	4381	5.8e-05	0.015
	GO:0044710	P	single-organism metabolic process	176	2968	0.00017	0.022
	GO:0015979	P	photosynthesis	19	178	0.00099	0.038
	GO:0009765	P	photosynthesis, light harvesting	8	35	0.00046	0.038
	GO:0044281	P	small molecule metabolic process	65	930	0.00069	0.038
	GO:0006082	P	organic acid metabolic process	43	559	0.001	0.038
	GO:0006091	P	generation of precursor metabolites and energy	24	246	0.00075	0.038
	GO:0009628	P	response to abiotic stimulus	9	53	0.0014	0.044
14 dpi Down	GO:0044710	P	single-organism metabolic process	418	2968	1.3e-18	4.9e-16
	GO:0044699	P	single-organism process	553	4381	4.6e-16	8.8e-14
	GO:0042744	P	hydrogen peroxide catabolic process	41	104	1.5e-12	1.5e-10
	GO:0042743	P	hydrogen peroxide metabolic process	41	104	1.5e-12	1.5e-10
	GO:0055114	P	oxidation-reduction process	248	1718	6.6e-12	5e-10
	GO:0072593	P	reactive oxygen species metabolic process	42	119	1.5e-11	9.5e-10
	GO:0006629	P	lipid metabolic process	90	460	3.9e-10	2.1e-08
	GO:0006979	P	response to oxidative stress	45	158	9.6e-10	4.6e-08
	GO:0008152	P	metabolic process	948	9091	2.3e-08	9.6e-07
	GO:0006810	P	transport	205	1601	2e-06	7.5e-05
	GO:0044711	P	single-organism biosynthetic process	97	632	2.6e-06	9e-05
	GO:0051234	P	establishment of localization	205	1617	3.6e-06	0.00011
	GO:0008610	P	lipid biosynthetic process	43	210	5.5e-06	0.00016
	GO:0051179	P	localization	205	1631	5.9e-06	0.00016
	GO:0055085	P	transmembrane transport	104	726	1.6e-05	0.00041
	GO:0006082	P	organic acid metabolic process	83	559	3.9e-05	0.00092
	GO:0008299	P	isoprenoid biosynthetic process	16	47	4.2e-05	0.00095
	GO:0005975	P	carbohydrate metabolic process	106	768	5.3e-05	0.0011
	GO:0044255	P	cellular lipid metabolic process	49	283	6.2e-05	0.0012
	GO:0006720	P	isoprenoid metabolic process	16	49	6.4e-05	0.0012
	GO:0010411	P	xyloglucan metabolic process	13	34	8.4e-05	0.0015
	GO:0044262	P	cellular carbohydrate metabolic process	35	183	0.00013	0.0022
	GO:0009056	P	catabolic process	77	530	0.00013	0.0022
	GO:0044248	P	cellular catabolic process	63	421	0.00026	0.0042
	GO:0019752	P	carboxylic acid metabolic process	69	475	0.00029	0.0045
	GO:0043436	P	oxoacid metabolic process	69	478	0.00034	0.005
	GO:0010410	P	hemicellulose metabolic process	14	47	0.00039	0.0054
	GO:0010383	P	cell wall polysaccharide metabolic process	14	47	0.00039	0.0054
	GO:0044281	P	small molecule metabolic process	118	930	0.00044	0.0058
	GO:0006811	P	ion transport	63	438	0.00066	0.0084
	GO:0044283	P	small molecule biosynthetic process	42	260	0.00071	0.0087
	GO:0044763	P	single-organism cellular process	269	2436	0.00082	0.0095
	GO:0016053	P	organic acid biosynthetic process	36	213	0.00081	0.0095
	GO:0072511	P	divalent inorganic cation transport	11	35	0.0011	0.012
	GO:0042546	P	cell wall biogenesis	17	73	0.0011	0.012
	GO:0070838	P	divalent metal ion transport	11	35	0.0011	0.012
	GO:0044036	P	cell wall macromolecule metabolic process	16	68	0.0014	0.014
	GO:0006950	P	response to stress	89	690	0.0014	0.014
	GO:0044042	P	glucan metabolic process	21	106	0.0018	0.017
	GO:0006073	P	cellular glucan metabolic process	21	106	0.0018	0.017
	GO:0005976	P	polysaccharide metabolic process	24	130	0.0021	0.019
	GO:0046394	P	carboxylic acid biosynthetic process	28	162	0.0022	0.02
	GO:0044272	P	sulfur compound biosynthetic process	9	27	0.0022	0.02
	GO:0006796	P	phosphate-containing compound metabolic process	201	1800	0.0025	0.021
	GO:1901605	P	alpha-amino acid metabolic process	23	125	0.0026	0.022
	GO:0006793	P	phosphorus metabolic process	201	1804	0.0027	0.022
	GO:0044264	P	cellular polysaccharide metabolic process	22	119	0.0031	0.025
	GO:0071554	P	cell wall organization or biogenesis	34	217	0.0033	0.026
	GO:0006468	P	protein phosphorylation	146	1270	0.0038	0.029
	GO:0006790	P	sulfur compound metabolic process	16	78	0.0045	0.034
	GO:1901607	P	alpha-amino acid biosynthetic process	16	78	0.0045	0.034
	GO:0032787	P	monocarboxylic acid metabolic process	31	200	0.0056	0.041
	GO:0008652	P	cellular amino acid biosynthetic process	14	66	0.006	0.043
14 dpi Up	GO:0009628	P	response to abiotic stimulus	14	53	1.7e-06	0.00036
	GO:1901362	P	organic cyclic compound biosynthetic process	106	1514	0.00012	0.0019
	GO:1901360	P	organic cyclic compound metabolic process	163	2539	0.00011	0.0019
	GO:2001141	P	regulation of RNA biosynthetic process	81	1082	0.00011	0.0019
	GO:0046483	P	heterocycle metabolic process	159	2475	0.00014	0.0019
	GO:0097659	P	nucleic acid-templated transcription	89	1237	0.00018	0.0019
	GO:0018130	P	heterocycle biosynthetic process	104	1472	9.8e-05	0.0019
	GO:0009889	P	regulation of biosynthetic process	81	1096	0.00016	0.0019
	GO:0050794	P	regulation of cellular process	117	1732	0.0002	0.0019
	GO:0006355	P	regulation of transcription, DNA-templated	81	1082	0.00011	0.0019
	GO:0006351	P	transcription, DNA-templated	89	1237	0.00018	0.0019
	GO:0051171	P	regulation of nitrogen compound metabolic process	83	1106	8.3e-05	0.0019
	GO:0032774	P	RNA biosynthetic process	89	1239	0.00019	0.0019
	GO:0016070	P	RNA metabolic process	122	1727	2.3e-05	0.0019
	GO:0090304	P	nucleic acid metabolic process	136	2034	8.8e-05	0.0019
	GO:1903506	P	regulation of nucleic acid-templated transcription	81	1082	0.00011	0.0019
	GO:0051252	P	regulation of RNA metabolic process	81	1084	0.00012	0.0019
	GO:0031326	P	regulation of cellular biosynthetic process	81	1096	0.00016	0.0019
	GO:2000112	P	regulation of cellular macromolecule biosynthetic process	81	1095	0.00016	0.0019
	GO:0010556	P	regulation of macromolecule biosynthetic process	81	1095	0.00016	0.0019
	GO:0010468	P	regulation of gene expression	82	1117	0.00018	0.0019
	GO:0019219	P	regulation of nucleobase-containing compound metabolic process	83	1095	6.1e-05	0.0019
	GO:0006725	P	cellular aromatic compound metabolic process	159	2503	0.00023	0.0021
	GO:0080090	P	regulation of primary metabolic process	83	1145	0.00024	0.0021
	GO:0060255	P	regulation of macromolecule metabolic process	84	1166	0.00026	0.0022
	GO:0019438	P	aromatic compound biosynthetic process	101	1463	0.00027	0.0022
	GO:0031323	P	regulation of cellular metabolic process	83	1149	0.00026	0.0022
	GO:0050789	P	regulation of biological process	119	1792	0.00033	0.0025
	GO:0019222	P	regulation of metabolic process	84	1181	0.00038	0.0028
	GO:0065007	P	biological regulation	125	1927	0.00055	0.0039
	GO:0009408	P	response to heat	5	11	0.00057	0.004
	GO:0006139	P	nucleobase-containing compound metabolic process	148	2364	0.0007	0.0047
	GO:0006457	P	protein folding	17	143	0.0011	0.0071
	GO:0000160	P	phosphorelay signal transduction system	11	70	0.0011	0.0072
	GO:0034654	P	nucleobase-containing compound biosynthetic process	92	1377	0.0013	0.0082
	GO:0010467	P	gene expression	137	2216	0.0018	0.011
	GO:0006807	P	nitrogen compound metabolic process	194	3302	0.0019	0.011
	GO:0009266	P	response to temperature stimulus	5	16	0.0022	0.012
	GO:0034641	P	cellular nitrogen compound metabolic process	179	3021	0.0021	0.012
	GO:0009416	P	response to light stimulus	5	16	0.0022	0.012
	GO:0006869	P	lipid transport	11	79	0.0027	0.014
	GO:0009314	P	response to radiation	5	17	0.0027	0.014
	GO:0010876	P	lipid localization	11	82	0.0035	0.017
	GO:0044271	P	cellular nitrogen compound biosynthetic process	124	2055	0.0063	0.03
	GO:0006950	P	response to stress	49	690	0.0062	0.03
	GO:0000377	P	RNA splicing, via transesterification reactions with bulged adenosine as nucleophile	8	55	0.0078	0.036
	GO:0000375	P	RNA splicing, via transesterification reactions	8	55	0.0078	0.036
	GO:0042440	P	pigment metabolic process	7	44	0.0083	0.037
	GO:0006397	P	mRNA processing	11	98	0.011	0.05
