# Supplementary material for: Water Stress Differentially Modulates the Expression of Tomato Cell Wall Metabolism-Related Genes in Meloidogyne incognita Feeding Sites
Source: Front Plant Sci. 2022 Apr 15;13:817185. doi: 10.3389/fpls.2022.817185 (PMC9051518; doi:10.3389/fpls.2022.817185)
Supplement: Supplementary file 1 [file Data_Sheet_1.zip › Table S8.xlsx]

## Sheet: Foglio1
Supplementary table 8: DEGs common between stressed and unstressed galls which expression changed completely during drought condition. In red DEGs changing from down to up and in black from up to down
			RKN_WS vs C		RKN vs C
	ID	Description	Fold change	P value	Fold change	P value
7 dpi	Solyc05g054610.1_1	Histone_H4_(AHRD_V3.3_*-*_F2E7L1_HORVV)	-8.36	0.00675	3.25	0.02
	Solyc03g111710.3_1	BTB/POZ_and_TAZ_domain-containing_protein_2_(AHRD_V3.3_***_A0A2G2X8F9_CAPBA)	-5.84	0.02	5.08	0.00012
	Solyc04g072070.3_1	WRKY_transcription_factor_55	-5.18	0.00055	4.4	3.09e-05
	Solyc06g010030.4_1	MLO-like_protein_(AHRD_V3.3_***_K4C430_SOLLC)	-3.5	0.000205	2.26	0.01
	Solyc07g063350.3_1	COP1-interacting_protein_7_(AHRD_V3.3_***_CIP7_ARATH)	-3.32	0.00529	2.25	0.04
	Solyc02g071820.4_1	LRR_1_domain-containing_protein/Pkinase_Tyr_domain-containing_protein/Malectin_domain-containing_protein_(AHRD_V3.3_***_A0A1Q3CJY9_CEPFO)	-3.31	5.95e-05	3.14	3.59e-05
	Solyc03g115710.1_1	Receptor-like_protein_kinase_THESEUS_1_(AHRD_V3.3_***_A0A1U8G3K7_CAPAN)	-2.98	0.03	2.69	0.03
	Solyc02g064940.1_1	Leucine-rich_repeat_family_protein_(AHRD_V3.3_***_G3CHK6_PONTR)	-2.96	0.02	6.56	7.43e-08
	Solyc12g014350.3_1	LRR_receptor-like_serine/threonine-protein_kinase_(AHRD_V3.3_***_A0A2U1L198_ARTAN)	-2.87	0.00438	2.05	0.02
	Solyc04g082610.3_1	glutamate_receptor_like_3.3	-2.86	0.02	2.35	0.05
	Solyc02g083880.3_1	Gibberellin-regulated_protein_3_(AHRD_V3.3_***_A0A1U8FMR2_CAPAN)	-2.68	0.00409	2.09	0.03
	Solyc11g005630.1_1	G-type_lectin_S-receptor-like_serine/threonine-protein_kinase_LECRK3_(AHRD_V3.3_***_A0A2I4HSV3_9ROSI)	-2.68	0.02	2.31	0.04
	Solyc08g082170.4_1	Pectin_lyase-like_superfamily_protein_(AHRD_V3.3_***_A0A2U1LXC7_ARTAN)	-2.37	0.00527	2.18	0.00939
	Solyc03g114970.3_1	Protein_SPIRAL1_(AHRD_V3.3_***_A0A2G3A261_CAPAN)	-2.15	0.04	2.3	0.01
	Solyc06g074670.4_1	UDP-apiose/UDP-xylose_synthase_(AHRD_V3.3_***_A0A1B3TP38_SPIPO)	-2.11	0.04	2.13	0.05
	Solyc04g077190.4_1	Endo-1,_4-beta-xylanase_1_(AHRD_V3.3_***_XYN1_ARATH)	-2.07	0.02	3.31	2.5e-05
	Solyc04g077270.4_1	G-type_lectin_S-receptor-like_serine/threonine-protein_kinase_(AHRD_V3.3_***_A0A1U8GJN2_CAPAN)	-2.07	0.02	3.77	1.63e-06
	Solyc02g065170.3_1	L-ascorbate_oxidase-like_protein_(AHRD_V3.3_***_A0A2G3D2Z5_CAPCH)	-2.03	0.04	2.34	0.00464
	Solyc07g065250.3_1	MAP_kinase_kinase_kinase_60	-2.03	0.05	2.06	0.02
	Solyc02g065700.3_1	Alpha/beta-Hydrolases_superfamily_protein_(AHRD_V3.3_***_Q9LY90_ARATH)	2.02	0.01	-8.38	0.02
	Solyc04g040180.3_1	S-adenosyl-L-methionine-dependent_methyltransferases_superfamily_protein_(AHRD_V3.3_***_A0A1Y1ICE6_KLENI)	2.02	0.02	-3.34	0.002
	Solyc03g097120.3_1	Heat_stress_transcription_factor_A-1_(AHRD_V3.3_***_A0A2G3ARP3_CAPCH)	2.25	0.00163	-2.7	0.02
	Solyc06g068540.3_1	ATP-dependent_DNA_helicase_(AHRD_V3.3_***_Q9ZUI1_ARATH)	2.31	0.00592	-2.95	0.01
	Solyc06g053610.3_1	R2R3MYB_transcription_factor_14	2.6	0.000594	-3.52	0.0018
	Solyc08g062340.3_1	17.9_kDa_class_II_heat_shock_protein_(AHRD_V3.3_***_A0A2G3A1B9_CAPAN)	3.16	0.04	-345.64	0.02
	Solyc10g055800.2_1	Chitinase_(AHRD_V3.3_***_B9VRK7_CAPAN)	3.16	0.000333	-2.04	0.00824
	Solyc01g100370.3_1	Adenine_nucleotide_alpha_hydrolases-like_superfamily_protein_(AHRD_V3.3_***_A0A2U1PDN0_ARTAN)	3.46	0.000329	-2.92	0.03
	Solyc00g025290.1_1	hypothetical_protein_(AHRD_V3.3_***_ATMG00660.1)	3.49	0.00551	-395.52	0.01
	Solyc10g078270.2_1	WAT1-related_protein_(AHRD_V3.3_***_K4D269_SOLLC)	3.53	0.000316	-11.92	0.01
	Solyc07g054760.1_1	Wound-responsive_family_protein_(AHRD_V3.3_***_A0A2K3L288_TRIPR)	4.01	0.02	-204.04	0.03
	Solyc06g034410.3_1	DUF1442_domain-containing_protein_(AHRD_V3.3_***_A0A1Q3BAQ3_CEPFO)	4.39	0.01	-14.34	0.04
	Solyc03g026370.1_1	Peptidoglycan-binding_LysM_domain-containing_protein_(AHRD_V3.3_***_A0A2U1MKY7_ARTAN)	5.38	0.000366	-15.48	0.04
	Solyc03g097570.3_1	Bidirectional_sugar_transporter_SWEET_(AHRD_V3.3_***_A0A142DVH6_SOLTU)	6.21	0.000333	-788.64	0.00448
	Solyc02g089460.1_1	protein_GLUTAMINE_DUMPER_6-like_(AHRD_V3.3_***_A0A2I4EB38_9ROSI)	9.28	4.3e-06	-200.2	0.03
14 dpi	Solyc03g096290.3_1	plasma_membrane_intrinsic_protein_1.7	-2.38	5.61e-05	2.48	0.00592
	Solyc06g051960.3_1	Pectinesterase_(AHRD_V3.3_***_A0A2G2WIV2_CAPBA)	-2.36	0.00655	2.25	0.04
	Solyc04g077050.3_1	Amino_acid_permease_6_(AHRD_V3.3_***_A0A2G2ZR10_CAPAN)	-2.11	0.00156	8.84	2.47e-13
	Solyc12g006800.2_1	myb_family_transcription_factor_EFM-like_(AHRD_V3.3_***_A0A2I4HNH6_9ROSI)	2.25	0.03	-4.17	0.03
