# Supplementary material for: Water Stress Differentially Modulates the Expression of Tomato Cell Wall Metabolism-Related Genes in Meloidogyne incognita Feeding Sites
Source: Front Plant Sci. 2022 Apr 15;13:817185. doi: 10.3389/fpls.2022.817185 (PMC9051518; doi:10.3389/fpls.2022.817185)
Supplement: Supplementary file 1 [file Data_Sheet_1.zip › Table S9.xlsx]

## Sheet: 7g
Supplementary table 9: cell wall related genes differentially expressed (respect to control) in water-stressed tomato roots infected with M. incognita (RKN_WS) after 7 dpi. In red no significant transcripts (p value >0,05 or Fold change <2 >-2) used in the text for comparison with DEG at 14dpi.
Feature ID	Fold change	P-value	Description
Solyc01g005850.2_1	-6.12	5.99e-09	Extensin-like protein Dif54 (AHRD V3.3 *-* Q43505_SOLLC)
Solyc01g005880.1_1	-178.53	2.36e-05	Extensin-like protein Dif10 (AHRD V3.3 *-* Q43504_SOLLC)
Solyc01g006370.3_1	2.31	0.000271	Callose synthase (AHRD V3.3 *** K7PRK8_MAIZE)
Solyc01g059900.4_1	-5472.7	2.77e-07	Dirigent protein (AHRD V3.3 *** K4AW97_SOLLC)
Solyc01g065530.3_1	-3.19	6.74e-05	COBRA-like protein (AHRD V3.3 *** A0A2G3AIT3_CAPAN)
Solyc01g067300.3_1	2.31	0.000354	CASP-like protein (AHRD V3.3 *-* A0A0K9RZ96_SPIOL)
Solyc01g079570.3_1	-6.63	0.00089	Beta-D-xylosidase 1 (AHRD V3.3 *** A0A1U8DZL0_CAPAN)
Solyc01g079920.3_1	-1096.42	7.5e-05	Eukaryotic aspartyl protease family protein (AHRD V3.3 *** A0A2U1M5P2_ARTAN)
Solyc01g079950.3_1	2.05	0.02	Eukaryotic aspartyl protease family protein (AHRD V3.3 *** A0A2U1ML86_ARTAN)
Solyc01g079980.3_1	-14.39	4.28e-06	Eukaryotic aspartyl protease family protein (AHRD V3.3 *** A0A2U1ML86_ARTAN)
Solyc01g080010.2_1	21.95	1.33e-10	xyloglucan endoglucanase inhibitor
Solyc01g080020.2_1	-2.26	0.00449	Eukaryotic aspartyl protease family protein (AHRD V3.3 *** A0A2U1ML86_ARTAN)
Solyc01g081060.4_1	-3.18	3.5e-05	Solyc01g081060
Solyc01g091110.3_1	-22.64	0.000466	Plant invertase/pectin methylesterase inhibitor (AHRD V3.3 *** G7IYJ3_MEDTR)
Solyc01g091530.4_1	-1.71	0.03	Fasciclin-like arabinogalactan protein (AHRD V3.3 *** E3WHD6_9ROSI)
Solyc01g094970.4_1	5.34	3.89e-09	Pectin lyase-like superfamily protein (AHRD V3.3 *** A0A1I9LS88_ARATH)
Solyc01g097680.2_1	-1006.4	3.21e-13	Extensin-like protein Dif10 (AHRD V3.3 *-* Q43504_SOLLC)
Solyc01g097690.2_1	-2223.7	6.97e-06	Extensin-like protein Dif10 (AHRD V3.3 *-* Q43504_SOLLC)
Solyc01g097720.1_1	-3.34	0.00605	Extensin-like protein Dif10 (AHRD V3.3 *-* Q43504_SOLLC)
Solyc01g099630.4_1	2.65	0.00169	xyloglucan endotransglucosylase-hydrolase 1
Solyc01g100980.4_1	-51.12	4.93e-16	Pectin lyase-like superfamily protein (AHRD V3.3 *** A0A2U1LK87_ARTAN)
Solyc01g101120.4_1	4.86	3.47e-11	Carbohydrate-binding X8 domain superfamily protein (AHRD V3.3 *-* F4I0Z2_ARATH)
Solyc01g104950.4_1	-1.89	0.03	LEXYL2
Solyc01g107220.2_1	-3.87	0.02	extensin-2-like (AHRD V3.3 *-* XP_004231387.1)
Solyc01g107590.3_1	-3.8	4.97e-08	Cinnamyl alcohol dehydrogenase (AHRD V3.3 *** J7FMA4_NICAT)
Solyc01g107800.4_1	-2.01	0.05	glucuronoxylan 4-O-methyltransferase 1-like (AHRD V3.3 *** A0A2I4H011_9ROSI)
Solyc01g107910.4_1	-5.57	2e-12	caffeoyl-CoA O-methyltransferase (AHRD V3.3 *** A0A2I4EET3_9ROSI)
Solyc01g110000.3_1	2.01	0.00694	Beta-galactosidase (AHRD V3.3 *** A0A2G3BW46_CAPCH)
Solyc01g111230.3_1	-4.21	6.08e-05	Dirigent protein (AHRD V3.3 *** K4B3Y5_SOLLC)
Solyc01g112000.4_1	-3.76	2.95e-05	expansin-like protein precursor 1
Solyc02g014300.2_1	-26.69	2.32e-05	Pectinesterase (AHRD V3.3 *** A0A2G2VTJ6_CAPBA)
Solyc02g030220.1_1	-59.08	1.46e-07	Extensin-like protein Dif10 (AHRD V3.3 *-* Q43504_SOLLC)
Solyc02g032030.1_1	-1788.43	1.44e-05	Dirigent protein (AHRD V3.3 *** K4B5E9_SOLLC)
Solyc02g065420.3_1	5.65	0.00786	CASP-like protein (AHRD V3.3 *** A0A2U1PJG0_ARTAN)
Solyc02g065740.3_1	-22.11	1.91e-05	alpha-1, 4-glucan-protein synthase [UDP-forming] 1-like (AHRD V3.3 *** A0A2G3A5L5_CAPAN)
Solyc02g065765.1_1	-2.49	0.000543	COBRA-like protein (AHRD V3.3 *** K4B708_SOLLC)
Solyc02g068400.3_1	5.13	4.37e-06	Pectin lyase-like superfamily protein (AHRD V3.3 *** AT4G20050.7)
Solyc02g069250.4_1	-11.17	4.05e-05	Alcohol dehydrogenase superfamily (AHRD V3.3 *-* A0A200Q008_9MAGN)
Solyc02g069730.3_1	16.16	8.72e-10	CASP-like protein (AHRD V3.3 *** A0A2G3D4D7_CAPCH)
Solyc02g072240.3_1	-2.81	0.000909	Cellulose synthase (AHRD V3.3 *** K4B8J8_SOLLC)
Solyc02g078250.4_1	19.74	8.93e-14	CASP-like protein (AHRD V3.3 *** A0A218WXP0_PUNGR)
Solyc02g078950.4_1	-8.78	0.000976	Beta-galactosidase (AHRD V3.3 *** A0A2G3A8L8_CAPAN)
Solyc02g081990.3_1	-8.78	0.000823	Pectinesterase (AHRD V3.3 *** A0A2G2XFI1_CAPBA)
Solyc02g082740.1_1	-2.25	0.05	Dirigent protein (AHRD V3.3 *** K4BAE4_SOLLC)
Solyc02g083980.3_1	-2.47	0.03	Endoglucanase (AHRD V3.3 *** A0A2G3D7Z9_CAPCH)
Solyc02g084990.3_1	2.22	0.00443	Mannan endo-1, 4-beta-mannosidase (AHRD V3.3 *** A0A2K3NB99_TRIPR)
Solyc02g086770.3_1	-3.3	0.02	Cinnamoyl-CoA reductase (AHRD V3.3 *** A0A172WBP6_DAUCA)
Solyc02g088500.1_1	-3.5	0.000151	Glycosyltransferase (AHRD V3.3 *** A0A2I4FYE0_9ROSI)
Solyc02g089120.4_1	1.12	0.68	COBRA-like protein (AHRD V3.3 *** K4BC66_SOLLC)
Solyc02g089170.4_1	-14.58	0.00234	Alpha-1, 4-glucan-protein synthase [udp-forming] 1 (AHRD V3.3 *** A0A1J6L3S7_NICAT)
Solyc02g089640.3_1	-2.96	0.000286	Cellulose-synthase-like C4 (AHRD V3.3 *** A0A2U1LSH2_ARTAN)
Solyc02g093090.1_1	-6.9	8.63e-09	Glucuronoxylan 4-o-methyltransferase 1-like protein (AHRD V3.3 *** A0A2K3MTC9_TRIPR)
Solyc02g093230.4_1	-9.41	3.05e-10	Caffeoyl-CoA O-methyltransferase (AHRD V3.3 *** A0A1U8FPA5_CAPAN)
Solyc02g093250.3_1	-2.1	0.00439	Caffeoyl-CoA O-methyltransferase (AHRD V3.3 *** A0A1U8FPA5_CAPAN)
Solyc03g005830.4_1	-2.3	0.0017	O-acetyltransferase family protein (AHRD V3.3 *** A0A2U1PD69_ARTAN)
Solyc03g019890.3_1	3.3	7.16e-05	beta-galactosidase 7
Solyc03g031800.3_1	-5.83	1.25e-07	Xyloglucan endotransglucosylase/hydrolase (AHRD V3.3 *** A0A2G2WX11_CAPBA)
Solyc03g032220.3_1	-2.86	0.01	Caffeoyl-CoA O-methyltransferase (AHRD V3.3 *** A0A2G3CKP4_CAPCH)
Solyc03g042560.3_1	-34.28	9.07e-07	Phenylalanine ammonia-lyase (AHRD V3.3 *** A0A2G2YQ27_CAPAN)
Solyc03g070440.4_1	-1.64	0.15	COBRA-like protein (AHRD V3.3 *** K4BHH3_SOLLC)
Solyc03g082770.1_1	-30.11	3.52e-05	Extensin-like protein Dif10 (AHRD V3.3 *-* Q43504_SOLLC)
Solyc03g082790.4_1	-11424.5	2.33e-08	extensin-like 54
Solyc03g083360.3_1	-8.08	7.89e-06	Pectinesterase (AHRD V3.3 *** A0A2G3CX60_CAPCH)
Solyc03g083660.1_1	-340.41	0.00365	Plant invertase/pectin methylesterase inhibitor superfamily protein (AHRD V3.3 *** A0A2U1KPL8_ARTAN)
Solyc03g083710.1_1	-17.35	1.92e-10	Plant invertase/pectin methylesterase inhibitor superfamily protein (AHRD V3.3 *** A0A2U1LKC0_ARTAN)
Solyc03g083730.1_1	-18.24	6.78e-11	Plant invertase/pectin methylesterase inhibitor superfamily protein, putative (AHRD V3.3 *** A0A061G4U8_THECC)
Solyc03g083840.3_1	-110.35	2.01e-16	Pectinesterase (AHRD V3.3 *** A0A1U8G949_CAPAN)
Solyc03g093080.3_1	-2.85	0.00166	Xyloglucan endotransglucosylase/hydrolase (AHRD V3.3 *** Q6RHY0_SOLLC)
Solyc03g093110.3_1	-2.67	0.00306	Xyloglucan endotransglucosylase/hydrolase (AHRD V3.3 *** Q6RHY0_SOLLC)
Solyc03g093120.5.1_1	-2.93	0.00155	Xyloglucan endotransglucosylase/hydrolase (AHRD V3.3 *** Q6RHY0_SOLLC)
Solyc03g093130.3_1	-2.27	0.02	xyloglucan endotransglucosylase-hydrolase 3
Solyc03g097030.3_1	4.46	0.000864	4-coumarate:CoA ligase (AHRD V3.3 *** Q42880_LITER)
Solyc03g097050.3_1	-2.55	0.0092	Cellulose synthase (AHRD V3.3 *** A0A2U1M9E5_ARTAN)
Solyc03g097500.3_1	21.72	1.6e-29	Transferase (AHRD V3.3 *** A0A200QGG9_9MAGN)
Solyc03g111690.4_1	8.29	2.31e-09	Pectate lyase (AHRD V3.3 *** A0A2G2ZW27_CAPAN)
Solyc03g114890.4_1	-8.13	1.69e-07	COBRA-like protein (AHRD V3.3 *** K4BKZ1_SOLLC)
Solyc03g114900.3_1	-9.02	1.32e-07	COBRA-like protein (AHRD V3.3 *** K4BKZ2_SOLLC)
Solyc03g115200.3_1	7.46	1.83e-11	Carbohydrate-binding X8 domain superfamily protein (AHRD V3.3 *-* A0A1P8AZV6_ARATH)
Solyc03g115740.2_1	-2.5	0.000462	Galactosyl transferase GMA12/MNN10 family protein (AHRD V3.3 *** A0A2U1L978_ARTAN)
Solyc03g121540.3_1	-8.35	2.71e-12	beta-galactosidase 3
Solyc03g123620.4_1	-3.31	9.84e-05	Pectinesterase (AHRD V3.3 *** A0A2G3D1E1_CAPCH)
Solyc03g123630.4_1	-2.27	0.00145	pectin methylesterase pmeu1
Solyc04g005330.3_1	2.11	0.00124	Transducin/WD40 repeat-like superfamily protein (AHRD V3.3 *** A0A2U1N878_ARTAN)
Solyc04g005620.3_1	-5.15	0.00365	Casparian strip membrane protein 1 (AHRD V3.3 *** CASP1_SOLDE)
Solyc04g005620.3_1	-5.15	0.00365	Casparian strip membrane protein 1 (AHRD V3.3 *** CASP1_SOLDE)
Solyc04g010270.1_1	-6.41	1.04e-06	Dirigent protein (AHRD V3.3 *** K4BPI1_SOLLC)
Solyc04g011420.4_1	2.53	0.03	CASP-like protein (AHRD V3.3 *** A0A2G3CIG5_CAPCH)
Solyc04g011480.3_1	-1271.02	5e-05	CASP-like protein (AHRD V3.3 *** A0A2G2ZG68_CAPAN)
Solyc04g016470.4_1	69.47	4.68e-06	LEQA L.esculentum TomQ'a beta(1, 3)glucanase
Solyc04g051270.2_1	-619.38	0.000635	CASP-like protein (AHRD V3.3 *** A0A2K3NJJ6_TRIPR)
Solyc04g063210.3_1	5.86	0.01	Caffeoyl-CoA O-methyltransferase (AHRD V3.3 *** A0A2G2WYM3_CAPBA)
Solyc04g071080.2_1	-18.45	4.64e-34	extensin-like, partial (AHRD V3.3 *-* XP_019067293.2)
Solyc04g071650.4_1	-3.31	2.79e-06	Cellulose synthase (AHRD V3.3 *** K4BTF5_SOLLC)
Solyc04g074290.3_1	-3.54	6.42e-06	S-adenosyl-L-methionine-dependent methyltransferases superfamily protein (AHRD V3.3 *** A0A2U1P6Q5_ARTAN)
Solyc04g076660.3_1	4.18	4.18e-05	Rhamnogalacturonate lyase family protein (AHRD V3.3 *** A0A2U1NT41_ARTAN)
Solyc04g077190.4_1	-2.07	0.02	Endo-1, 4-beta-xylanase 1 (AHRD V3.3 *** XYN1_ARATH)
Solyc04g078990.4_1	-4.05	9.13e-06	Hexosyltransferase (AHRD V3.3 *** K4BUY3_SOLLC)
Solyc04g081870.4_1	-1.37	0.32	Expansin A11
Solyc05g005040.4_1	-15.47	9.68e-06	Pectin lyase-like superfamily protein (AHRD V3.3 *** Q38958_ARATH)
Solyc05g005080.3_1	-2.18	0.00669	Endoglucanase (AHRD V3.3 *** A0A2G2V2B4_CAPBA)
Solyc05g005170.4_1	8.25	2.01e-05	Pectin lyase-like superfamily protein (AHRD V3.3 *** O22699_ARATH)
Solyc05g005540.4_1	-26.85	1.37e-16	Polygalacturonase-1 non-catalytic subunit beta (AHRD V3.3 *** GP1_SOLLC)
Solyc05g005560.4_1	-4.41	4.46e-06	polygalacturonase isoenzyme 1 beta subunit
Solyc05g007790.3_1	-203.6	6.69e-06	Casparian strip membrane protein 1 (AHRD V3.3 *** CASP1_SOLDE)
Solyc05g007790.3_1	-203.6	6.69e-06	Casparian strip membrane protein 1 (AHRD V3.3 *** CASP1_SOLDE)
Solyc05g007830.3_1	8.59	4.31e-11	expansin12
Solyc05g012730.1_1	-24.07	1.03e-07	Exostosin-like (AHRD V3.3 *** A0A200QGS1_9MAGN)
Solyc05g049980.3_1	-2.9	0.000242	Pectin lyase-like superfamily protein (AHRD V3.3 *** A0A1I9LS88_ARATH)
Solyc05g053120.1_1	-3.99	9.08e-05	Glycosyltransferase (AHRD V3.3 *** A0A0A1WC49_NICAT)
Solyc05g053400.3_1	-2.57	0.00251	Glycosyltransferase (AHRD V3.3 *** A0A0A1WC49_NICAT)
Solyc05g054560.3_1	4.07	0.02	CASP-like protein (AHRD V3.3 *** A0A2G3CIG5_CAPCH)
Solyc05g054780.3_1	-2.11	0.00784	Dirigent protein (AHRD V3.3 *** K4C2F5_SOLLC)
Solyc05g055490.3_1	-294.21	2.18e-07	monocopper oxidase-like protein SKU5 (AHRD V3.3 *** A0A2I4GW02_9ROSI)
Solyc06g005560.4_1	8.75	5.36e-11	expansin9
Solyc06g007960.4_1	-9.39	2.17e-05	O-methyltransferase (AHRD V3.3 *** A0A076NBT0_VACCO)
Solyc06g009190.4_1	3.39	0.04	Pectinesterase (AHRD V3.3 *** A0A2G3C3P4_CAPCH)
Solyc06g034360.2_1	3.95	0.000574	Pectinesterase (AHRD V3.3 *** A0A2G2Z8Q4_CAPAN)
Solyc06g036640.4_1	5.74	1.37e-08	alpha-(1,6)-fucosyltransferase (AHRD V3.3 *** AT5G28910.2)
Solyc06g051800.3_1	5.35	0.000215	expansin 1
Solyc06g060170.3_1	-3.4	3.19e-06	Pectin lyase-like superfamily protein (AHRD V3.3 *** Q84K13_ARATH)
Solyc06g060970.2_1	12890.9	1.18e-37	Expansin-like B1 (AHRD V3.3 *** A0A1U8H7M6_CAPAN)
Solyc06g062580.3_1	-3.07	0.000574	Beta-galactosidase (AHRD V3.3 *** A0A2G3C8Y3_CAPCH)
Solyc06g068440.4_1	-2.78	0.000358	cinnamoyl-CoA reductase
Solyc06g068650.4_1	-2.76	4.24e-05	4-coumarate:CoA ligase (AHRD V3.3 *** Q42879_LITER)
Solyc06g072350.3_1	-2.42	0.00358	CASP-like protein (AHRD V3.3 *** A0A2G3CXI9_CAPCH)
Solyc06g072530.3_1	46.83	9.33e-17	CASP-like protein (AHRD V3.3 *** A0A328D0P9_9ASTE)
Solyc06g072550.3_1	4.69	0.00491	CASP-like protein (AHRD V3.3 *** A0A2I4FJL7_9ROSI)
Solyc06g074230.3_1	-7.17	0.000291	Casparian strip membrane protein 1 (AHRD V3.3 *** CASP1_HELAN)
Solyc06g074230.3_1	-7.17	0.000291	Casparian strip membrane protein 1 (AHRD V3.3 *** CASP1_HELAN)
Solyc06g075220.1_1	-4.33	0.02	Fasciclin-like arabinogalactan protein 11 (AHRD V3.3 *** A0A2G2V1G2_CAPBA)
Solyc06g075630.4_1	-6.42	2.25e-12	Dirigent protein (AHRD V3.3 *** K4C9S8_SOLLC)
Solyc06g076120.2_1	-2.1	0.01	Fasciclin-like arabinogalactan protein 4 (AHRD V3.3 *** A0A2G2ZDY4_CAPAN)
Solyc07g005760.3_1	-2.85	0.00177	hydroxycinnamoyl CoA quinate transferase
Solyc07g005840.2_1	-2.14	0.00354	Cellulose synthase (AHRD V3.3 *** K4CB55_SOLLC)
Solyc07g006850.3_1	-3.56	0.03	Xyloglucan endotransglucosylase/hydrolase (AHRD V3.3 *** A0A2G2WAC4_CAPBA)
Solyc07g006860.3_1	10.1	1.66e-10	Xyloglucan endotransglucosylase/hydrolase (AHRD V3.3 *** A0A2G2WAA0_CAPBA)
Solyc07g006870.4_1	17.23	1.08e-06	Xyloglucan endotransglucosylase/hydrolase (AHRD V3.3 *** A0A1U8HGQ4_CAPAN)
Solyc07g008360.2_1	2.75	0.000938	4-coumarate:CoA ligase (AHRD V3.3 *** Q42879_LITER)
Solyc07g014580.3_1	-2104.06	7.98e-06	HXXXD-type acyl-transferase family protein (AHRD V3.3 *** Q9MAP9_ARATH)
Solyc07g017600.3_1	2.42	0.00125	Pectinesterase (AHRD V3.3 *** A0A1U8F5L9_CAPAN)
Solyc07g042160.3_1	-2.49	0.00112	Pectin lyase-like superfamily protein (AHRD V3.3 *** A0A2U1LH94_ARTAN)
Solyc07g042300.1_1	-3.03	0.00199	Dirigent protein (AHRD V3.3 *** K4CE93_SOLLC)
Solyc07g043480.1_1	-2.26	0.01	Glycosyltransferase (AHRD V3.3 *** A0A2G3BZR4_CAPCH)
Solyc07g044960.1_1	-3.16	9.34e-05	Xyloglucan galactosyltransferase KATAMARI1 (AHRD V3.3 *** A0A2K3L4H3_TRIPR)
Solyc07g045440.1_1	-3.64	1.73e-05	Fasciclin-like arabinogalactan protein 2 (AHRD V3.3 *** A0A2G3BYC2_CAPCH)
Solyc07g049300.3_1	2.72	0.03	Endoglucanase (AHRD V3.3 *** A0A2G2WCY0_CAPBA)
Solyc07g052980.3_1	-6.28	5.49e-12	xyloglucan endotransglycosylase/hydrolase 16
Solyc07g053540.1_1	-18.6	2.24e-21	Fasciclin-like arabinogalactan protein 9 (AHRD V3.3 *** A0A1U8HBV4_CAPAN)
Solyc07g053640.1_1	2.69	0.000835	Arabinogalactan-protein (AHRD V3.3 *-* Q41256_NICAL)
Solyc07g055990.3_1	-20.52	8.24e-07	Xyloglucan endotransglucosylase/hydrolase (AHRD V3.3 *** A0A2G3C1I6_CAPCH)
Solyc07g056000.2_1	-2.04	0.02	Xyloglucan endotransglucosylase/hydrolase (AHRD V3.3 *** Q43528_SOLLC)
Solyc07g056040.3_1	3.97	0.01	CASP-like protein (AHRD V3.3 *** A0A2I4GR32_9ROSI)
Solyc07g063390.3_1	-4.68	1.04e-10	Beta-glucosidase 16 (AHRD V3.3 *** A0A2G2WEV4_CAPBA)
Solyc07g064870.3_1	-13.39	7.61e-11	Endoglucanase (AHRD V3.3 *** A0A2G2WGL3_CAPBA)
Solyc07g065660.4_1	-2.3	0.00946	Cellulose synthase-like protein E1 (AHRD V3.3 *** A0A2G2Z684_CAPAN)
Solyc08g005120.3_1	116.59	4.81e-05	NAD(P)-binding Rossmann-fold superfamily protein (AHRD V3.3 *-* A0A2U1LGD5_ARTAN)
Solyc08g005800.4_1	-2.76	6.47e-06	Pectin acetylesterase (AHRD V3.3 *** A0A1U8F2I8_CAPAN)
Solyc08g007450.1_1	-157.07	7.3e-05	Plant invertase/pectin methylesterase inhibitor superfamily protein (AHRD V3.3 *** A0A061G4W6_THECC)
Solyc08g014560.3_1	-688.93	6.73e-11	Pectin lyase-like superfamily protein (AHRD V3.3 *** Q9SLM8_ARATH)
Solyc08g060970.4_1	-12.88	6.13e-11	polygalacturonase AF118567
Solyc08g068190.3_1	-36.65	2.8e-07	Aldehyde dehydrogenase (AHRD V3.3 *** A0A2U1M8J4_ARTAN)
Solyc08g075020.3_1	5.89	0.00015	Pectin acetylesterase (AHRD V3.3 *** K4CMM0_SOLLC)
Solyc08g076320.3_1	-2.52	0.000136	Cellulose synthase (AHRD V3.3 *** A0A2U1KRA4_ARTAN)
Solyc08g076620.1_1	-5.52	0.00109	Eukaryotic aspartyl protease family protein (AHRD V3.3 *** A0A2U1KXX4_ARTAN)
Solyc08g076630.3_1	-9.34	0.01	Eukaryotic aspartyl protease family protein (AHRD V3.3 *** A0A2U1ML86_ARTAN)
Solyc08g076640.1_1	-33.29	1.41e-06	Eukaryotic aspartyl protease family protein (AHRD V3.3 *** A0A2U1KXX4_ARTAN)
Solyc08g077900.3_1	-2.41	0.000205	Expansin-like B1 (AHRD V3.3 *** A0A1U8GH71_CAPAN)
Solyc08g077910.3_1	-1.41	0.28	Expansin-like B1 (AHRD V3.3 *** A0A2G2VI71_CAPBA)
Solyc08g078030.4_1	6.63	9.41e-05	Transferase domain-containing protein (AHRD V3.3 *** A0A1Q3BID0_CEPFO)
Solyc08g080060.4_1	-14.47	0.00459	Expansin (AHRD V3.3 *** K4CP06_SOLLC)
Solyc08g081170.4_1	3.82	1.04e-05	UDP-N-acetylmuramoyl-L-alanyl-D-glutamate--2, 6-diaminopimelate ligase (AHRD V3.3 *** A0A1J3G2W3_NOCCA)
Solyc08g081780.1_1	-146.45	1.59e-14	Dirigent protein (AHRD V3.3 *** K4CPH4_SOLLC)
Solyc08g081800.1_1	-470.13	0.00142	Dirigent protein (AHRD V3.3 *** K4CPH6_SOLLC)
Solyc08g082170.4_1	-2.37	0.00527	Pectin lyase-like superfamily protein (AHRD V3.3 *** A0A2U1LXC7_ARTAN)
Solyc08g082250.3_1	2.08	0.02	endo-beta-1, 4-D-glucanase (Cel8)
Solyc08g082640.2_1	-3.72	2.67e-06	Cellulose synthase (AHRD V3.3 *** A0A200QCL6_9MAGN)
Solyc09g007420.4_1	-3.42	0.000245	Glycosyltransferases (AHRD V3.3 *** K4CQD1_SOLLC)
Solyc09g007650.3_1	-4.13	0.06	Fasciclin-like arabinogalactan protein 11 (AHRD V3.3 *** A0A2G3BJB7_CAPCH)
Solyc09g007660.1_1	-8.05	1.88e-07	Fasciclin-like arabinogalactan protein 11 (AHRD V3.3 *** A0A2G3BJB8_CAPCH)
Solyc09g007920.4_1	-2.3	0.00146	Phenylalanine ammonia-lyase (AHRD V3.3 *** A0A2G3BJ81_CAPCH)
Solyc09g008320.4_1	-1.93	0.25	Xyloglucan endotransglucosylase/hydrolase (AHRD V3.3 *** A0A1U8EG04_CAPAN)
Solyc09g008380.3_1	4.02	8.78e-06	Pectate lyase (AHRD V3.3 *** A0A2G2VX49_CAPBA)
Solyc09g010200.4_1	-56.74	2.11e-10	Casparian strip membrane protein 1 (AHRD V3.3 *** CASP1_TOBAC)
Solyc09g010200.4_1	-56.74	2.11e-10	Casparian strip membrane protein 1 (AHRD V3.3 *** CASP1_TOBAC)
Solyc09g072820.4_1	-2.46	0.000615	Cellulose synthase (AHRD V3.3 *** K4CUV8_SOLLC)
Solyc09g075070.3_1	-4.38	5.71e-11	Beta-glucosidase 1 (AHRD V3.3 *** A0A1U8F8A5_CAPAN)
Solyc09g075330.4_1	-10.24	2.92e-13	Pectinesterase (AHRD V3.3 *** A0A2G2ZVW5_CAPAN)
Solyc09g075350.4_1	-11.53	4.34e-12	Pectinesterase (AHRD V3.3 *** A0A2G2W0I1_CAPBA)
Solyc09g075360.4_1	3.57	6.33e-07	endo-1, 4-beta-glucanase precursor
Solyc09g075540.1_1	-7.3	0.0019	COBRA-like protein 8 (AHRD V3.3 *** A0A2G3BWC4_CAPCH)
Solyc09g075550.3_1	1.66	0.06	Cellulose synthase (AHRD V3.3 *** A0A1R3H0Z2_COCAP)
Solyc09g089577.1_1	-817.24	0.000248	Cellulose synthase (AHRD V3.3 *** A0A200Q4F9_9MAGN)
Solyc09g091210.4_1	-5.57	8.24e-08	Dirigent protein (AHRD V3.3 *** K4CWE7_SOLLC)
Solyc09g097830.4_1	3.57	2.87e-07	Tetratricopeptide repeat (TPR)-like superfamily protein (AHRD V3.3 *** A0A2U1Q1B2_ARTAN)
Solyc09g098510.3_1	-4.96	2.03e-09	Extensin-3 (AHRD V3.3 *-* A0A2G2ZT41_CAPAN)
Solyc10g005350.3_1	-673.85	0.00045	Xyloglucan endotransglucosylase/hydrolase (AHRD V3.3 *** A0A2G3CKE5_CAPCH)
Solyc10g005960.1_1	-1.13	0.67	Fasciclin-like arabinogalactan protein (AHRD V3.3 *** A0A2R6P548_ACTCH)
Solyc10g006500.4_1	2.88	0.000795	Hexosyltransferase (AHRD V3.3 *** A0A2G3ATI8_CAPCH)
Solyc10g008900.3_1	-31.18	2.57e-05	Dirigent protein (AHRD V3.3 *** K4CY66_SOLLC)
Solyc10g011930.1_1	-261.89	1.37e-05	Phenylalanine ammonia-lyase (AHRD V3.3 *-* B5LAW0_CAPAN)
Solyc10g018320.1_1	-302.97	0.00495	Plant invertase/pectin methylesterase inhibitor superfamily protein (AHRD V3.3 *** A0A061G797_THECC)
Solyc10g055190.1_1	-52.15	1.52e-09	Dirigent protein (AHRD V3.3 *** K4D1B2_SOLLC)
Solyc10g055200.1_1	3.78	1.33e-06	Dirigent protein (AHRD V3.3 *** K4D1B3_SOLLC)
Solyc10g055230.1_1	-2880.12	2.69e-06	Dirigent protein (AHRD V3.3 *** K4D1B5_SOLLC)
Solyc10g079860.2_1	35.22	1.29e-14	LEQB L.esculentum TomQ'b beta(1, 3)glucanase
Solyc10g083250.2_1	-7.63	0.0097	Casparian strip membrane protein 1 (AHRD V3.3 *** CASP1_TOBAC)
Solyc10g083250.2_1	-7.63	0.0097	Casparian strip membrane protein 1 (AHRD V3.3 *** CASP1_TOBAC)
Solyc10g084780.3_1	-27.35	9.52e-06	Expansin (AHRD V3.3 *** K4D3R2_SOLLC)
Solyc10g086520.2_1	-11.37	7.27e-06	expansin 6
Solyc11g005560.3_1	2.5	0.00241	Cellulose synthase (AHRD V3.3 *** K4D4G9_SOLLC)
Solyc11g007970.2_1	-1503.76	2.81e-05	4-coumarate--CoA ligase-like 5 (AHRD V3.3 *** A0A2I4GVX2_9ROSI)
Solyc11g008820.2_1	-13.44	0.000124	Endoglucanase (AHRD V3.3 *** A0A2G2VEA7_CAPBA)
Solyc11g011300.2_1	5.52	0.000836	Rhamnogalacturonate lyase (AHRD V3.3 *** A0A200QXQ6_9MAGN)
Solyc11g011330.2_1	-4.53	3.33e-10	Cinnamyl alcohol dehydrogenase (AHRD V3.3 *** J7IAL0_FRAAN)
Solyc11g012590.3_1	3.72	1.62e-06	CASP-like protein (AHRD V3.3 *** A0A328E4A6_9ASTE)
Solyc11g040140.2_1	-16.18	5.11e-06	Xyloglucan endotransglucosylase/hydrolase (AHRD V3.3 *** A0A2G3CEF2_CAPCH)
Solyc11g040340.3_1	3.62	7.96e-05	LEE14BDGL L.esculentum endo-1, 4-beta-D-glucanase
Solyc11g065910.1_1	-79.94	1e-26	extensin-2-like (AHRD V3.3 *** XP_019066504.1)
Solyc11g066270.3_1	-3.1	0.00157	xyloglucan endotransglucosylase-hydrolase 6
Solyc11g066320.2_1	-5.26	2.89e-10	Exostosin family protein (AHRD V3.3 *** A0A2U1P7C1_ARTAN)
Solyc11g069050.2_1	-2.09	0.00532	4-coumarate--CoA ligase-like 7 (AHRD V3.3 *** A0A1U8ELY2_CAPAN)
Solyc11g069250.2_1	-2.63	0.00792	Fasciclin-like arabinogalactan protein 12 (AHRD V3.3 *** A0A1J6K653_NICAT)
Solyc11g070175.1_1	3.34	1.43e-06	Pectinesterase (AHRD V3.3 *** A0A2G3BBX7_CAPCH)
Solyc11g070187.1_1	7.33	0.000869	Pectinesterase (AHRD V3.3 *-* A0A2G3BBX7_CAPCH)
Solyc11g071230.2_1	-4.49	0.00584	Glycosyltransferases (AHRD V3.3 *** K4DAI0_SOLLC)
Solyc11g071470.1_1	4.17	1.55e-06	Transferase (AHRD V3.3 *** A0A200R9Q7_9MAGN)
Solyc12g006110.3_1	-551.93	3.67e-50	fasciclin-like arabinogalactan protein 2 (AHRD V3.3 *** A0A1U8E1W9_CAPAN)
Solyc12g007030.3_1	-3.49	2.51e-07	Aldehyde dehydrogenase (AHRD V3.3 *** Q70T30_BIXOR)
Solyc12g007250.1_1	-529.09	0.00103	Xyloglucan endotransglucosylase/hydrolase (AHRD V3.3 *** A0A2G2YUJ1_CAPAN)
Solyc12g008530.2_1	-3.16	2.71e-06	Pectinesterase (AHRD V3.3 *** A0A2G2YV59_CAPAN)
Solyc12g008840.2_1	2.13	0.02	beta-galactosidase 4
Solyc12g010200.2_1	-3.17	1.92e-05	Hexosyltransferase (AHRD V3.3 *** A0A2G3CCZ7_CAPCH)
Solyc12g011023.1_1	-28.74	8.49e-09	Xyloglucan endotransglucosylase/hydrolase (AHRD V3.3 *** Q6RHX7_SOLLC)
Solyc12g011030.3_1	-7.46	0.00166	xyloglucan endotransglucosylase-hydrolase 9
Solyc12g013750.2_1	2.04	0.00586	Mannan endo-1, 4-beta-mannosidase 1 (AHRD V3.3 *-* A0A2G2YDS5_CAPAN)
Solyc12g014430.2_1	-1.07	0.81	Cellulose synthase (AHRD V3.3 *** A0A200QCL6_9MAGN)
Solyc12g015690.3_1	-4.52	2.96e-05	fasciclin-like arabinogalactan protein 1 (AHRD V3.3 *** A0A1U8G960_CAPAN)
Solyc12g017240.2_1	-2.25	0.01	xyloglucan endo-transglycosylase B1
Solyc12g019120.2_1	-912.6	0.000169	Pectin lyase-like superfamily protein (AHRD V3.3 *** O80559_ARATH)
Solyc12g019130.3_1	-1288.08	4.74e-05	Pectin lyase-like superfamily protein (AHRD V3.3 *** Q9SLM8_ARATH)
Solyc12g019140.3_1	-225.89	2.11e-20	Pectin lyase-like superfamily protein (AHRD V3.3 *** Q9SLM8_ARATH)
Solyc12g019440.3_1	-835.8	0.000225	Pectin acetylesterase (AHRD V3.3 *** K4DDH0_SOLLC)
Solyc12g040860.2_1	8.41	0.000144	glucan endo-1, 3-beta-glucosidase 12-like (AHRD V3.3 *** A0A2I4GWJ6_9ROSI)
Solyc12g042360.3_1	-3.11	3.86e-05	Exostosin-like (AHRD V3.3 *** A0A200R3S4_9MAGN)
Solyc12g049150.1_1	-777.78	0.000263	Extensin-like protein Ext1 (AHRD V3.3 *** Q8VWM5_SOLLC)
Solyc12g055980.1_1	3.15	0.00169	Endoglucanase (AHRD V3.3 *-* A0A2G2VH75_CAPBA)
Solyc12g056260.1_1	-12.63	0.00416	Xyloglucan galactosyltransferase KATAMARI1-like protein (AHRD V3.3 *** A0A2K3MVQ6_TRIPR)
Solyc12g056960.2_1	-6.22	1.07e-08	'putative glucan 1, 3-beta-glucosidase (AHRD V3.3 *** Q5W708_ORYSJ)
Solyc12g089380.2_1	-70.45	8.83e-11	expansin 8
Solyc12g094520.2_1	-4.28	3.18e-10	4-coumarate--CoA ligase-like 4 (AHRD V3.3 *** A0A2G3B4I9_CAPCH)
Solyc12g097090.3_1	-5.83	0.00282	Dirigent protein (AHRD V3.3 *** K4DHI2_SOLLC)
Solyc12g098780.2_1	-10.32	4.79e-16	extensin-2-like (AHRD V3.3 *-* A0A1U8ESB3_CAPAN)
Solyc12g099190.1_1	-2.18	0.000857	Pectinesterase inhibitor (AHRD V3.3 *** A0A2U1NF42_ARTAN)
Solyc12g100080.1_1	-1178.66	6.06e-05	Extensin-like protein Ext1 (AHRD V3.3 *** Q8VWM5_SOLLC)
Solyc12g100110.1_1	-1571.56	2.23e-05	Extensin-like protein Ext1 (AHRD V3.3 *** Q8VWM5_SOLLC)
Solyc12g150131.1_1	-26.88	1.54e-33	extensin-2-like (AHRD V3.3 *-* A0A1U8ESB3_CAPAN)
Solyc12g150132.1_1	-15.2	1.2e-26	extensin-2-like (AHRD V3.3 *-* A0A1U8ESB3_CAPAN)
